# Supplementary material for: Synthesis and crystal structure of di­aqua­bis­(hexa­methyl­enetramine-κN)bis­(thio­cyanato-κN)cobalt(II)–hexa­methyl­ene­tetra­mine–aceto­nitrile (1/2/2)
Source: Acta Crystallogr E Crystallogr Commun. 2021 Oct 8;77(Pt 11):1082–6. doi: 10.1107/S2056989021010033 (PMC8587985; doi:10.1107/S2056989021010033)
Supplement: Supplementary file 1 [file e-77-01082-sup1.cif]

##############################################################################
#                                                                            #
# This CIF contains the data in a paper accepted for publication in          #
# Acta Crystallographica Section E. It conforms to the requirements of       #
# Notes for Authors for Acta Crystallographica Section E, and has been       #
# peer reviewed under the auspices of the IUCr Commission on Journals.       #
#                                                                            #
# Full details of the Crystallographic Information File format               #
# are given in the paper "The Crystallographic Information File (CIF):       #
# a New Standard Archive File for Crystallography" by S. R. Hall, F. H.      #
# Allen and I. D. Brown [Acta Cryst. (1991), A47, 655-685].                  #
#                                                                            #
# The current version of the core CIF dictionary is obtainable from          #
# ftp://ftp.iucr.org/pub/cif_core.dic.                                       #
#                                                                            #
# Software is freely available for graphical display of the structure(s)     #
# in this CIF. For information consult the CIF software page                 #
# http://www.iucr.org/resources/cif/software.                                #
#                                                                            #
# This file may be used for bona fide research purposes within the           #
# scientific community so long as proper attribution is given to the journal # 
# article from which it was obtained.                                        #
#                                                                            #
##############################################################################
data_I
_audit_creation_method
;
Olex2 1.3-ac4
(compiled 2020.03.28 svn.rd84adfe8 for Rigaku Oxford Diffraction, GUI svn.r6032)
;
_journal_date_recd_electronic     2021-08-25
_journal_date_accepted     2021-09-27
_journal_name_full     'Acta Crystallographica, Section E'
_journal_year     2021
_journal_volume     77
_journal_issue     11
_journal_page_first     0
_journal_page_last     0
_journal_paper_category     GM
_journal_paper_doi     10.1107/S2056989021010033
_journal_coeditor_code     HB7982
_publ_contact_author_name     'Christoph Krebs'
_publ_contact_author_address
;
Institut f\"ur Anorganische Chemie,
Christian-Albrechts-Universit\"at zu Kiel,
Max-Eyth-Str. 2,
D-24118 Kiel,
Germany
;
_publ_contact_author_email     'ckrebs@ac.uni-kiel.de'
_publ_contact_author_fax     ?
_publ_contact_author_phone     ?
_publ_section_title
;\
Synthesis and crystal structure of
diaquabis(hexamethylenetramine-\k<i>N</i>)bis(thiocyanato-\k<i>N</i>)\
cobalt(II)--hexamethylenetetramine--acetonitrile (1/2/2)
;
loop_
    _publ_author_name
    _publ_author_footnote
    _publ_author_address
    'Krebs, Christoph' .
;
Institut f\"ur Anorganische Chemie,
Christian-Albrechts-Universit\"at zu Kiel,
Max-Eyth-Str. 2,
D-24118 Kiel,
Germany
;
    'Ceglarska, Magdalena' .
;
Institute of Physics, Jagiellonian University,
Lojasiewicza 11, 30-348 Krak\'ow,
Poland
;
    'N\"ather, Christian' .
;
Institut f\"ur Anorganische Chemie,
Christian-Albrechts-Universit\"at zu Kiel,
Max-Eyth-Str. 2,
D-24118 Kiel,
Germany
;
_publ_section_synopsis
;
The crystal structure of the title compound consists of discrete neutral
complexes in which the cobalt cations are octahedrally coordinated by two
N-bonded thiocyanate anions, two hexamethylenetetraamine ligands and two water
molecules with additional acetonitrile and hexamethylenetetramine solvate
molecules, which are hydrogen bonded to the complexes.
;
_chemical_name_systematic
;\
Diaquabis(hexamethylenetramine-\k<i>N</i>)bis(thiocyanato-\k<i>N</i>)\
cobalt(II)--hexamethylenetetramine--acetonitrile (1/2/2)
;
_chemical_name_common     ?
_chemical_formula_moiety     'C14 H28 Co N10 O2 S2, 2(C6 H12 N4), 2(C2 H3 N)'
_chemical_formula_sum     'C30 H58 Co N20 O2 S2'
_chemical_formula_iupac
                     '[Co (N C S)2 (C6 H12 N4)2 (H2 O1)2], 2C6 H12 N4, 2C2 H3 N'
_chemical_formula_weight     854.01
_chemical_melting_point     ?
_space_group_crystal_system     monoclinic
_space_group_name_H-M_alt     'P 1 21/c 1'
_space_group_name_Hall     '-P 2ybc'
loop_
    _space_group_symop_operation_xyz
    'x, y, z'
    '-x, y+1/2, -z+1/2'
    '-x, -y, -z'
    'x, -y-1/2, z-1/2'
_cell_length_a     13.0008(2)
_cell_length_b     12.5903(2)
_cell_length_c     12.9988(2)
_cell_angle_alpha     90
_cell_angle_beta     114.899(2)
_cell_angle_gamma     90
_cell_volume     1929.93(6)
_cell_formula_units_Z     2
_cell_measurement_reflns_used     20611
_cell_measurement_theta_min     3.7290
_cell_measurement_theta_max     77.9120
_cell_measurement_temperature     100.00(10)
_exptl_crystal_description     needle
_exptl_crystal_colour     'light yellow'
_exptl_crystal_size_max     0.20
_exptl_crystal_size_mid     0.04
_exptl_crystal_size_min     0.03
_exptl_crystal_density_diffrn     1.470
_exptl_crystal_density_meas     ?
_exptl_crystal_density_method     ?
_exptl_crystal_F_000     906
_exptl_absorpt_coefficient_mu     4.989
_exptl_absorpt_correction_type     multi-scan
_exptl_absorpt_process_details
;
(CrysAlisPro; Rigaku OD, 2021)
;
_exptl_absorpt_correction_T_min     0.77875
_exptl_absorpt_correction_T_max     1.00000
_diffrn_ambient_temperature     100.00(10)
_diffrn_source     'micro-focus sealed X-ray tube'
_diffrn_radiation_type     'Cu K\a'
_diffrn_radiation_wavelength     1.54178
_diffrn_radiation_monochromator     mirror
_diffrn_measurement_device_type     'XtaLAB Synergy, Dualflex, HyPix'
_diffrn_measurement_device     'four-circle diffractometer'
_diffrn_measurement_method     '\w scans'
_diffrn_detector     'Hybrid Pixel Array Detector'
_diffrn_detector_area_resol_mean     10.0000
_diffrn_reflns_number     25388
_diffrn_reflns_av_R_equivalents     0.0208
_diffrn_reflns_av_unetI/netI     0.0115
_diffrn_reflns_theta_min     3.748
_diffrn_reflns_theta_max     78.044
_diffrn_reflns_theta_full     67.679
_diffrn_measured_fraction_theta_max     0.993
_diffrn_measured_fraction_theta_full     1.000
_diffrn_reflns_limit_h_min     -12
_diffrn_reflns_limit_h_max     16
_diffrn_reflns_limit_k_min     -15
_diffrn_reflns_limit_k_max     15
_diffrn_reflns_limit_l_min     -16
_diffrn_reflns_limit_l_max     16
_diffrn_radiation_probe     x-ray
_refine_special_details     ?
_reflns_number_total     4088
_reflns_number_gt     3972
_reflns_threshold_expression     'I > 2\s(I)'
_refine_ls_structure_factor_coef     Fsqd
_refine_ls_matrix_type     full
_refine_ls_R_factor_all     0.0253
_refine_ls_R_factor_gt     0.0247
_refine_ls_wR_factor_gt     0.0708
_refine_ls_wR_factor_ref     0.0711
_refine_ls_goodness_of_fit_ref     1.093
_refine_ls_restrained_S_all     1.093
_refine_ls_number_reflns     4088
_refine_ls_number_parameters     259
_refine_ls_number_restraints     0
_refine_ls_hydrogen_treatment     mixed
_refine_ls_weighting_scheme     calc
_refine_ls_weighting_details
              'w=1/[\s^2^(Fo^2^)+(0.0427P)^2^+0.5759P] where P=(Fo^2^+2Fc^2^)/3'
_atom_sites_solution_hydrogens     mixed
_atom_sites_solution_primary     dual
_atom_sites_solution_secondary     ?
_refine_ls_shift/su_max     0.001
_refine_ls_shift/su_mean     0.000
_refine_diff_density_max     0.201
_refine_diff_density_min     -0.390
_refine_ls_extinction_method     none
_refine_ls_extinction_coef     .
loop_
    _atom_type_symbol
    _atom_type_description
    _atom_type_scat_dispersion_real
    _atom_type_scat_dispersion_imag
    _atom_type_scat_source
    'C' 'C' 0.0181 0.0091
                         'International Tables Vol C Tables 4.2.6.8 and 6.1.1.4'
    'H' 'H' 0.0000 0.0000
                         'International Tables Vol C Tables 4.2.6.8 and 6.1.1.4'
    'Co' 'Co' -2.3653 3.6143
                         'International Tables Vol C Tables 4.2.6.8 and 6.1.1.4'
    'N' 'N' 0.0311 0.0180
                         'International Tables Vol C Tables 4.2.6.8 and 6.1.1.4'
    'O' 'O' 0.0492 0.0322
                         'International Tables Vol C Tables 4.2.6.8 and 6.1.1.4'
    'S' 'S' 0.3331 0.5567
                         'International Tables Vol C Tables 4.2.6.8 and 6.1.1.4'
_computing_data_collection
;
CrysAlisPro (Rigaku OD, 2021)
;
_computing_cell_refinement
;
CrysAlisPro (Rigaku OD, 2021)
;
_computing_data_reduction
;
CrysAlisPro (Rigaku OD, 2021)
;
_computing_structure_solution
;
<i>SHELXT2014/5</i> (Sheldrick, 2015a)
;
_computing_structure_refinement
;
<i>SHELXL2016/6</i> (Sheldrick, 2015b)
;
_computing_molecular_graphics
;
DIAMOND (Brandenburg & Putz, 1999)
;
_computing_publication_material
;
publCIF (Westrip, 2010)
;
loop_
    _atom_site_type_symbol
    _atom_site_label
    _atom_site_fract_x
    _atom_site_fract_y
    _atom_site_fract_z
    _atom_site_U_iso_or_equiv
    _atom_site_adp_type
    _atom_site_calc_flag
    _atom_site_occupancy
    _atom_site_disorder_assembly
    _atom_site_disorder_group
    Co Co1 0.500000 0.500000 0.500000 0.01162(8) Uani d 1 . .
    N N1 0.49434(8) 0.46285(8) 0.65301(8) 0.01532(19) Uani d 1 . .
    C C1 0.46823(9) 0.46250(9) 0.72848(10) 0.0135(2) Uani d 1 . .
    S S1 0.43052(3) 0.46382(2) 0.83365(3) 0.02096(8) Uani d 1 . .
    O O1 0.62345(7) 0.61232(7) 0.58179(7) 0.01480(16) Uani d 1 . .
    H H1A 0.6441(16) 0.6265(15) 0.6543(17) 0.034(5) Uiso d 1 . .
    H H1B 0.6416(17) 0.6677(18) 0.5509(18) 0.046(6) Uiso d 1 . .
    N N11 0.36295(8) 0.62692(8) 0.47457(8) 0.01335(19) Uani d 1 . .
    N N12 0.31137(9) 0.78613(8) 0.55340(9) 0.0178(2) Uani d 1 . .
    N N13 0.23595(9) 0.76282(8) 0.34775(9) 0.0188(2) Uani d 1 . .
    C C11 0.32652(10) 0.68571(9) 0.36510(10) 0.0175(2) Uani d 1 . .
    H H11A 0.391355 0.722732 0.363717 0.021 Uiso calc 1 . .
    H H11B 0.300127 0.635132 0.303039 0.021 Uiso calc 1 . .
    C C12 0.40035(10) 0.70880(9) 0.56706(10) 0.0163(2) Uani d 1 . .
    H H12A 0.423172 0.673366 0.639612 0.020 Uiso calc 1 . .
    H H12B 0.465940 0.746048 0.567719 0.020 Uiso calc 1 . .
    C C13 0.27803(11) 0.83883(9) 0.44318(11) 0.0194(2) Uani d 1 . .
    H H13A 0.342809 0.876660 0.442661 0.023 Uiso calc 1 . .
    H H13B 0.219187 0.890515 0.432994 0.023 Uiso calc 1 . .
    C C14 0.21257(10) 0.72912(10) 0.55236(11) 0.0194(2) Uani d 1 . .
    H H14A 0.153212 0.779834 0.543355 0.023 Uiso calc 1 . .
    H H14B 0.233623 0.693517 0.624588 0.023 Uiso calc 1 . .
    C C15 0.13874(10) 0.70598(10) 0.35186(10) 0.0196(2) Uani d 1 . .
    H H15A 0.110306 0.654944 0.290289 0.023 Uiso calc 1 . .
    H H15B 0.078532 0.756406 0.340611 0.023 Uiso calc 1 . .
    C C16 0.25985(9) 0.57494(9) 0.47493(10) 0.0156(2) Uani d 1 . .
    H H16A 0.231942 0.522809 0.414419 0.019 Uiso calc 1 . .
    H H16B 0.280830 0.537541 0.546167 0.019 Uiso calc 1 . .
    N N14 0.16833(8) 0.64994(8) 0.46020(9) 0.0173(2) Uani d 1 . .
    N N21 0.70755(8) 0.64919(8) 0.80957(8) 0.01507(19) Uani d 1 . .
    N N22 0.71117(9) 0.72608(8) 0.98413(9) 0.0167(2) Uani d 1 . .
    N N23 0.87597(9) 0.74634(8) 0.93941(9) 0.0184(2) Uani d 1 . .
    N N24 0.83066(8) 0.57193(8) 0.99309(8) 0.0165(2) Uani d 1 . .
    C C21 0.64056(10) 0.70037(9) 0.86374(10) 0.0166(2) Uani d 1 . .
    H H21A 0.579657 0.653203 0.858804 0.020 Uiso calc 1 . .
    H H21B 0.606714 0.765088 0.823090 0.020 Uiso calc 1 . .
    C C22 0.75820(10) 0.55052(9) 0.87319(10) 0.0159(2) Uani d 1 . .
    H H22A 0.697996 0.502245 0.867830 0.019 Uiso calc 1 . .
    H H22B 0.802836 0.516073 0.838924 0.019 Uiso calc 1 . .
    C C23 0.76143(11) 0.62520(10) 1.04253(10) 0.0184(2) Uani d 1 . .
    H H23A 0.808248 0.639798 1.121947 0.022 Uiso calc 1 . .
    H H23B 0.700979 0.577825 1.038421 0.022 Uiso calc 1 . .
    C C24 0.80542(11) 0.79507(10) 0.98977(11) 0.0195(2) Uani d 1 . .
    H H24A 0.774373 0.861136 0.950611 0.023 Uiso calc 1 . .
    H H24B 0.852716 0.811921 1.068513 0.023 Uiso calc 1 . .
    C C25 0.92101(10) 0.64522(10) 0.99882(10) 0.0197(2) Uani d 1 . .
    H H25A 0.966605 0.611322 0.965300 0.024 Uiso calc 1 . .
    H H25B 0.969896 0.659937 1.077698 0.024 Uiso calc 1 . .
    C C26 0.80131(10) 0.72159(10) 0.82069(10) 0.0180(2) Uani d 1 . .
    H H26A 0.845870 0.689137 0.785169 0.022 Uiso calc 1 . .
    H H26B 0.769710 0.787150 0.780642 0.022 Uiso calc 1 . .
    N N31 0.02532(10) 0.44658(10) 0.24906(11) 0.0297(3) Uani d 1 . .
    C C31 -0.03061(10) 0.46842(10) 0.29362(11) 0.0198(2) Uani d 1 . .
    C C32 -0.10137(13) 0.49834(10) 0.35086(13) 0.0242(3) Uani d 1 . .
    H H32A -0.179624 0.497188 0.297589 0.036 Uiso calc 1 . .
    H H32B -0.081381 0.568548 0.381669 0.036 Uiso calc 1 . .
    H H32C -0.089767 0.449026 0.411080 0.036 Uiso calc 1 . .
loop_
    _atom_site_aniso_label
    _atom_site_aniso_U_11
    _atom_site_aniso_U_22
    _atom_site_aniso_U_33
    _atom_site_aniso_U_12
    _atom_site_aniso_U_13
    _atom_site_aniso_U_23
    Co1 0.01283(13) 0.01259(14) 0.01083(13) -0.00162(9) 0.00635(10) -0.00092(9)
    N1 0.0171(5) 0.0161(5) 0.0139(5) -0.0003(4) 0.0077(4) 0.0002(4)
    C1 0.0131(5) 0.0120(5) 0.0148(5) -0.0004(4) 0.0052(4) -0.0002(4)
    S1 0.02595(16) 0.02425(17) 0.01980(15) 0.00071(11) 0.01660(12) -0.00011(11)
    O1 0.0176(4) 0.0156(4) 0.0124(4) -0.0034(3) 0.0074(3) -0.0018(3)
    N11 0.0151(4) 0.0126(4) 0.0136(4) -0.0011(3) 0.0072(4) -0.0004(4)
    N12 0.0189(5) 0.0153(5) 0.0207(5) 0.0013(4) 0.0099(4) -0.0024(4)
    N13 0.0229(5) 0.0147(5) 0.0199(5) 0.0035(4) 0.0099(4) 0.0022(4)
    C11 0.0226(6) 0.0159(5) 0.0164(5) 0.0025(4) 0.0104(5) 0.0022(4)
    C12 0.0164(5) 0.0145(5) 0.0178(5) 0.0002(4) 0.0071(4) -0.0040(4)
    C13 0.0232(6) 0.0125(5) 0.0245(6) 0.0008(4) 0.0120(5) 0.0004(4)
    C14 0.0208(6) 0.0197(6) 0.0220(6) 0.0026(5) 0.0133(5) -0.0008(5)
    C15 0.0186(5) 0.0175(6) 0.0197(6) 0.0023(4) 0.0051(5) 0.0012(4)
    C16 0.0140(5) 0.0133(5) 0.0201(5) 0.0002(4) 0.0078(4) 0.0008(4)
    N14 0.0157(5) 0.0156(5) 0.0216(5) 0.0024(4) 0.0088(4) 0.0013(4)
    N21 0.0186(5) 0.0135(4) 0.0142(4) 0.0001(4) 0.0080(4) -0.0003(4)
    N22 0.0219(5) 0.0151(5) 0.0170(5) -0.0011(4) 0.0119(4) -0.0011(4)
    N23 0.0202(5) 0.0178(5) 0.0195(5) -0.0041(4) 0.0107(4) -0.0024(4)
    N24 0.0174(5) 0.0173(5) 0.0153(5) -0.0001(4) 0.0074(4) 0.0009(4)
    C21 0.0172(5) 0.0160(5) 0.0178(6) 0.0015(4) 0.0084(4) 0.0002(4)
    C22 0.0194(5) 0.0129(5) 0.0159(5) -0.0001(4) 0.0079(4) -0.0011(4)
    C23 0.0240(6) 0.0190(6) 0.0159(5) 0.0006(5) 0.0120(5) 0.0017(4)
    C24 0.0252(6) 0.0159(5) 0.0203(6) -0.0051(5) 0.0124(5) -0.0059(4)
    C25 0.0162(5) 0.0235(6) 0.0189(6) -0.0017(5) 0.0067(4) -0.0007(5)
    C26 0.0247(6) 0.0171(5) 0.0167(6) -0.0022(4) 0.0130(5) 0.0000(4)
    N31 0.0242(6) 0.0341(6) 0.0311(6) -0.0005(5) 0.0119(5) -0.0095(5)
    C31 0.0180(6) 0.0164(6) 0.0216(6) 0.0005(5) 0.0051(5) -0.0009(5)
    C32 0.0226(7) 0.0262(7) 0.0267(7) 0.0014(5) 0.0131(6) 0.0011(5)
_geom_special_details
;
 All esds (except the esd in the dihedral angle between two l.s. planes)
 are estimated using the full covariance matrix.  The cell esds are taken
 into account individually in the estimation of esds in distances, angles
 and torsion angles; correlations between esds in cell parameters are only
 used when they are defined by crystal symmetry.  An approximate (isotropic)
 treatment of cell esds is used for estimating esds involving l.s. planes.
;
loop_
    _geom_bond_atom_site_label_1
    _geom_bond_atom_site_label_2
    _geom_bond_site_symmetry_2
    _geom_bond_distance
    _geom_bond_publ_flag
    Co1 N1 3_666 2.0744(10) n
    Co1 N1 . 2.0744(10) y
    Co1 O1 3_666 2.0661(8) n
    Co1 O1 . 2.0661(8) y
    Co1 N11 . 2.3112(9) y
    Co1 N11 3_666 2.3112(9) n
    N1 C1 . 1.1654(16) ?
    C1 S1 . 1.6352(12) ?
    O1 H1A . 0.88(2) ?
    O1 H1B . 0.88(2) ?
    N11 C11 . 1.4931(14) ?
    N11 C12 . 1.5008(14) ?
    N11 C16 . 1.4934(14) ?
    N12 C12 . 1.4645(14) ?
    N12 C13 . 1.4690(16) ?
    N12 C14 . 1.4665(15) ?
    N13 C11 . 1.4685(15) ?
    N13 C13 . 1.4773(16) ?
    N13 C15 . 1.4727(16) ?
    C11 H11A . 0.9700 ?
    C11 H11B . 0.9700 ?
    C12 H12A . 0.9700 ?
    C12 H12B . 0.9700 ?
    C13 H13A . 0.9700 ?
    C13 H13B . 0.9700 ?
    C14 H14A . 0.9700 ?
    C14 H14B . 0.9700 ?
    C14 N14 . 1.4764(16) ?
    C15 H15A . 0.9700 ?
    C15 H15B . 0.9700 ?
    C15 N14 . 1.4740(15) ?
    C16 H16A . 0.9700 ?
    C16 H16B . 0.9700 ?
    C16 N14 . 1.4670(14) ?
    N21 C21 . 1.4786(14) ?
    N21 C22 . 1.4840(14) ?
    N21 C26 . 1.4797(15) ?
    N22 C21 . 1.4788(15) ?
    N22 C23 . 1.4827(15) ?
    N22 C24 . 1.4784(15) ?
    N23 C24 . 1.4669(15) ?
    N23 C25 . 1.4763(16) ?
    N23 C26 . 1.4695(15) ?
    N24 C22 . 1.4673(15) ?
    N24 C23 . 1.4697(15) ?
    N24 C25 . 1.4707(15) ?
    C21 H21A . 0.9700 ?
    C21 H21B . 0.9700 ?
    C22 H22A . 0.9700 ?
    C22 H22B . 0.9700 ?
    C23 H23A . 0.9700 ?
    C23 H23B . 0.9700 ?
    C24 H24A . 0.9700 ?
    C24 H24B . 0.9700 ?
    C25 H25A . 0.9700 ?
    C25 H25B . 0.9700 ?
    C26 H26A . 0.9700 ?
    C26 H26B . 0.9700 ?
    N31 C31 . 1.1377(18) ?
    C31 C32 . 1.4554(18) ?
    C32 H32A . 0.9600 ?
    C32 H32B . 0.9600 ?
    C32 H32C . 0.9600 ?
loop_
    _geom_angle_atom_site_label_1
    _geom_angle_atom_site_label_2
    _geom_angle_atom_site_label_3
    _geom_angle_site_symmetry_1
    _geom_angle_site_symmetry_3
    _geom_angle
    _geom_angle_publ_flag
    N1 Co1 N1 3_666 . 180.0 n
    N1 Co1 N11 . 3_666 92.49(4) n
    N1 Co1 N11 3_666 3_666 87.51(4) n
    N1 Co1 N11 . . 87.51(4) n
    N1 Co1 N11 3_666 . 92.49(4) n
    O1 Co1 N1 . 3_666 90.32(4) n
    O1 Co1 N1 3_666 3_666 89.68(4) n
    O1 Co1 N1 . . 89.68(4) n
    O1 Co1 N1 3_666 . 90.32(4) n
    O1 Co1 O1 3_666 . 180.0 n
    O1 Co1 N11 . . 89.16(3) n
    O1 Co1 N11 3_666 . 90.84(3) n
    O1 Co1 N11 . 3_666 90.84(3) n
    O1 Co1 N11 3_666 3_666 89.16(3) n
    N11 Co1 N11 3_666 . 180.0 n
    C1 N1 Co1 . . 161.53(9) y
    N1 C1 S1 . . 179.08(11) ?
    Co1 O1 H1A . . 120.6(12) ?
    Co1 O1 H1B . . 127.1(14) ?
    H1A O1 H1B . . 107.8(18) ?
    C11 N11 Co1 . . 113.28(7) ?
    C11 N11 C12 . . 106.78(9) ?
    C11 N11 C16 . . 107.17(9) ?
    C12 N11 Co1 . . 112.96(7) ?
    C16 N11 Co1 . . 109.60(7) ?
    C16 N11 C12 . . 106.68(8) ?
    C12 N12 C13 . . 108.19(9) ?
    C12 N12 C14 . . 108.65(9) ?
    C14 N12 C13 . . 108.33(10) ?
    C11 N13 C13 . . 108.05(9) ?
    C11 N13 C15 . . 108.54(9) ?
    C15 N13 C13 . . 107.73(9) ?
    N11 C11 H11A . . 109.0 ?
    N11 C11 H11B . . 109.0 ?
    N13 C11 N11 . . 112.72(9) ?
    N13 C11 H11A . . 109.0 ?
    N13 C11 H11B . . 109.0 ?
    H11A C11 H11B . . 107.8 ?
    N11 C12 H12A . . 109.0 ?
    N11 C12 H12B . . 109.0 ?
    N12 C12 N11 . . 112.74(9) ?
    N12 C12 H12A . . 109.0 ?
    N12 C12 H12B . . 109.0 ?
    H12A C12 H12B . . 107.8 ?
    N12 C13 N13 . . 112.28(10) ?
    N12 C13 H13A . . 109.1 ?
    N12 C13 H13B . . 109.1 ?
    N13 C13 H13A . . 109.1 ?
    N13 C13 H13B . . 109.1 ?
    H13A C13 H13B . . 107.9 ?
    N12 C14 H14A . . 109.2 ?
    N12 C14 H14B . . 109.2 ?
    N12 C14 N14 . . 112.24(9) ?
    H14A C14 H14B . . 107.9 ?
    N14 C14 H14A . . 109.2 ?
    N14 C14 H14B . . 109.2 ?
    N13 C15 H15A . . 109.1 ?
    N13 C15 H15B . . 109.1 ?
    N13 C15 N14 . . 112.61(10) ?
    H15A C15 H15B . . 107.8 ?
    N14 C15 H15A . . 109.1 ?
    N14 C15 H15B . . 109.1 ?
    N11 C16 H16A . . 108.9 ?
    N11 C16 H16B . . 108.9 ?
    H16A C16 H16B . . 107.7 ?
    N14 C16 N11 . . 113.40(9) ?
    N14 C16 H16A . . 108.9 ?
    N14 C16 H16B . . 108.9 ?
    C15 N14 C14 . . 107.93(9) ?
    C16 N14 C14 . . 108.13(9) ?
    C16 N14 C15 . . 107.69(9) ?
    C21 N21 C22 . . 108.15(9) ?
    C21 N21 C26 . . 108.13(9) ?
    C26 N21 C22 . . 107.90(9) ?
    C21 N22 C23 . . 107.32(9) ?
    C24 N22 C21 . . 108.26(9) ?
    C24 N22 C23 . . 107.49(9) ?
    C24 N23 C25 . . 108.18(9) ?
    C24 N23 C26 . . 107.26(9) ?
    C26 N23 C25 . . 107.92(9) ?
    C22 N24 C23 . . 108.11(9) ?
    C22 N24 C25 . . 108.12(9) ?
    C23 N24 C25 . . 108.33(9) ?
    N21 C21 N22 . . 111.82(9) ?
    N21 C21 H21A . . 109.3 ?
    N21 C21 H21B . . 109.3 ?
    N22 C21 H21A . . 109.3 ?
    N22 C21 H21B . . 109.3 ?
    H21A C21 H21B . . 107.9 ?
    N21 C22 H22A . . 109.2 ?
    N21 C22 H22B . . 109.2 ?
    N24 C22 N21 . . 111.96(9) ?
    N24 C22 H22A . . 109.2 ?
    N24 C22 H22B . . 109.2 ?
    H22A C22 H22B . . 107.9 ?
    N22 C23 H23A . . 109.1 ?
    N22 C23 H23B . . 109.1 ?
    N24 C23 N22 . . 112.71(9) ?
    N24 C23 H23A . . 109.1 ?
    N24 C23 H23B . . 109.1 ?
    H23A C23 H23B . . 107.8 ?
    N22 C24 H24A . . 108.9 ?
    N22 C24 H24B . . 108.9 ?
    N23 C24 N22 . . 113.15(9) ?
    N23 C24 H24A . . 108.9 ?
    N23 C24 H24B . . 108.9 ?
    H24A C24 H24B . . 107.8 ?
    N23 C25 H25A . . 109.1 ?
    N23 C25 H25B . . 109.1 ?
    N24 C25 N23 . . 112.47(10) ?
    N24 C25 H25A . . 109.1 ?
    N24 C25 H25B . . 109.1 ?
    H25A C25 H25B . . 107.8 ?
    N21 C26 H26A . . 109.1 ?
    N21 C26 H26B . . 109.1 ?
    N23 C26 N21 . . 112.70(9) ?
    N23 C26 H26A . . 109.1 ?
    N23 C26 H26B . . 109.1 ?
    H26A C26 H26B . . 107.8 ?
    N31 C31 C32 . . 178.95(14) ?
    C31 C32 H32A . . 109.5 ?
    C31 C32 H32B . . 109.5 ?
    C31 C32 H32C . . 109.5 ?
    H32A C32 H32B . . 109.5 ?
    H32A C32 H32C . . 109.5 ?
    H32B C32 H32C . . 109.5 ?
loop_
    _geom_torsion_atom_site_label_1
    _geom_torsion_atom_site_label_2
    _geom_torsion_atom_site_label_3
    _geom_torsion_atom_site_label_4
    _geom_torsion_site_symmetry_1
    _geom_torsion_site_symmetry_2
    _geom_torsion_site_symmetry_3
    _geom_torsion_site_symmetry_4
    _geom_torsion
    _geom_torsion_publ_flag
    Co1 N11 C11 N13 . . . . 177.50(7) ?
    Co1 N11 C12 N12 . . . . -177.30(7) ?
    Co1 N11 C16 N14 . . . . 179.51(7) ?
    N11 C16 N14 C14 . . . . -58.13(12) ?
    N11 C16 N14 C15 . . . . 58.26(12) ?
    N12 C14 N14 C15 . . . . -58.00(12) ?
    N12 C14 N14 C16 . . . . 58.24(12) ?
    N13 C15 N14 C14 . . . . 58.10(12) ?
    N13 C15 N14 C16 . . . . -58.43(12) ?
    C11 N11 C12 N12 . . . . 57.52(12) ?
    C11 N11 C16 N14 . . . . -57.18(12) ?
    C11 N13 C13 N12 . . . . -58.92(12) ?
    C11 N13 C15 N14 . . . . 58.66(12) ?
    C12 N11 C11 N13 . . . . -57.52(12) ?
    C12 N11 C16 N14 . . . . 56.90(12) ?
    C12 N12 C13 N13 . . . . 58.99(12) ?
    C12 N12 C14 N14 . . . . -58.86(12) ?
    C13 N12 C12 N11 . . . . -58.73(12) ?
    C13 N12 C14 N14 . . . . 58.46(12) ?
    C13 N13 C11 N11 . . . . 58.71(12) ?
    C13 N13 C15 N14 . . . . -58.10(12) ?
    C14 N12 C12 N11 . . . . 58.67(12) ?
    C14 N12 C13 N13 . . . . -58.62(12) ?
    C15 N13 C11 N11 . . . . -57.84(12) ?
    C15 N13 C13 N12 . . . . 58.16(12) ?
    C16 N11 C11 N13 . . . . 56.49(12) ?
    C16 N11 C12 N12 . . . . -56.82(12) ?
    C21 N21 C22 N24 . . . . -58.62(12) ?
    C21 N21 C26 N23 . . . . 59.00(12) ?
    C21 N22 C23 N24 . . . . 58.82(12) ?
    C21 N22 C24 N23 . . . . -58.16(13) ?
    C22 N21 C21 N22 . . . . 58.99(12) ?
    C22 N21 C26 N23 . . . . -57.76(12) ?
    C22 N24 C23 N22 . . . . -58.82(12) ?
    C22 N24 C25 N23 . . . . 59.03(12) ?
    C23 N22 C21 N21 . . . . -58.65(12) ?
    C23 N22 C24 N23 . . . . 57.48(12) ?
    C23 N24 C22 N21 . . . . 58.22(12) ?
    C23 N24 C25 N23 . . . . -57.90(12) ?
    C24 N22 C21 N21 . . . . 57.10(12) ?
    C24 N22 C23 N24 . . . . -57.44(12) ?
    C24 N23 C25 N24 . . . . 57.61(12) ?
    C24 N23 C26 N21 . . . . -58.72(12) ?
    C25 N23 C24 N22 . . . . -57.80(13) ?
    C25 N23 C26 N21 . . . . 57.63(12) ?
    C25 N24 C22 N21 . . . . -58.86(12) ?
    C25 N24 C23 N22 . . . . 58.11(12) ?
    C26 N21 C21 N22 . . . . -57.60(12) ?
    C26 N21 C22 N24 . . . . 58.13(11) ?
    C26 N23 C24 N22 . . . . 58.38(13) ?
    C26 N23 C25 N24 . . . . -58.14(12) ?
loop_
    _geom_hbond_atom_site_label_D
    _geom_hbond_atom_site_label_H
    _geom_hbond_atom_site_label_A
    _geom_hbond_site_symmetry_A
    _geom_hbond_distance_DH
    _geom_hbond_distance_HA
    _geom_hbond_distance_DA
    _geom_hbond_angle_DHA
    O1 H1A N21 . 0.88(2) 1.85(2) 2.7298(13) 171.8(18)
    O1 H1B N22 4_575 0.88(2) 2.01(2) 2.8759(13) 167.7(19)
    C12 H12B O1 . 0.97 2.60 3.0752(14) 111
    C13 H13A S1 4_575 0.97 2.95 3.8089(12) 148
    C13 H13B N24 2_656 0.97 2.66 3.5045(16) 146
    C16 H16A O1 3_666 0.97 2.52 3.0571(14) 115
    C16 H16B N1 . 0.97 2.70 3.2713(15) 118
    C21 H21A S1 . 0.97 3.00 3.9471(12) 165
    C23 H23B S1 3_667 0.97 2.89 3.6683(12) 138
    C26 H26A N31 3_666 0.97 2.56 3.4794(17) 158
    C32 H32A S1 3_566 0.96 3.02 3.9560(15) 166
    C32 H32B N23 4_475 0.96 2.58 3.4685(16) 154
    C32 H32C N14 3_566 0.96 2.61 3.4750(17) 149
_shelx_space_group_comment
;
The symmetry employed for this shelxl refinement is uniquely defined
by the following loop, which should always be used as a source of
symmetry information in preference to the above space-group names.
They are only intended as comments.
;
_shelx_estimated_absorpt_T_min     ?
_shelx_estimated_absorpt_T_max     ?
_shelx_hkl_file
;
   0   0   1    0.05    0.13
   0   0   2 5213.01   76.31
   0   0   2 5452.10   76.16
   0   0   3    0.04    0.48
   0   0   3   -0.10    0.38
   0   0   4  580.01    9.01
   0   0   5    0.43    0.72
   0   0   6 3331.31   48.56
   0   0   7    0.16    0.96
   0   0   8   22.27    1.05
   0   0  -8   23.44    1.09
   0   0   8   24.32    1.73
   0   0  -8   23.17    1.63
   0   0   8   23.33    1.11
   0   0   9    0.03    0.91
   0   0  -9   -0.14    0.93
   0   0   9   -0.09    1.39
   0   0  -9    0.40    1.29
   0   0   9    0.03    0.99
   0   0  10  268.54    4.63
   0   0 -10  256.97    5.92
   0   0  10  251.05    4.62
   0   0 -10  253.06    4.62
   0   0  11    0.32    1.21
   0   0 -11   -0.51    1.17
   0   0 -11    1.61    1.86
   0   0  11    0.67    1.07
   0   0 -12  237.76    4.20
   0   0  12  235.99    4.25
   0   0  13    0.49    0.92
   0   0 -13    0.08    0.85
   0   0 -13    0.25    0.75
   0   0  13   -0.48    1.10
   0   0  14  160.45    2.87
   0   0  14  163.74    2.73
   0  -1   0    0.20    0.15
   0  -1   0    0.16    0.12
   0  -1   1  521.48    7.53
   0   1   1  502.80    7.38
   0   1   2 1913.39   27.85
   0  -1   2 1986.72   28.00
   0   1   3  515.83    7.93
   0  -1   3  511.08    7.85
   0   1   3  502.22    7.75
   0   1   4  973.00   14.92
   0   1   4  996.64   14.68
   0  -1   4  978.93   14.73
   0   1   5   46.87    1.69
   0  -1   5   49.77    1.51
   0   1   5   50.34    1.53
   0   1   6   -0.38    0.77
   0  -1   6    0.95    0.91
   0  -1   7   12.97    1.34
   0  -1  -7   13.60    1.32
   0   1   7   12.71    1.23
   0   1  -8  534.62    8.20
   0   1   8  541.51    8.25
   0  -1   8  521.65    8.23
   0  -1   8  523.31    8.19
   0   1   8  521.97    8.19
   0   1   8  541.69    9.37
   0   1  -8  531.89    9.37
   0  -1   8  539.69    9.68
   0  -1  -8  535.50    9.64
   0   1  -9  371.85    6.21
   0  -1   9  387.62    6.25
   0   1   9  388.47    6.25
   0   1   9  388.86    7.40
   0  -1   9  386.33    7.75
   0  -1  -9  390.35    7.77
   0   1  -9  376.98    7.38
   0   1   9  368.76    6.19
   0  -1   9  378.96    6.23
   0  -1  10  247.01    4.38
   0   1  10  242.01    4.38
   0  -1  10  247.41    4.42
   0   1  10  234.50    4.41
   0   1 -10  241.73    4.39
   0  -1 -10  236.19    4.36
   0   1 -10  241.63    6.25
   0  -1 -10  256.67    5.92
   0  -1  10  253.97    5.99
   0   1 -10  240.76    5.50
   0   1  11   13.70    1.25
   0   1  11   11.91    1.35
   0  -1  11   12.18    1.28
   0   1 -11   13.07    1.26
   0  -1 -11   12.41    1.33
   0   1 -11   13.21    1.30
   0   1 -11   11.77    2.12
   0  -1 -11   14.75    1.88
   0   1  12   24.03    1.32
   0  -1  12   26.41    1.47
   0   1  12   24.91    1.43
   0  -1 -12   25.04    1.15
   0   1 -12   26.10    1.41
   0  -1 -12   24.51    1.27
   0  -1 -12   24.97    1.43
   0  -1  12   25.25    1.65
   0   1 -13   77.86    1.85
   0  -1 -13   78.61    1.75
   0  -1 -13   77.37    1.72
   0   1 -13   78.43    1.79
   0   1  13   81.22    2.07
   0  -1  13   84.46    2.06
   0   1  13   77.65    1.87
   0  -1  13   81.69    1.91
   0   1  14   12.38    0.88
   0  -1  14   12.10    0.88
   0   1  14   11.75    0.71
   0   1 -14   11.43    0.71
   0  -2   0   62.48    1.15
   0  -2  -1   91.20    1.73
   0  -2   1   86.44    1.74
   0   2   2 1846.80   26.39
   0  -2   2 1881.76   26.73
   0   2  -2 1888.90   26.56
   0  -2  -2 1821.47   26.18
   0   2   3   15.32    0.65
   0  -2   3   16.34    0.87
   0  -2   3   14.15    0.32
   0   2   4  233.43    4.04
   0  -2   4  243.67    4.30
   0   2   4  235.03    4.35
   0  -2   5    0.52    0.73
   0   2   5    2.30    0.63
   0   2   5    1.47    0.81
   0  -2   6  429.99    7.62
   0   2   6  424.23    7.20
   0   2   6  425.38    7.70
   0   2   7  369.74    6.67
   0  -2  -7  369.03    7.19
   0  -2   7  387.58    7.18
   0  -2   8  516.30    7.96
   0   2   8  517.12    8.90
   0  -2  -8  500.92    9.49
   0   2  -8  502.52    8.90
   0  -2   8  525.10    9.59
   0  -2   8  518.29    8.01
   0   2   8  522.10    8.02
   0  -2  -8  488.67    7.97
   0   2  -8  518.44    7.96
   0   2   9  387.54    6.44
   0  -2   9  395.04    6.47
   0   2  -9  404.17    6.47
   0   2  -9  411.19    8.36
   0  -2   9  401.84    6.50
   0   2   9  399.87    6.50
   0  -2  -9  379.90    8.12
   0   2  -9  378.68    7.35
   0  -2   9  413.76    8.20
   0   2  10  175.26    3.48
   0   2  10  187.16    3.55
   0  -2  10  185.57    3.58
   0   2 -10  178.98    3.52
   0   2 -10  175.63    5.17
   0  -2  10  184.93    5.14
   0  -2 -10  171.28    4.96
   0   2  11   11.93    1.28
   0   2  11   12.27    1.25
   0  -2  11   11.87    1.34
   0   2 -11   11.25    1.36
   0   2 -11   10.84    2.11
   0  -2  11   13.40    1.99
   0  -2 -11   12.77    1.91
   0  -2  11   12.33    1.51
   0  -2 -11   12.49    1.03
   0   2  12  293.74    5.03
   0   2  12  299.62    5.04
   0  -2  12  295.52    5.11
   0  -2 -12  286.06    4.74
   0  -2 -12  305.72    4.87
   0  -2  12  296.25    5.27
   0   2 -12  297.10    5.09
   0  -2 -12  291.84    4.88
   0   2  13   19.97    1.07
   0  -2  13   20.29    1.15
   0   2 -13   22.06    1.04
   0  -2 -13   21.45    0.87
   0  -2  13   20.36    1.31
   0   2 -13   18.15    1.11
   0   2  14    5.60    0.78
   0  -2  14    5.25    0.77
   0   2  14    5.17    0.59
   0   2 -14    5.24    0.63
   0  -3   0    0.47    0.34
   0  -3   0    0.94    0.43
   0   3  -1  245.84    3.78
   0  -3  -1  242.98    3.94
   0   3  -2  621.53    9.25
   0  -3  -2  630.22    9.49
   0   3   2  604.56    9.02
   0   3  -3  163.50    3.01
   0  -3  -3  164.87    3.22
   0   3   3  156.65    2.71
   0  -3   3  161.21    3.20
   0   3  -4  760.47   12.04
   0   3   4  775.55   11.67
   0  -3   4  794.42   12.24
   0  -3  -4  798.47   12.32
   0   3  -5  728.13   11.29
   0   3   5  706.54   11.44
   0   3   5  683.69   10.82
   0  -3   5  716.58   11.42
   0  -3  -5  714.95   11.52
   0   3   6  173.40    3.93
   0   3  -6  159.89    3.77
   0   3   6  161.38    3.30
   0  -3   6  168.16    3.83
   0   3  -7   11.09    1.38
   0   3   7   10.78    1.45
   0  -3   7   12.63    1.49
   0  -3  -7   11.45    1.48
   0  -3  -8   23.84    2.01
   0  -3   8   24.43    1.97
   0  -3   8   22.11    1.26
   0   3  -8   24.20    1.15
   0  -3  -8   24.29    1.12
   0   3  -8   25.86    1.94
   0  -3   8   22.76    1.20
   0   3   8   24.26    1.17
   0  -3   9  260.16    4.55
   0   3   9  258.11    4.52
   0  -3  -9  240.56    6.07
   0  -3   9  251.14    6.10
   0  -3   9  265.12    4.67
   0  -3  -9  250.31    4.43
   0   3  -9  249.66    6.09
   0  -3  -9  250.43    4.26
   0  -3  10  184.47    3.71
   0  -3  10  178.63    3.54
   0   3  10  184.80    3.50
   0  -3  10  179.14    5.11
   0  -3 -10  173.86    5.05
   0   3  10  170.13    3.44
   0   3 -10  172.60    5.09
   0  -3 -10  177.48    3.23
   0  -3 -10  177.58    3.46
   0  -3 -11   26.53    1.42
   0   3  11   28.37    1.44
   0  -3  11   29.59    1.61
   0   3  11   28.57    1.46
   0  -3 -11   27.76    1.16
   0  -3  11   31.91    1.76
   0  -3 -12    1.81    1.06
   0  -3  12   -0.09    1.16
   0   3  12    0.75    1.05
   0   3  12    1.92    1.03
   0  -3 -12    1.85    0.75
   0  -3  12    1.36    0.82
   0  -3  12    1.25    1.33
   0   3 -12    0.85    1.18
   0   3  13   18.23    1.00
   0   3  13   18.18    1.00
   0   3 -13   18.43    0.97
   0  -3 -13   18.15    1.04
   0  -3  13   20.43    1.20
   0   3 -13   19.05    1.08
   0   3  14   36.18    1.04
   0  -3  14   34.97    1.05
   0   3  14   32.66    0.84
   0   3 -14   34.31    0.95
   0  -4   0 3066.48   44.21
   0  -4   0 3077.10   44.08
   0  -4  -1  230.40    3.80
   0  -4  -1  232.00    3.98
   0  -4   1  225.78    4.11
   0   4  -1  233.04    3.79
   0  -4  -2  371.57    6.07
   0   4  -2  377.27    5.80
   0  -4   3    5.50    0.88
   0  -4  -3    6.79    0.82
   0   4  -3    6.16    0.70
   0  -4  -4  132.94    3.10
   0  -4   4  131.72    3.07
   0   4   4  128.39    2.34
   0   4  -4  131.66    2.82
   0  -4  -5  223.52    4.81
   0  -4   5  228.05    4.78
   0   4   5  230.05    4.72
   0   4  -5  236.07    4.52
   0  -4  -6  852.01   13.79
   0  -4   6  851.73   13.66
   0   4  -6  814.64   13.42
   0   4   6  837.87   13.61
   0  -4  -6  823.73   12.14
   0  -4  -7  391.81    6.21
   0  -4  -7  397.55    6.25
   0  -4  -7  395.77    6.07
   0  -4   7  417.90    7.87
   0  -4   7  389.84    6.29
   0   4  -7  391.19    6.28
   0  -4   7  394.34    6.37
   0   4  -7  392.47    7.56
   0   4   7  409.06    7.79
   0  -4  -8   92.92    2.09
   0  -4  -8   93.89    2.13
   0  -4  -8   91.40    1.90
   0  -4   8   94.27    3.44
   0   4   8   95.60    2.20
   0  -4   8   97.72    2.20
   0   4  -8   91.86    2.19
   0  -4   8   95.90    2.31
   0  -4  -9   21.31    1.23
   0  -4  -9   21.12    1.25
   0   4   9   24.03    1.32
   0  -4   9   23.21    1.37
   0   4  -9   23.83    1.43
   0   4  -9   19.86    2.08
   0  -4   9   23.27    2.31
   0  -4  -9   23.40    2.23
   0  -4   9   23.66    1.48
   0  -4  -9   24.10    1.02
   0  -4 -10   65.39    1.58
   0  -4  10   63.29    3.22
   0  -4 -10   66.51    3.19
   0   4 -10   60.13    1.96
   0  -4 -10   59.87    1.81
   0   4 -10   58.71    2.99
   0  -4  10   59.39    2.11
   0  -4  10   57.46    1.95
   0   4  10   59.66    1.87
   0   4  11   95.38    2.31
   0  -4 -11   97.83    2.30
   0  -4  11   95.80    2.56
   0   4  11   95.00    2.30
   0  -4  11   95.64    2.42
   0  -4  11   98.56    2.18
   0   4  12  194.73    3.45
   0  -4 -12  188.87    3.44
   0  -4  12  180.26    3.61
   0   4  12  178.91    3.41
   0  -4  12  192.95    3.28
   0   4  13   39.75    1.21
   0   4  13   37.85    1.18
   0   4 -13   42.16    1.22
   0  -4 -13   41.05    1.24
   0  -4 -13   39.56    1.01
   0  -4  13   36.30    1.39
   0   4  14  113.90    2.02
   0   4 -14  118.52    1.98
   0  -5   0    0.77    0.60
   0  -5  -1  211.56    3.66
   0  -5  -1  214.95    3.84
   0  -5   1  208.86    3.97
   0  -5  -1  201.76    4.04
   0  -5   2    0.60    0.75
   0  -5  -2    0.82    0.65
   0  -5  -2    1.20    0.41
   0   5  -2    2.65    0.55
   0  -5   3  225.94    3.55
   0   5  -3  228.09    4.06
   0  -5   4    9.56    1.23
   0  -5  -4   12.11    1.17
   0   5  -4   10.47    0.90
   0  -5   5  219.24    4.82
   0  -5  -5  217.94    4.85
   0   5   5  221.39    4.72
   0   5  -5  217.92    4.39
   0  -5   6  367.89    7.23
   0  -5  -6  365.85    7.24
   0   5  -6  362.63    6.80
   0   5   6  367.81    7.08
   0  -5  -7  239.50    4.20
   0  -5   7  262.99    4.35
   0   5  -7  253.95    4.32
   0  -5  -7  248.45    4.24
   0  -5  -7  238.05    5.81
   0  -5   7  247.56    5.80
   0   5  -7  237.45    5.37
   0   5   7  242.55    5.60
   0  -5   7  271.93    4.44
   0  -5  -8   22.19    1.18
   0  -5   8   20.94    1.30
   0   5  -8   22.46    1.27
   0  -5  -8   20.85    1.21
   0  -5   8   22.96    2.25
   0  -5  -8   22.71    2.14
   0   5  -8   23.90    1.90
   0   5   8   24.54    2.00
   0  -5   8   20.19    1.31
   0  -5  -9  257.89    4.63
   0  -5  -9  270.67    4.69
   0   5   9  275.15    4.73
   0  -5   9  267.25    4.80
   0   5  -9  266.90    4.79
   0   5  -9  265.09    6.16
   0  -5   9  275.45    4.90
   0  -5   9  278.72    6.64
   0   5  10  124.79    2.73
   0   5 -10  120.95    2.84
   0  -5 -10  123.15    2.66
   0  -5 -10  125.58    4.37
   0  -5  10  129.72    4.40
   0  -5  10  125.82    2.97
   0  -5  10  127.19    2.63
   0   5  11    7.20    1.04
   0   5 -11    9.75    1.31
   0   5  11    7.47    1.15
   0  -5 -11    7.93    1.05
   0  -5  11    9.12    1.45
   0  -5  11    7.81    1.03
   0   5 -12   17.01    1.22
   0   5  12   16.68    1.08
   0  -5  12   17.30    0.92
   0  -5 -12   16.89    1.04
   0  -5  12   17.27    1.26
   0   5  12   16.99    1.10
   0   5  13   91.62    1.78
   0   5  13   97.72    1.85
   0  -5  13   89.62    1.97
   0  -5 -13   87.01    1.68
   0  -5 -13   89.56    1.81
   0   5 -13   96.89    1.85
   0   5  14   21.91    0.70
   0  -5  14   25.70    0.73
   0  -6   0  178.20    3.53
   0  -6   0  173.70    3.80
   0  -6  -1   87.64    2.15
   0  -6   1   92.09    2.36
   0  -6  -1   90.02    2.06
   0  -6   1   87.76    1.66
   0  -6  -1   89.14    2.48
   0  -6   2   34.10    1.57
   0  -6  -2   32.16    1.47
   0  -6  -2   33.15    1.02
   0  -6   2   33.71    0.90
   0  -6  -2   31.76    1.58
   0  -6   3    4.74    1.12
   0  -6  -3    4.76    1.03
   0  -6   3    4.50    0.56
   0   6  -3    5.31    0.75
   0   6  -4   14.38    1.04
   0  -6  -4   14.97    1.35
   0   6  -5  522.66    8.97
   0  -6   5  542.51    9.73
   0  -6  -5  545.79    9.68
   0  -6  -6  297.34    4.93
   0  -6   6  304.34    4.98
   0  -6   6  302.78    6.55
   0  -6  -6  291.82    6.60
   0  -6   6  316.91    5.09
   0   6  -6  309.34    4.97
   0   6   6  307.45    6.28
   0   6  -6  305.49    5.93
   0  -6  -6  291.91    4.88
   0  -6  -7    9.45    0.93
   0  -6   7   11.89    0.99
   0  -6  -7   11.99    1.80
   0  -6   7   10.26    1.15
   0   6  -7    9.71    1.06
   0   6  -7   11.90    1.40
   0   6   7   11.56    1.64
   0  -6  -7    9.31    0.93
   0  -6  -8   65.18    1.78
   0  -6   8   65.11    1.81
   0  -6   8   63.31    3.16
   0  -6  -8   65.52    3.14
   0  -6   8   65.14    1.99
   0   6  -8   64.34    1.89
   0   6   8   71.24    2.96
   0  -6  -8   62.05    1.73
   0  -6   9   47.92    1.89
   0   6   9   45.94    1.70
   0   6  -9   44.85    1.70
   0  -6  -9   47.32    2.91
   0  -6   9   45.91    2.91
   0  -6   9   45.56    1.61
   0  -6  -9   47.57    1.53
   0  -6  -9   46.14    1.65
   0   6  10   56.52    1.76
   0   6 -10   54.76    1.89
   0  -6  10   53.36    1.57
   0  -6  10   56.26    2.05
   0  -6 -10   54.42    1.64
   0  -6  10   57.04    1.71
   0   6 -11  210.35    3.99
   0   6  11  226.73    3.85
   0  -6  11  221.92    3.77
   0  -6  11  208.16    4.06
   0   6  11  213.59    3.86
   0  -6 -11  212.52    3.80
   0   6 -12   10.27    1.04
   0   6  12   10.42    0.93
   0  -6  12   10.77    1.14
   0   6  12   10.10    0.91
   0  -6 -12   10.25    0.87
   0   6 -13   30.80    1.01
   0   6  13   30.70    0.85
   0  -6  13   29.24    1.06
   0  -6 -13   32.45    0.82
   0  -7   0    0.03    1.02
   0  -7   0   -0.15    0.80
   0  -7   1  405.95    7.15
   0  -7  -1  384.61    6.69
   0  -7   1  406.03    7.39
   0  -7  -1  408.16    7.40
   0  -7   1  404.00    6.17
   0  -7   2    2.63    1.11
   0  -7  -2    2.86    0.96
   0  -7  -2    3.11    0.61
   0  -7  -2    2.65    1.09
   0  -7   2    2.94    0.59
   0  -7   3  148.50    3.80
   0  -7  -3  148.66    3.69
   0  -7  -3  152.55    3.86
   0  -7   3  150.33    2.66
   0  -7   4  185.57    4.62
   0  -7  -4  190.63    4.49
   0  -7  -4  193.62    4.63
   0  -7  -5  197.79    3.53
   0  -7   5  190.43    3.46
   0  -7   5  201.09    3.49
   0   7  -5  194.85    3.42
   0  -7  -5  207.01    4.94
   0  -7   5  203.99    3.58
   0  -7  -5  191.75    3.36
   0  -7  -5  196.04    3.40
   0  -7  -6   51.95    1.41
   0  -7   6   51.21    1.52
   0  -7   6   54.14    1.58
   0   7  -6   52.60    1.54
   0  -7  -6   52.58    1.49
   0  -7   6   56.29    2.77
   0  -7  -6   51.35    2.67
   0   7   6   54.93    2.51
   0  -7   6   52.00    1.69
   0  -7  -7  286.15    4.84
   0  -7   7  295.48    4.96
   0  -7   7  289.33    4.98
   0   7  -7  295.00    4.97
   0  -7  -7  293.08    4.91
   0  -7   7  300.64    6.82
   0  -7  -7  281.58    6.85
   0   7   7  283.86    6.42
   0  -7   7  307.31    5.16
   0  -7   8  103.03    2.60
   0  -7  -8   98.82    2.23
   0  -7   8  102.39    2.31
   0  -7   8  110.92    2.39
   0   7  -8  104.88    2.46
   0   7   8  117.54    3.75
   0  -7  -8  110.03    4.04
   0  -7  -8  107.31    2.28
   0  -7  -8  105.32    2.34
   0  -7   9   71.17    2.18
   0  -7   9   69.17    1.84
   0   7   9   70.78    1.98
   0   7  -9   73.05    2.08
   0  -7   9   75.40    1.98
   0  -7  -9   72.79    3.38
   0  -7  -9   71.75    1.87
   0  -7  -9   72.52    1.93
   0   7  10  125.21    2.61
   0  -7  10  125.33    2.83
   0   7 -10  122.34    2.72
   0  -7  10  124.13    2.55
   0  -7 -10  117.25    2.49
   0   7  11   30.34    1.24
   0  -7  11   29.71    1.47
   0   7 -11   29.06    1.38
   0  -7  11   28.16    1.13
   0   7  11   29.15    1.23
   0  -7 -11   27.13    1.14
   0   7  12   48.75    1.28
   0   7 -12   52.98    1.42
   0   7  12   52.75    1.30
   0  -7 -12   47.32    1.15
   0  -7  12   50.87    1.50
   0  -7 -12   49.92    1.23
   0   7 -13   26.41    0.79
   0   7  13   25.53    0.75
   0  -7 -13   25.66    0.66
   0  -8   0  201.50    4.22
   0  -8   0  197.93    3.43
   0  -8   0  196.61    4.72
   0  -8   1  218.66    4.64
   0  -8  -1  211.35    4.19
   0  -8   1  215.13    3.66
   0  -8  -1  220.19    5.00
   0  -8   1  222.31    5.01
   0  -8   2  617.92   10.56
   0  -8   2  603.71    9.17
   0  -8  -2  608.34   10.78
   0  -8   2  596.22   10.75
   0  -8   3   77.07    1.82
   0  -8  -3   78.84    1.79
   0  -8   3   80.91    1.81
   0  -8   3   83.24    2.96
   0  -8  -3   81.93    2.69
   0  -8   3   82.53    1.87
   0  -8  -3   84.70    1.92
   0  -8  -3   83.71    2.99
   0  -8  -4  195.10    3.46
   0   8   4  192.51    3.42
   0   8  -4  201.65    3.44
   0  -8   4  206.80    3.60
   0  -8  -4  209.67    3.65
   0  -8  -4  198.03    4.83
   0  -8   4  191.72    4.97
   0  -8   4  213.26    3.69
   0  -8  -4  197.21    5.05
   0  -8  -5   82.38    1.88
   0  -8  -5   78.56    1.80
   0  -8   5   76.76    1.94
   0  -8  -5   82.82    2.02
   0  -8   5   80.35    1.98
   0   8  -5   82.53    1.86
   0  -8   5   83.04    3.31
   0  -8  -5   84.91    3.12
   0  -8  -5   83.28    3.20
   0  -8   5   82.79    2.06
   0  -8  -6   43.17    1.36
   0  -8   6   42.97    1.51
   0  -8   6   44.38    1.52
   0   8  -6   42.47    1.42
   0  -8  -6   43.86    1.42
   0  -8   6   42.54    2.60
   0  -8  -6   45.50    2.64
   0  -8  -6   43.85    2.66
   0   8   6   46.77    2.38
   0  -8   6   44.10    1.66
   0  -8  -7   93.33    2.10
   0  -8   7   93.07    2.19
   0  -8   7   96.56    2.23
   0   8  -7   93.65    2.24
   0  -8  -7   91.10    2.17
   0  -8   7   93.53    3.74
   0  -8  -7   96.15    3.71
   0   8   7   95.22    3.34
   0  -8  -7   97.92    3.69
   0  -8   7   92.65    2.43
   0  -8   8   63.07    2.06
   0  -8  -8   57.24    1.69
   0  -8   8   61.51    1.75
   0  -8   8   66.75    1.86
   0   8  -8   62.54    1.83
   0  -8  -8   63.46    3.09
   0  -8   8   71.10    3.30
   0  -8  -8   69.08    3.31
   0  -8  -8   61.14    1.69
   0  -8  -8   61.66    1.77
   0  -8   9   11.17    1.33
   0   8   9    9.31    1.14
   0   8  -9    9.79    1.19
   0  -8   9    8.08    0.98
   0  -8   9    8.23    1.14
   0  -8  -9    8.07    1.03
   0  -8  -9    9.05    1.03
   0   8  10   47.17    1.53
   0  -8  10   47.59    1.76
   0   8 -10   46.18    1.59
   0  -8  10   45.24    1.44
   0  -8 -10   42.85    1.36
   0   8  11  149.03    2.73
   0  -8  11  146.20    2.89
   0   8 -11  148.34    2.79
   0   8  11  155.58    2.75
   0  -8  11  154.79    2.68
   0  -8 -11  143.98    2.63
   0   8 -12   23.03    0.88
   0  -8  12   23.35    0.98
   0   8  12   23.04    0.82
   0   8  12   24.70    0.76
   0  -9   0   -0.01    0.75
   0  -9   0   -0.60    1.00
   0   9   0   -0.35    0.68
   0  -9   0    0.13    0.76
   0  -9   0    0.46    0.86
   0  -9   0    0.09    1.33
   0  -9   1  338.93    5.52
   0  -9  -1  345.36    5.55
   0  -9   1  338.89    6.68
   0  -9  -1  332.95    5.49
   0   9   1  333.72    5.41
   0  -9   1  332.33    5.49
   0   9  -1  339.71    5.42
   0  -9  -1  331.38    7.11
   0  -9   1  327.22    7.12
   0  -9  -1  351.77    5.63
   0  -9   1  355.45    5.59
   0  -9   2    6.37    0.95
   0  -9  -2    7.73    0.78
   0  -9   2    8.32    1.55
   0  -9  -2    7.17    0.92
   0   9   2    7.24    0.76
   0  -9  -2    8.45    1.61
   0  -9   2    7.82    0.90
   0  -9  -3   51.30    1.48
   0   9   3   49.22    1.37
   0  -9  -3   46.79    2.52
   0  -9   3   48.54    2.48
   0  -9   3   54.52    1.57
   0  -9  -3   51.72    1.63
   0  -9  -3   50.91    1.42
   0   9  -4  153.48    2.83
   0  -9  -4  157.85    4.55
   0  -9   4  158.73    4.54
   0  -9  -4  150.18    2.87
   0  -9   4  155.30    3.01
   0  -9  -4  158.57    3.09
   0  -9  -5   37.93    1.55
   0  -9   5   35.80    1.47
   0  -9  -5   35.49    2.42
   0   9  -5   36.60    1.29
   0  -9   5   34.67    2.36
   0  -9  -5   37.69    2.34
   0  -9   5   38.74    1.60
   0  -9  -5   36.67    1.26
   0  -9  -5   36.88    1.31
   0  -9  -6   73.09    1.79
   0  -9   6   74.34    1.97
   0  -9   6   75.00    2.01
   0   9  -6   73.86    1.89
   0  -9  -6   74.95    1.85
   0  -9   6   79.23    3.26
   0  -9  -6   74.84    3.19
   0  -9  -6   75.12    3.31
   0   9   6   76.03    3.00
   0  -9   6   75.70    2.19
   0  -9  -7   74.68    1.80
   0  -9   7   76.11    1.98
   0  -9   7   76.34    2.00
   0   9  -7   75.99    1.97
   0  -9  -7   76.20    1.91
   0  -9   7   75.20    3.41
   0  -9  -7   77.07    3.40
   0  -9   7   77.04    2.25
   0  -9  -7   77.88    3.35
   0  -9   8   53.33    1.59
   0  -9   8   55.35    1.94
   0   9  -8   55.61    1.66
   0  -9   8   52.57    1.71
   0  -9  -8   49.33    1.59
   0  -9  -8   54.77    1.62
   0  -9  -8   49.66    1.49
   0  -9   9   39.31    1.40
   0   9  -9   38.81    1.46
   0   9   9   40.46    1.47
   0  -9  -9   39.77    1.36
   0  -9  -9   37.89    1.25
   0  -9   9   38.93    1.69
   0   9  10    0.10    0.88
   0   9 -10    1.16    0.88
   0  -9  10    1.44    1.09
   0   9 -11  145.66    2.61
   0   9  11  144.72    2.57
   0   9  12   10.36    0.52
   0   9 -12    8.86    0.50
   0 -10   0   91.54    3.43
   0 -10   0   85.67    2.10
   0 -10   0   85.16    2.05
   0  10   0   88.97    1.94
   0 -10   0   85.25    2.18
   0 -10   1   11.76    1.15
   0 -10  -1   10.74    1.21
   0 -10  -1   10.05    1.84
   0 -10   1   11.88    1.85
   0 -10   1   11.11    1.01
   0 -10  -1   10.41    1.01
   0  10  -1   10.51    0.98
   0  10   1   11.82    0.93
   0 -10  -1   11.58    1.05
   0 -10   1   10.12    1.04
   0 -10  -1   11.15    0.88
   0 -10   2  289.18    5.09
   0 -10  -2  287.95    6.80
   0 -10   2  298.44    5.01
   0 -10  -2  303.85    5.08
   0 -10  -2  294.92    4.87
   0  10  -2  302.16    4.93
   0 -10   2  296.50    5.00
   0 -10  -2  295.56    4.98
   0  10   2  295.50    4.89
   0 -10  -3    8.63    1.83
   0 -10   3    7.81    1.15
   0 -10   3    6.95    1.39
   0 -10  -3    8.77    0.87
   0  10   3    9.52    0.92
   0 -10  -4   11.68    1.31
   0 -10   4   12.19    1.16
   0 -10   4   12.45    1.72
   0 -10  -4   11.02    1.96
   0 -10  -4   10.76    0.96
   0 -10  -5    3.63    1.26
   0 -10   5    4.46    1.12
   0 -10   5    4.18    1.61
   0  10  -5    4.49    0.94
   0 -10  -5    5.39    1.88
   0 -10  -5    3.75    0.83
   0 -10  -5    4.79    0.91
   0 -10   6    9.83    1.13
   0 -10   6    9.82    1.87
   0  10  -6   10.45    1.03
   0 -10  -6    9.72    0.94
   0 -10  -6   11.38    1.01
   0 -10  -6   10.01    1.89
   0 -10  -6   10.80    1.13
   0 -10  -7   24.58    1.19
   0  10  -7   23.96    1.20
   0 -10  -7   22.97    1.07
   0 -10   7   22.66    1.23
   0  10  -8  156.89    2.90
   0 -10  -8  152.27    2.85
   0 -10  -8  148.93    2.72
   0 -10  -8  152.10    2.88
   0 -10  -9   39.09    1.20
   0  10   9   38.64    1.34
   0  10  -9   39.38    1.26
   0 -10   9   34.87    1.21
   0  10  10   91.01    1.84
   0  10 -10   91.79    1.81
   0  10 -11   19.94    0.65
   0  10  11   18.70    0.63
   0 -11   0   -0.06    1.73
   0 -11   0   -0.03    1.11
   0  11   0    0.25    0.84
   0 -11   0    0.31    0.99
   0 -11   0    0.56    0.96
   0 -11   0   -0.89    0.85
   0 -11  -1  400.83    8.53
   0 -11   1  403.41    6.62
   0 -11  -1  407.79    6.64
   0 -11   1  394.78    6.54
   0 -11  -1  401.83    6.56
   0 -11   1  407.48    6.50
   0 -11  -1  388.95    6.49
   0  11  -1  403.55    6.40
   0  11   1  399.93    6.36
   0 -11  -1  394.55    6.36
   0 -11  -1  388.49    6.31
   0 -11  -2  223.62    5.83
   0  11  -2  227.66    3.96
   0 -11   2  223.73    4.06
   0  11   2  224.79    3.90
   0 -11  -2  225.28    4.02
   0 -11   2  231.98    4.08
   0 -11  -2  230.33    4.12
   0 -11  -2  215.32    3.86
   0 -11   2  220.25    4.10
   0 -11  -3   24.83    2.32
   0  11  -3   22.87    1.23
   0  11   3   21.47    1.13
   0 -11   3   24.67    1.30
   0 -11  -3   23.44    1.35
   0 -11  -3   21.27    1.10
   0 -11   3   21.99    1.34
   0 -11  -4   94.73    3.70
   0 -11  -4  103.69    2.45
   0 -11   4  100.36    2.38
   0  11  -4  100.44    2.21
   0 -11   4   96.01    2.33
   0 -11  -4   99.27    2.37
   0 -11  -4   98.63    2.10
   0 -11  -4   94.58    1.99
   0 -11  -5  140.19    2.68
   0 -11  -5  138.37    2.55
   0 -11   5  137.22    2.84
   0 -11  -6  219.40    3.70
   0 -11   6  214.58    3.83
   0 -11  -6  207.38    3.75
   0  11  -6  216.19    3.67
   0 -11  -7  340.53    5.40
   0 -11  -7  344.16    5.55
   0  11  -7  335.17    5.39
   0 -11  -8    3.93    0.84
   0  11  -8    3.87    0.79
   0  11  -9    4.69    0.62
   0 -11   9    4.93    0.74
   0  11   9    4.26    0.76
   0  11 -10   98.37    1.79
   0 -11  10   97.65    1.73
   0  11  10   96.72    1.71
   0 -12   0  327.49    5.40
   0  12   0  319.69    5.20
   0 -12   0  322.47    5.36
   0 -12   0  313.01    5.24
   0 -12   0  306.21    5.09
   0 -12   0  313.47    5.45
   0 -12  -1  122.09    2.77
   0 -12   1  123.52    2.77
   0 -12  -1  125.38    2.68
   0 -12   1  123.18    2.68
   0 -12   1  125.25    2.66
   0 -12  -1  125.34    2.61
   0  12  -1  125.09    2.52
   0  12   1  122.86    2.47
   0 -12  -1  121.00    2.46
   0 -12  -1  123.01    4.20
   0 -12   1  118.78    2.37
   0 -12  -1  120.19    2.37
   0 -12  -2  175.89    3.18
   0 -12  -2  184.30    3.51
   0 -12   2  185.42    3.53
   0  12  -2  185.33    3.34
   0 -12   2  183.45    3.45
   0  12   2  180.01    3.25
   0 -12  -3    4.87    0.82
   0 -12  -3    5.59    1.07
   0  12  -3    5.12    1.00
   0 -12   3    5.72    1.12
   0 -12   3    4.46    1.14
   0 -12  -4  119.12    2.62
   0 -12  -4  118.33    2.32
   0 -12   4  120.79    2.60
   0  12  -4  123.10    2.48
   0 -12  -4  122.41    2.68
   0 -12   4  123.09    2.62
   0 -12  -5   62.85    1.79
   0  12  -5   67.72    1.72
   0 -12  -5   67.76    1.81
   0 -12   5   62.77    1.74
   0 -12  -6    5.17    0.88
   0 -12   6    4.38    0.90
   0  12  -6    5.20    0.90
   0 -12  -7   34.28    1.22
   0  12  -7   32.06    1.14
   0 -12   7   32.63    1.18
   0 -12  -8   36.69    1.01
   0  12  -8   37.33    1.10
   0 -12   8   38.22    1.11
   0  12   8   38.71    1.13
   0 -12   9   24.28    0.74
   0  12   9   24.03    0.70
   0 -13   0    0.20    0.93
   0  13   0   -0.34    0.79
   0 -13   0   -0.10    1.01
   0 -13   0   -0.26    1.12
   0 -13   0    0.50    0.88
   0 -13  -1    9.33    1.03
   0 -13   1   10.00    1.10
   0  13  -1    9.37    0.92
   0  13   1    8.69    0.84
   0 -13   1    9.96    1.21
   0 -13  -1    8.66    1.22
   0 -13   1    8.59    1.04
   0 -13  -1    8.99    0.86
   0  13  -2    4.42    0.85
   0 -13   2    4.60    1.04
   0 -13  -2    4.86    1.02
   0 -13   2    5.33    1.12
   0 -13  -2    4.00    1.14
   0 -13   3   14.66    1.16
   0 -13  -3   15.96    1.31
   0 -13   3   14.81    1.13
   0  13  -3   15.45    0.98
   0 -13  -3   15.58    1.06
   0 -13   3   16.22    1.18
   0 -13  -4   97.49    2.23
   0  13  -4  102.78    2.09
   0 -13   4  103.12    2.21
   0 -13  -4  105.57    2.22
   0 -13   4   96.71    2.16
   0 -13  -5    9.37    0.96
   0 -13  -5   10.97    0.94
   0  13  -5    9.92    0.85
   0 -13  -6   12.70    0.95
   0 -13  -6   11.13    0.71
   0 -13  -6   11.22    0.83
   0  13  -6   12.84    0.81
   0 -13   7   71.69    1.51
   0  13  -7   72.05    1.45
   0 -13  -7   72.27    1.47
   0 -13   8    7.08    0.51
   0  13  -8    6.50    0.45
   0  13   8    7.25    0.46
   0 -14   0   61.72    1.64
   0 -14   0   61.20    1.37
   0 -14   1   21.93    1.07
   0  14  -1   20.52    0.83
   0 -14   1   20.18    0.92
   0 -14   1   21.74    1.13
   0 -14  -1   21.18    1.15
   0 -14   1   18.98    1.24
   0 -14  -1   21.02    1.31
   0 -14   2  495.98    7.35
   0  14  -2  458.98    7.14
   0 -14   2  479.30    7.25
   0 -14  -2  500.18    7.39
   0 -14  -2  472.79    7.37
   0 -14   2  471.69    7.32
   0 -14   2  456.98    7.34
   0 -14  -2  467.15    7.42
   0 -14   3    9.83    0.87
   0  14  -3    8.49    0.69
   0 -14   3    8.81    0.85
   0 -14  -3    9.78    0.82
   0 -14   3    8.03    0.86
   0 -14  -3    8.02    0.97
   0 -14  -4  343.85    5.26
   0 -14   4  330.72    5.22
   0 -14  -4  319.91    5.22
   0 -14   4  347.34    5.26
   0  14  -4  324.17    5.09
   0 -14  -5    4.64    0.63
   0 -14   5    5.53    0.70
   0  14  -5    5.07    0.51
   0 -14   5    5.10    0.68
   0 -14  -5    5.03    0.64
   0 -14  -5    5.73    0.77
   0  14  -6   75.75    1.39
   0 -14  -6   82.46    1.55
   0 -14   7  131.93    2.11
   0 -14   7  131.73    2.13
   0 -15   0   -0.03    0.63
   0 -15   0   -0.30    0.75
   0 -15   1  153.57    2.59
   0 -15  -1  148.49    2.69
   0 -15   1  147.96    2.65
   0 -15  -1  154.52    2.54
   0 -15  -2   -0.16    0.71
   0 -15   2    0.03    0.60
   0 -15   2    0.18    0.41
   0 -15  -3    7.14    0.68
   0 -15   3    6.61    0.49
   0 -15  -4    6.26    0.57
   0 -15  -4    6.06    0.47
   0 -15   4    5.53    0.42
   0 -15  -5   51.54    0.98
  -1   0  15   -0.06    0.51
  -1   0  14  195.61    3.47
  -1   0  14  190.51    3.27
   1   0 -13   -0.21    0.88
  -1   0  13   -0.03    1.21
  -1   0  13    0.16    0.99
   1   0 -13   -0.19    0.81
  -1   0  12  157.95    3.24
   1   0 -12  166.88    3.20
   1   0 -12  165.33    3.17
  -1   0  11   -0.21    1.14
  -1   0  11    0.21    1.17
   1   0 -11   -0.22    1.10
   1   0 -11    0.26    1.92
  -1   0  10    7.11    1.13
   1   0 -10    5.41    1.52
  -1   0  10    6.66    1.53
  -1   0  10    7.89    1.12
  -1   0   9    0.17    0.84
  -1   0   9    0.22    0.84
   1   0  -9    0.90    1.16
  -1   0   9    0.39    1.19
   1   0  -8  155.70    3.82
  -1   0   8  157.01    3.75
   1   0  -7   -0.17    0.87
  -1   0   7    0.38    0.90
   1   0  -6  310.70    5.55
  -1   0   6  305.01    5.50
  -1   0   5    0.21    0.50
  -1   0   4   68.40    1.47
   1   0  -3    0.40    0.38
  -1   0   3    0.37    0.33
   1   0  -2  124.70    2.11
  -1   0   2  127.46    2.06
   1   0  -1    0.26    0.15
   1   0   0 1433.08   20.55
   1   0   1    0.13    0.32
   1   0   2  132.91    2.44
   1   0   3    0.35    0.53
   1   0   3    0.40    0.55
   1   0   4  653.07   10.27
   1   0   5    2.09    0.80
   1   0   6  775.91   12.61
   1   0   7   -0.04    1.14
   1   0   8   81.89    2.02
  -1   0  -8   85.10    1.99
   1   0   9    1.04    1.08
  -1   0  -9    0.42    1.04
   1   0   9   -0.77    1.44
  -1   0  -9    0.68    1.36
   1   0  10   10.94    1.29
  -1   0 -10    9.79    1.22
  -1   0 -10    8.08    1.68
   1   0  10    8.19    1.70
  -1   0 -11    0.52    1.20
   1   0  11    0.30    1.22
  -1   0 -12  265.78    4.65
   1   0  12  269.44    4.84
   1   0  12  274.83    4.74
  -1   0 -12  280.77    4.58
   1   0  13   -0.32    0.99
   1   0  13    0.22    0.84
  -1   0 -13    1.17    0.65
  -1   0 -13    0.19    0.77
   1   0  14   23.21    0.85
  -1  -1  15  104.57    1.91
  -1   1  15  116.06    1.92
   1  -1 -14    6.68    0.66
   1   1 -14    6.72    0.71
  -1   1  14    5.29    0.70
   1   1 -14    6.14    0.71
  -1   1  14    5.88    0.92
  -1  -1  14    5.80    0.97
   1   1 -13  152.40    2.83
   1  -1 -13  149.49    2.76
  -1  -1  13  148.71    2.87
  -1   1  13  146.87    2.84
  -1  -1  13  147.64    3.08
   1   1 -13  142.95    2.80
  -1   1  12  174.67    3.36
  -1  -1  12  165.25    3.32
  -1   1  12  166.43    3.31
   1   1 -12  170.34    3.32
   1  -1 -12  167.51    3.18
   1  -1 -12  170.48    3.08
   1  -1 -12  181.57    3.25
  -1  -1  12  154.77    3.49
  -1   1  11  298.15    5.15
   1   1 -11  299.47    5.15
   1   1 -11  301.01    5.21
   1  -1 -11  299.42    6.70
  -1   1  11  295.24    5.16
  -1  -1  11  292.84    5.16
   1  -1 -11  288.26    7.11
   1   1 -11  308.41    7.33
  -1   1  10  988.06   15.03
  -1  -1  10 1020.59   15.06
   1   1 -10  992.92   15.08
  -1  -1  10 1030.00   16.82
   1  -1 -10 1018.35   16.88
   1   1 -10  987.96   16.29
  -1  -1  10  994.17   15.07
  -1   1  10 1003.95   15.06
   1   1 -10  996.01   17.33
   1   1  -9  935.02   13.79
   1  -1  -9  920.90   13.77
  -1   1   9  910.84   13.76
  -1  -1   9  907.51   13.76
   1   1  -9  912.38   14.95
  -1  -1   9  932.07   15.33
   1  -1  -9  935.21   15.37
  -1   1   9  929.32   14.92
  -1   1   9  903.92   13.79
  -1  -1   9  923.93   13.78
  -1  -1   8   25.18    1.74
   1  -1  -8   23.79    1.66
  -1   1   8   27.15    1.49
   1   1  -8   25.11    1.46
  -1   1   7   70.76    2.11
  -1  -1   7   70.20    2.32
   1   1  -7   70.37    2.10
   1  -1  -7   72.88    2.32
   1   1  -6   12.23    0.94
  -1  -1   6   11.48    0.94
  -1   1   6   12.81    0.93
   1  -1  -6   12.10    1.08
   1  -1  -5  243.11    4.44
  -1   1   5  238.34    4.15
  -1  -1   5  237.36    4.24
  -1  -1   4    2.87    0.58
   1  -1  -4    4.94    0.67
  -1   1   4    4.08    0.35
  -1   1   4    3.85    0.59
  -1   1   3 3925.03   56.53
  -1  -1   3 4084.56   56.92
  -1   1   3 4019.42   56.86
  -1   1   2  595.00    8.67
   1   1  -2  613.05    8.74
  -1   1   2  611.68    8.86
   1  -1  -1 1256.73   18.13
  -1  -1   1 1290.09   18.14
  -1  -1   1 1231.43   18.06
   1   1   0    8.42    0.37
   1  -1   0    8.45    0.31
   1   1   1  345.63    5.41
   1  -1   1  356.91    5.28
   1   1   2   36.54    1.06
   1  -1   2   35.02    1.07
   1   1   3 1472.77   21.26
   1  -1   3 1409.25   21.35
   1   1   3 1451.86   21.41
   1  -1   4  847.23   13.11
   1   1   4  850.57   13.00
   1   1   4  842.86   13.20
   1   1   5   31.97    1.43
   1  -1   5   29.33    1.43
   1   1   5   30.75    1.54
   1   1   6  357.45    6.68
   1  -1   6  376.63    6.83
   1  -1   7  154.83    3.96
   1   1   7  150.87    3.75
   1  -1   8   45.18    2.39
   1   1   8   44.76    2.19
  -1  -1  -8   39.86    2.30
  -1   1  -8   37.77    1.37
  -1  -1  -8   38.60    1.38
   1  -1   8   37.26    1.40
   1   1   8   38.17    1.41
  -1  -1  -9  349.83    7.61
   1  -1   9  381.09    7.76
   1   1   9  357.67    7.30
  -1   1  -9  357.76    7.31
  -1   1  -9  358.60    6.00
  -1  -1  -9  359.34    6.01
   1  -1   9  364.52    6.07
   1   1   9  366.86    6.07
  -1  -1 -10   75.61    2.11
  -1   1 -10   73.73    2.09
  -1  -1 -10   79.10    3.19
  -1   1 -10   76.49    2.89
   1  -1  10   80.39    3.32
   1   1  10   72.27    2.10
   1  -1  10   71.78    2.19
  -1   1 -10   79.63    3.52
   1   1  11   24.28    1.39
  -1   1 -11   22.94    1.45
  -1  -1 -11   24.14    1.43
   1  -1  11   24.87    1.50
   1   1  11   24.67    1.50
  -1   1 -12   26.87    1.38
  -1  -1 -12   28.13    1.28
   1   1  12   29.03    1.43
   1  -1  12   27.95    1.44
   1  -1  12   25.48    1.54
  -1  -1 -12   28.73    1.12
  -1  -1 -12   28.62    1.36
   1   1  13   84.50    1.95
   1  -1  13   83.95    1.97
  -1   1 -13   82.18    1.81
  -1  -1 -13   80.85    1.71
   1   1  13   84.26    1.84
   1  -1  13   88.94    1.89
  -1  -1 -13   78.21    1.62
  -1   1 -13   80.35    1.71
  -1   1 -14   -0.03    0.43
   1   1  14   -0.33    0.48
   1  -1  14   -0.36    0.60
   1   1  14   -0.03    0.58
  -1   2  15    0.75    0.43
  -1  -2  15    0.91    0.43
  -1   2  14   15.23    0.98
  -1  -2  14   14.49    0.99
   1   2 -14   12.98    0.79
  -1   2  14   14.25    0.76
   1   2 -14   12.32    0.82
   1  -2 -13  153.11    2.73
   1   2 -13  157.93    2.99
  -1  -2  13  156.97    3.00
  -1   2  13  159.54    2.95
  -1   2  13  154.04    2.98
   1   2 -13  159.54    2.98
   1  -2 -13  159.64    2.85
  -1  -2  13  160.59    3.20
   1  -2 -12  618.74    9.66
  -1   2  12  617.43    9.62
  -1  -2  12  625.23    9.68
  -1   2  12  625.86    9.62
   1   2 -12  616.59    9.65
   1  -2 -12  608.85    9.42
   1  -2 -12  624.14    9.49
  -1  -2  12  619.69    9.84
  -1  -2  11    6.36    1.35
   1  -2 -11    5.61    1.21
  -1   2  11    4.23    1.10
  -1   2  11    7.05    1.22
  -1  -2  11    6.64    1.23
   1  -2 -11    5.25    1.71
  -1  -2  11    3.20    1.75
   1  -2 -11    4.83    1.01
   1   2 -11    4.94    1.22
   1   2 -11    4.28    1.90
   1  -2 -10   49.16    1.72
   1   2 -10   50.70    1.71
  -1   2  10   54.35    1.69
   1   2 -10   60.29    3.03
  -1  -2  10   50.20    1.68
  -1   2  10   48.06    1.68
   1  -2 -10   58.24    2.84
  -1  -2  10   62.69    2.85
  -1  -2   9   43.72    2.43
   1  -2  -9   46.36    2.40
  -1  -2   9   48.94    1.53
  -1   2   9   49.72    1.53
  -1  -2   9   44.38    1.52
   1   2  -9   47.09    1.54
   1  -2  -9   49.76    1.51
   1   2  -9   48.32    2.60
   1  -2  -8   54.32    2.41
   1   2  -8   53.55    1.91
  -1  -2   8   57.71    2.43
   1   2  -8   56.67    2.50
  -1  -2   8   57.09    1.49
   1   2  -8   58.74    1.52
   1  -2  -8   55.60    1.49
   1  -2  -8   60.74    1.55
  -1   2   7  235.13    4.44
   1   2  -7  232.74    4.44
  -1  -2   7  240.71    4.73
   1  -2  -7  223.81    5.02
  -1   2   6 4037.88   58.76
   1   2  -6 4037.57   58.25
  -1   2   6 3986.69   58.22
   1  -2  -6 4128.41   58.88
  -1  -2   6 4069.10   58.60
  -1   2   5 1158.75   17.56
  -1   2   5 1137.17   17.13
   1   2  -4  858.87   12.94
  -1  -2   4  883.51   12.95
  -1   2   4  844.11   12.47
   1   2  -3  448.86    6.75
   1  -2  -3  436.57    6.83
  -1  -2   3  434.20    6.78
  -1  -2   2  455.95    6.92
   1   2  -2  448.69    6.87
   1  -2  -2  441.13    6.95
  -1  -2   1 1125.06   15.81
   1   2  -1 1104.06   15.75
   1  -2  -1 1071.51   15.43
   1  -2  -1 1127.52   15.82
  -1  -2   1 1069.63   15.41
   1  -2   0 1157.74   16.65
  -1  -2   0 1148.76   16.66
   1  -2   0 1135.09   16.66
   1  -2   1 3571.87   50.86
   1   2   1 3566.79   51.01
   1  -2   2   75.42    1.39
   1   2   2   76.27    1.65
   1  -2   3  508.08    7.65
   1   2   3  509.34    8.00
   1  -2   3  525.28    8.17
   1   2   4  222.38    4.34
   1  -2   4  221.94    3.65
   1  -2   4  224.02    4.31
   1   2   4  223.05    4.08
   1  -2   5  505.47    7.86
   1   2   5  520.14    8.84
   1   2   5  526.14    8.44
   1  -2   5  503.15    8.74
   1   2   6   18.32    1.51
   1  -2   6   17.65    0.79
   1  -2   6   16.27    1.47
   1   2   6   16.82    1.23
   1   2   7  558.80    9.56
   1  -2   7  556.61   10.04
  -1  -2  -8    7.28    1.65
   1   2   8    6.87    1.28
   1  -2   8    7.67    1.72
  -1   2  -8    6.64    0.97
  -1  -2  -8    6.53    0.94
  -1  -2  -8    9.47    1.02
   1   2   8    7.62    1.02
   1  -2   8    6.57    1.05
  -1   2  -9   72.02    3.30
  -1   2  -9   78.08    2.79
   1  -2   9   81.84    3.42
  -1  -2  -9   80.76    3.32
  -1   2  -9   85.88    2.11
  -1  -2  -9   80.77    2.12
   1  -2   9   85.15    2.22
   1   2   9   87.38    2.18
   1  -2  10  106.98    2.59
   1   2  10  110.27    2.59
   1  -2  10  112.35    3.94
  -1  -2 -10  106.56    3.81
  -1   2 -10  102.67    3.90
  -1   2 -10  102.97    2.49
  -1  -2 -10  102.14    2.51
   1   2  10  100.84    2.43
   1   2  11   10.23    1.37
   1  -2  11   10.60    1.38
   1   2  11   12.51    1.22
  -1  -2 -11   12.55    0.98
  -1  -2 -11   11.59    1.26
  -1   2 -11    8.96    1.27
   1  -2  12  105.82    2.46
   1   2  12  104.02    2.39
  -1  -2 -12  103.90    2.21
  -1   2 -12  108.67    2.39
  -1  -2 -12  110.58    2.11
  -1  -2 -12  106.60    2.34
   1   2  12  111.16    2.38
   1   2  13    3.35    0.95
   1  -2  13    4.29    0.96
  -1   2 -13    4.29    0.70
   1  -2  13    4.24    0.86
   1   2  13    3.41    0.81
  -1   2 -13    3.31    0.84
   1   2  14    6.69    0.47
  -1   2 -14    7.69    0.50
   1  -2  14    7.71    0.62
   1   2  14    7.50    0.62
  -1  -3  15   16.05    0.53
  -1   3  15   14.72    0.51
   1   3 -14    1.53    0.67
  -1   3  14    0.39    0.56
  -1  -3  14    1.34    0.81
  -1   3  14    0.68    0.76
   1   3 -14    0.76    0.62
  -1   3  13    5.59    0.92
   1  -3 -13    5.55    0.79
   1  -3 -13    5.60    0.96
  -1  -3  13    5.79    0.83
   1   3 -13    5.72    0.88
   1  -3 -13    5.31    0.70
  -1   3  13    5.23    0.90
  -1  -3  13    5.56    1.17
   1   3 -13    5.07    1.02
  -1   3  12    7.02    1.11
  -1  -3  12    7.34    1.20
  -1   3  12    6.35    1.11
   1  -3 -12    7.07    1.09
   1  -3 -12    6.98    0.89
   1   3 -12    6.68    1.15
  -1  -3  12    7.10    1.43
  -1  -3  11    9.73    1.50
   1  -3 -11    9.71    1.22
  -1   3  11   10.12    1.23
  -1   3  11   10.61    1.20
  -1  -3  11   10.26    1.29
   1  -3 -11   10.68    1.91
  -1  -3  11    9.18    1.98
   1  -3 -11    9.74    0.99
   1   3 -11    9.33    2.05
   1   3 -11    9.46    1.32
  -1  -3  10   21.95    1.51
  -1   3  10   27.44    1.38
  -1   3  10   23.90    1.31
  -1  -3  10   25.72    1.42
   1   3 -10   25.81    1.41
   1   3 -10   28.57    2.36
  -1  -3  10   27.57    2.36
   1  -3 -10   28.21    2.30
   1  -3 -10   26.61    1.36
   1  -3 -10   30.26    1.22
   1  -3  -9  236.05    4.24
   1   3  -9  246.84    5.91
  -1   3   9  252.15    4.32
  -1  -3   9  249.39    4.31
   1   3  -9  245.57    4.32
   1  -3  -9  239.73    4.14
   1  -3  -9  240.01    5.84
  -1  -3   9  233.73    5.81
  -1  -3   9  259.19    4.46
   1   3  -8   27.57    1.97
  -1   3   8   26.90    1.15
  -1  -3   8   26.02    1.14
   1  -3  -8   27.68    1.98
  -1  -3   8   28.48    2.00
   1  -3  -8   26.52    1.09
   1  -3  -8   28.23    1.02
  -1  -3   8   26.77    1.22
   1  -3  -8   28.37    1.13
   1   3  -7   20.54    1.58
  -1   3   7   25.16    1.56
   1   3  -7   21.51    1.04
  -1  -3   7   21.81    1.56
   1  -3  -7   18.76    1.58
   1   3  -6   54.51    1.95
  -1   3   6   56.09    1.94
  -1  -3   6   51.91    1.94
   1   3  -6   51.23    1.38
  -1   3   5  606.26    9.62
   1   3  -5  576.01    9.70
  -1   3   5  584.32    8.93
   1   3  -5  599.88    8.95
  -1  -3   5  606.28    9.76
   1   3  -4  528.95    8.33
  -1   3   4  512.39    7.62
  -1  -3   4  548.88    8.47
   1   3  -4  501.70    7.61
   1  -3  -4  541.24    8.50
  -1  -3   3  901.00   14.10
   1  -3  -3  907.30   14.11
   1   3  -2   26.26    0.92
  -1  -3   2   26.64    1.00
   1  -3  -2   24.86    0.98
   1   3  -1  938.19   13.53
  -1  -3   1  925.75   13.69
   1  -3  -1  923.94   13.57
   1  -3  -1  936.02   13.60
  -1  -3   1  909.14   13.18
   1  -3  -1  891.97   13.38
   1  -3   0  810.11   11.73
  -1  -3   0  757.19   11.80
  -1  -3   0  784.20   11.53
   1  -3   0  768.12   11.66
  -1  -3   0  798.56   11.67
  -1   3  -1 1205.44   17.61
  -1  -3  -1 1226.40   17.78
   1  -3   1 1220.89   18.02
   1   3   1 1244.57   17.83
  -1   3  -2   98.75    1.92
  -1  -3  -2  100.68    1.83
   1  -3   2   97.82    2.23
   1   3   2  102.98    1.99
   1   3   3  572.53    8.94
   1  -3   3  584.45    9.27
   1   3   4  716.57   11.68
   1   3   4  717.75   11.16
   1  -3   4  739.42   11.58
   1   3   5   14.61    1.26
   1  -3   5   15.52    1.33
   1   3   5   15.94    1.04
   1   3   6  157.15    3.94
   1  -3   6  159.91    3.97
   1   3   6  155.70    3.41
   1   3   7  511.34    7.67
   1  -3   7  488.73    7.66
   1   3   7  503.19    9.31
   1  -3   7  479.60    9.14
   1   3   7  476.31    8.37
  -1  -3  -7  485.49    7.60
  -1   3  -7  479.33    7.56
  -1   3  -8    0.72    1.42
  -1  -3  -8    1.70    0.91
  -1   3  -8    2.42    0.93
  -1  -3  -8    1.25    1.47
   1  -3   8    3.69    1.64
   1   3   8    2.07    1.02
   1  -3   8    1.78    1.03
   1  -3   9  287.45    6.66
  -1  -3  -9  270.95    6.44
   1   3   9  267.65    4.76
   1  -3   9  264.64    4.79
  -1  -3  -9  263.72    4.70
  -1   3  -9  270.72    6.39
   1   3  10  183.44    3.61
   1  -3  10  176.57    3.69
   1  -3  10  189.77    5.41
  -1  -3 -10  189.56    5.31
  -1   3 -10  185.61    5.21
  -1  -3 -10  187.55    3.29
   1   3  10  182.47    3.54
  -1  -3 -11    9.09    0.84
   1  -3  11    8.97    0.90
   1   3  11    9.00    1.12
   1   3  11    8.12    1.31
   1  -3  11    8.96    1.35
   1   3  12   43.14    1.44
   1   3  12   40.23    1.46
   1  -3  12   42.98    1.57
  -1   3 -13   45.66    1.31
   1   3  13   45.21    1.26
  -1   3 -13   45.82    1.22
   1   3  14   53.24    1.13
  -1   3 -14   53.54    1.06
  -1  -4  14   56.83    1.39
  -1   4  14   57.82    1.37
   1   4 -14   58.00    1.32
  -1   4  13    9.92    0.93
   1   4 -13    9.13    1.02
  -1   4  13    8.97    0.88
   1  -4 -13   10.24    0.93
   1  -4 -13    9.11    0.82
  -1  -4  13   10.24    0.83
  -1  -4  13    8.76    1.10
  -1   4  12  197.28    3.62
  -1   4  12  194.32    3.59
   1   4 -12  191.77    3.71
   1  -4 -12  196.78    3.60
  -1  -4  12  207.08    3.58
   1  -4 -12  204.80    3.39
  -1  -4  12  186.94    3.82
  -1  -4  11  124.79    2.98
  -1  -4  11  130.85    2.88
  -1   4  11  130.48    2.79
  -1  -4  11  141.78    4.45
   1  -4 -11  133.15    4.41
  -1   4  11  130.66    2.80
   1   4 -11  126.05    4.27
   1  -4 -11  129.39    2.75
   1  -4 -11  135.00    2.56
   1  -4 -10    7.44    1.12
  -1   4  10    8.30    1.20
  -1  -4  10    7.88    1.24
  -1  -4  10    7.89    1.94
   1  -4 -10    5.56    1.81
   1   4 -10    6.70    1.80
   1  -4 -10    7.91    0.91
  -1  -4  10    8.53    1.42
   1  -4  -9   64.87    1.74
   1   4  -9   64.63    2.90
  -1   4   9   63.08    1.77
  -1  -4   9   62.94    1.83
  -1  -4   9   68.20    3.12
   1  -4  -9   67.55    3.10
   1  -4  -9   67.16    1.60
  -1  -4   9   60.47    1.91
   1  -4  -9   63.65    1.79
   1  -4  -8   65.11    1.63
   1   4  -8   60.49    2.66
  -1  -4   8   66.30    1.75
   1   4  -8   65.01    1.73
   1  -4  -8   69.59    1.53
   1  -4  -8   64.30    1.69
   1  -4  -8   58.96    2.72
  -1  -4   8   68.43    2.84
  -1  -4   8   70.79    1.86
  -1  -4   7   27.50    1.77
   1  -4  -7   23.72    0.89
   1   4  -7   25.94    1.68
  -1   4   7   27.74    1.68
   1  -4  -6   31.67    1.78
  -1  -4   6   31.54    1.70
   1  -4  -6   32.45    0.89
   1   4  -6   35.87    1.67
  -1   4   6   32.16    1.64
  -1   4   5  163.72    3.55
   1   4  -5  164.45    3.55
   1  -4  -5  166.87    3.77
  -1  -4   5  159.30    3.70
   1   4  -4  949.69   14.36
  -1  -4   4  914.32   14.61
   1  -4  -4  943.26   14.63
   1   4  -3  922.65   13.48
   1  -4  -3  921.69   13.74
   1   4  -2  216.48    3.71
  -1  -4   2  204.61    3.92
   1  -4  -2  208.95    3.88
   1  -4  -1 1223.83   17.79
  -1  -4   1 1221.74   17.91
   1  -4  -1 1198.13   17.73
   1  -4  -1 1163.31   17.51
  -1  -4   0  270.10    4.65
   1  -4   0  272.73    4.57
  -1  -4   0  262.31    4.28
   1  -4   1 2868.64   41.25
  -1   4  -1 2844.90   40.67
  -1  -4  -1 2862.11   40.92
  -1  -4  -1 2872.77   41.09
   1  -4   1 2765.97   41.21
  -1   4  -2 1904.81   27.73
  -1  -4  -2 1929.66   27.68
  -1   4  -3  169.95    3.11
   1   4   3  172.12    3.09
  -1  -4  -3  160.35    2.71
   1  -4   3  170.40    3.57
  -1   4  -4 3532.57   51.93
   1   4   4 3632.06   51.76
   1  -4   4 3606.77   52.43
  -1   4  -5    3.88    0.84
   1   4   5    2.77    1.01
   1   4   5    3.52    0.77
  -1  -4  -5    3.12    1.09
  -1   4  -6 2460.28   36.47
   1   4   6 2506.30   36.92
   1  -4   6 2454.76   37.00
  -1  -4  -6 2373.40   36.97
  -1   4  -7  131.64    3.58
   1   4   7  131.05    3.89
   1  -4   7  126.72    3.86
  -1  -4  -7  125.44    2.50
   1  -4   7  127.51    2.62
  -1   4  -8  417.72    8.43
   1  -4   8  444.93    7.08
   1   4   8  442.80    7.03
   1  -4   8  436.35    8.90
  -1  -4  -8  421.95    6.91
  -1   4  -9   64.27    2.94
   1  -4   9   62.25    2.01
   1   4   9   64.29    1.95
  -1   4  -9   61.64    1.96
  -1  -4  -9   62.87    3.17
   1  -4   9   63.38    3.24
  -1  -4  -9   62.85    1.83
  -1  -4  -9   63.08    1.86
  -1   4 -10  134.23    3.00
   1  -4  10  140.58    2.72
   1  -4  10  136.15    4.60
  -1  -4 -10  139.87    4.53
   1   4  10  131.64    2.85
   1  -4  10  139.72    3.03
   1   4  10  137.79    2.97
   1  -4  11   32.83    1.17
   1   4  11   30.96    1.45
   1  -4  11   31.65    1.51
  -1   4 -11   31.40    1.51
   1   4  11   31.60    1.42
   1   4  12  111.10    2.31
   1   4  12  111.59    2.28
  -1   4 -12  105.41    2.37
  -1   4 -13   28.26    0.92
   1   4  13   23.52    0.92
   1   4  14    4.93    0.41
  -1  -5  14    2.92    0.65
   1   5 -14    4.10    0.57
  -1   5  13   19.52    0.97
  -1  -5  13   19.09    0.87
   1  -5 -13   19.04    0.93
   1   5 -13   19.68    0.94
  -1   5  13   17.03    0.86
  -1   5  12    0.65    0.95
   1  -5 -12    0.29    0.87
  -1  -5  12    0.97    0.88
  -1   5  12    0.78    0.93
  -1  -5  12    0.06    1.14
   1  -5 -12    0.82    0.87
  -1   5  11   32.01    1.45
  -1   5  11   33.12    1.47
   1  -5 -11   33.28    1.39
  -1  -5  11   32.15    1.75
  -1  -5  11   34.39    1.44
   1  -5 -10   98.98    2.34
   1   5 -10  100.01    3.65
  -1   5  10  104.45    2.40
   1   5 -10  104.69    2.51
  -1  -5  10  110.53    4.02
   1  -5 -10  103.51    3.95
  -1  -5  10  104.42    2.60
   1  -5  -9  250.02    4.39
   1   5  -9  232.57    5.91
  -1  -5   9  264.19    4.58
  -1   5   9  260.24    4.51
   1   5  -9  262.27    4.57
  -1  -5   9  246.64    6.29
   1  -5  -9  250.99    4.23
   1  -5  -9  252.65    4.47
  -1  -5   9  271.90    4.68
  -1  -5   8   25.63    1.33
   1  -5  -8   25.12    1.11
   1  -5  -8   25.76    1.15
   1  -5  -8   25.62    0.97
  -1  -5   8   24.31    2.01
  -1  -5   8   25.24    1.25
   1   5  -8   24.80    1.25
  -1   5   8   26.86    1.94
   1   5  -8   24.31    1.90
   1  -5  -8   25.67    1.10
   1  -5  -7   10.95    0.81
   1  -5  -7   10.48    0.86
   1  -5  -7   10.96    0.69
   1  -5  -7    8.84    1.59
  -1  -5   7   11.10    1.62
   1   5  -7   11.40    0.93
  -1  -5   7   13.26    0.94
   1   5  -7    8.63    1.37
  -1   5   7   12.50    1.47
  -1  -5   7   13.36    1.01
   1  -5  -6   55.63    2.37
  -1  -5   6   55.37    2.30
   1  -5  -6   53.35    1.19
   1   5  -6   57.56    2.15
  -1   5   6   54.70    2.11
   1  -5  -5   12.63    1.33
  -1  -5   5   14.17    1.37
   1   5  -5   12.43    1.14
  -1  -5   4   40.75    1.75
   1  -5  -4   38.92    1.73
   1   5  -4   37.74    1.49
   1  -5  -3  328.04    5.83
  -1  -5   3  312.99    5.84
   1   5  -3  322.24    5.52
   1  -5  -2    4.29    0.81
  -1  -5   2    4.64    0.84
  -1  -5   2    4.44    0.81
   1  -5  -2    4.59    0.77
   1   5  -2    4.20    0.66
  -1  -5   1   27.34    1.19
   1  -5  -1   26.26    1.00
   1  -5  -1   27.57    1.23
  -1  -5   1   28.25    1.27
   1  -5   0  210.65    3.91
  -1  -5   0  215.23    3.68
   1  -5   0  217.35    4.06
  -1  -5   0  204.36    4.13
  -1  -5  -1   55.94    1.60
   1  -5   1   58.34    1.74
   1  -5   1   58.36    1.79
   1  -5   2  392.15    6.78
  -1  -5  -2  387.06    6.64
   1  -5   2  386.78    5.85
  -1   5  -2  386.79    6.09
  -1   5  -3  245.45    4.11
  -1  -5  -3  244.07    4.67
  -1   5  -4   28.07    1.22
  -1  -5  -4   27.45    1.58
   1  -5   4   27.40    1.60
   1   5   5  205.32    4.72
  -1   5  -5  207.34    4.18
   1  -5   5  198.62    4.70
  -1  -5  -5  210.23    4.82
  -1  -5  -6   25.36    1.06
   1  -5   6   24.75    1.11
   1   5   6   28.71    1.88
  -1   5  -6   27.09    1.57
  -1   5  -6   27.27    1.10
  -1  -5  -6   25.27    1.05
  -1  -5  -6   29.49    1.97
   1  -5   7   34.60    1.43
  -1   5  -7   34.74    1.34
   1   5   7   32.48    2.18
  -1   5  -7   34.40    1.87
  -1  -5  -7   34.10    1.25
  -1  -5  -7   34.72    2.30
   1  -5   7   30.46    2.27
   1  -5   8  296.42    5.21
  -1   5  -8  300.74    5.16
  -1   5  -8  292.19    6.39
   1   5   8  306.92    6.91
  -1  -5  -8  308.67    7.07
   1  -5   8  293.92    7.06
   1  -5   8  305.91    5.02
  -1  -5  -8  295.90    5.04
  -1   5  -9   59.26    1.97
  -1  -5  -9   57.16    1.75
   1  -5   9   61.36    3.15
   1   5   9   58.56    1.87
   1  -5   9   58.29    2.00
   1  -5   9   57.92    1.64
  -1  -5 -10  119.23    2.59
   1  -5  10  123.84    2.48
   1   5  10  117.35    2.70
  -1   5 -10  116.52    2.77
  -1  -5 -11   17.77    1.21
   1   5  11   20.09    1.21
   1   5  11   19.27    1.23
  -1   5 -11   17.90    1.32
  -1  -5 -12   12.70    0.94
   1   5  12   15.40    1.01
  -1   5 -12   14.06    1.08
   1   5  12   14.22    0.96
   1   5  13   76.81    1.52
  -1   5 -13   78.26    1.60
   1   5  13   80.61    1.56
  -1   6  14    6.06    0.49
  -1  -6  14    5.69    0.50
   1   6 -13    2.18    0.77
  -1   6  13    2.21    0.68
   1   6 -13    1.98    0.63
  -1   6  13    2.17    0.57
  -1  -6  13    2.70    0.87
   1   6 -12   25.61    1.33
  -1  -6  12   26.11    1.13
  -1   6  12   28.03    1.17
   1  -6 -12   24.88    1.09
   1  -6 -12   26.35    1.13
  -1  -6  12   27.61    1.43
  -1   6  12   27.57    1.13
  -1  -6  11  165.35    3.48
  -1  -6  11  162.62    3.16
  -1   6  11  170.65    3.25
   1   6 -11  167.87    3.40
  -1   6  11  178.18    3.28
   1  -6 -11  173.20    3.20
  -1  -6  11  182.91    3.28
  -1  -6  10   22.04    1.32
  -1  -6  10   19.51    2.36
  -1   6  10   23.93    1.36
   1   6 -10   23.28    1.50
   1  -6 -10   22.20    1.25
  -1  -6  10   24.61    1.59
  -1  -6   9    0.87    1.24
   1  -6  -9    1.16    0.89
   1   6  -9    1.27    1.39
  -1   6   9    0.46    1.04
   1  -6  -9    1.13    1.84
  -1  -6   9    0.97    1.83
  -1  -6   9    2.30    1.03
   1  -6  -9    0.90    0.99
   1  -6  -9    0.72    0.93
   1   6  -9    0.41    1.16
   1  -6  -8  168.53    3.12
  -1  -6   8  171.47    3.35
   1  -6  -8  164.25    3.08
  -1  -6   8  165.83    3.17
   1   6  -8  163.50    3.19
  -1  -6   8  156.25    4.75
   1  -6  -8  152.30    4.77
   1  -6  -8  160.08    3.01
  -1   6   8  167.73    4.39
   1   6  -8  159.24    4.27
  -1  -6   7    0.20    0.98
   1   6  -7    0.51    0.90
  -1  -6   7    0.64    1.48
   1  -6  -7   -0.05    1.49
   1  -6  -7    0.19    0.79
   1  -6  -7    0.07    0.74
  -1   6   7    0.53    1.19
   1   6  -7    0.23    1.19
   1   6  -6  511.82    7.94
  -1  -6   6  494.34    9.49
   1  -6  -6  500.77    9.59
   1   6  -6  505.13    9.06
  -1   6   6  513.62    9.15
   1  -6  -5   40.89    2.06
  -1  -6   5   43.00    2.14
   1   6  -5   40.94    1.73
   1  -6  -4 1025.98   16.42
   1   6  -4 1030.16   15.87
  -1  -6   3  201.40    4.36
   1  -6  -3  200.53    4.22
  -1  -6   3  197.28    3.23
   1  -6  -3  204.81    4.23
  -1  -6   3  193.41    4.32
   1   6  -3  200.90    3.88
   1  -6  -2  160.64    3.41
  -1  -6   2  164.92    3.58
  -1  -6   2  156.51    2.63
  -1  -6   2  155.32    3.62
   1  -6  -2  159.77    3.51
  -1  -6   1  732.74   11.47
   1  -6  -1  721.06   11.09
  -1  -6   1  710.15   10.53
  -1  -6   1  701.78   11.59
   1  -6  -1  733.42   11.54
  -1  -6   0  437.55    7.30
  -1  -6   0  433.64    7.00
   1  -6   0  441.60    7.34
   1  -6   0  435.41    6.60
   1  -6   0  448.81    7.56
  -1  -6  -1 2261.19   32.88
  -1  -6  -1 2254.56   33.02
   1  -6   1 2232.75   33.30
   1  -6   1 2251.93   32.33
   1  -6   1 2276.54   33.45
  -1  -6  -2   55.78    1.44
   1  -6   2   57.96    2.07
  -1  -6  -2   59.03    1.90
   1  -6   2   54.75    1.24
  -1  -6  -3  946.24   14.62
   1  -6   3  930.07   14.79
  -1   6  -4   76.01    2.01
  -1  -6  -4   75.89    2.62
  -1  -6  -5  261.89    5.90
   1  -6   5  282.61    5.96
   1  -6   5  288.12    4.63
  -1  -6  -5  265.70    4.49
   1  -6   6   15.53    0.93
   1   6   6   17.13    1.73
  -1   6  -6   16.42    1.04
  -1  -6  -6   15.36    1.79
   1  -6   6   16.55    1.89
   1  -6   6   14.53    0.95
  -1  -6  -6   15.40    0.99
  -1  -6  -6   15.26    0.95
   1  -6   7  140.36    2.73
   1   6   7  153.58    4.33
  -1   6  -7  147.01    2.91
  -1  -6  -7  154.30    4.53
   1  -6   7  149.82    2.86
  -1  -6  -7  146.10    2.87
  -1  -6  -7  138.44    2.81
   1  -6   8   41.66    1.36
  -1  -6  -8   42.69    1.54
   1  -6   8   43.72    1.49
  -1   6  -8   41.52    1.62
   1   6   8   44.48    2.61
  -1  -6  -8   44.10    1.48
  -1  -6  -8   42.59    2.75
   1   6   9   24.92    1.46
  -1   6  -9   23.84    1.47
  -1  -6  -9   22.52    1.33
  -1  -6  -9   22.77    2.38
   1  -6   9   21.81    2.47
  -1  -6  -9   22.65    1.31
   1  -6   9   23.23    1.25
   1  -6  10   17.23    1.08
  -1   6 -10   17.72    1.31
   1   6  10   15.82    1.28
  -1  -6 -10   17.48    1.21
   1   6  11   63.36    1.68
  -1   6 -11   60.77    1.79
   1   6  11   58.90    1.69
  -1  -6 -11   59.93    1.61
   1   6  12  101.74    2.01
  -1  -6 -12  104.92    1.98
  -1   6 -12   99.94    2.08
   1   6  13   77.75    1.47
  -1   6 -13   93.78    1.58
  -1   7  13   84.00    1.57
   1  -7 -13   83.26    1.55
   1   7 -13   80.36    1.64
  -1   7  12   20.47    1.01
  -1  -7  12   23.73    1.27
   1  -7 -12   23.01    1.06
  -1   7  12   22.62    0.95
   1   7 -12   21.94    1.15
   1   7 -11   63.52    1.83
  -1   7  11   58.43    1.66
   1  -7 -11   60.46    1.57
  -1  -7  11   55.68    1.89
  -1  -7  11   63.94    1.69
   1  -7 -10   11.11    1.06
  -1  -7  10   10.12    1.10
  -1   7  10   12.18    1.17
   1   7 -10   11.66    1.24
  -1  -7  10   12.19    1.16
  -1  -7  10    9.12    1.44
   1  -7  -9   16.13    1.15
  -1  -7   9   17.37    1.29
   1  -7  -9   17.68    1.21
  -1  -7   9   16.82    1.30
   1  -7  -9   18.48    2.29
   1   7  -9   15.84    1.33
  -1  -7   9   17.77    1.51
   1  -7  -9   16.65    1.13
   1  -7  -8   59.34    1.74
  -1  -7   8   57.14    1.76
   1  -7  -8   58.08    1.64
  -1  -7   8   57.87    1.79
   1  -7  -8   58.56    3.10
   1   7  -8   57.41    1.77
  -1  -7   8   59.82    1.95
   1  -7  -8   56.84    1.58
   1  -7  -7  214.67    3.68
  -1  -7   7  215.15    3.88
   1  -7  -7  211.79    3.75
  -1  -7   7  213.61    3.86
   1   7  -7  216.02    3.84
  -1   7   7  224.03    5.10
   1   7  -7  208.00    4.87
  -1  -7   7  209.03    5.53
   1  -7  -7  210.14    5.61
  -1  -7   7  219.08    3.99
  -1  -7   6  209.99    3.70
   1  -7  -6  205.61    3.56
   1   7  -6  202.49    3.65
  -1  -7   6  214.97    3.78
   1  -7  -6  198.91    3.49
   1   7  -6  211.15    4.58
  -1   7   6  212.55    4.81
   1  -7  -6  213.75    5.30
  -1  -7   6  211.43    5.26
   1  -7  -5  224.17    3.80
  -1  -7   5  221.66    3.76
  -1  -7   5  196.20    3.68
   1   7  -5  218.12    3.68
  -1  -7   5  227.78    3.83
   1  -7  -5  210.03    5.12
   1   7  -5  205.73    4.45
   1  -7  -5  215.97    4.99
  -1  -7   4   12.74    1.58
   1  -7  -4   13.28    1.43
   1   7  -4   11.82    1.08
   1  -7  -4   11.49    1.43
  -1  -7   3  151.22    3.78
   1  -7  -3  150.87    3.61
  -1  -7   3  143.67    2.58
  -1  -7   3  150.20    3.81
   1  -7  -3  147.27    3.66
  -1  -7   2   56.90    2.12
  -1  -7   2   53.38    1.27
   1  -7  -2   53.74    2.07
  -1  -7   2   51.04    2.16
   1  -7  -1  132.68    2.91
  -1  -7   1  134.97    3.25
  -1  -7   1  134.46    2.40
   1  -7  -1  136.21    3.37
  -1  -7   0    0.64    0.83
   1  -7   0   -0.03    0.89
   1  -7   0    0.63    0.55
   1  -7   0    0.25    0.91
   1  -7   1  413.24    7.46
  -1  -7  -1  414.51    7.13
  -1  -7  -1  409.76    6.99
   1  -7   1  420.12    6.42
   1  -7   1  433.43    7.68
   1  -7   2  347.17    5.41
   1  -7   2  353.27    6.64
  -1  -7  -2  356.85    6.37
  -1  -7  -3  746.62   12.58
   1  -7   3  768.30   12.81
  -1  -7  -3  762.59   12.95
  -1  -7  -4   99.23    2.10
   1  -7   4   97.00    2.04
   1  -7   4   91.01    3.16
  -1  -7  -4   94.66    3.12
  -1  -7  -4   95.43    2.01
   1  -7   4  102.70    2.14
  -1  -7  -5   87.09    2.01
   1  -7   5   86.97    1.86
   1  -7   5   82.59    1.92
  -1   7  -5   84.96    1.87
   1  -7   5   84.61    3.09
  -1  -7  -5   82.89    3.16
   1  -7   5   90.68    2.07
  -1  -7  -5   84.09    1.85
  -1  -7  -5   81.41    1.90
   1  -7   6  127.52    2.53
   1  -7   6  130.69    2.61
  -1   7  -6  130.88    2.59
  -1  -7  -6  127.61    2.57
   1  -7   6  130.93    4.09
  -1  -7  -6  124.16    4.02
   1   7   6  133.62    3.94
  -1  -7  -6  123.52    2.55
   1  -7   7  239.72    4.18
   1  -7   7  252.97    4.31
  -1   7  -7  248.16    4.32
  -1  -7  -7  243.91    4.29
   1  -7   7  249.01    6.21
  -1  -7  -7  248.11    6.17
   1   7   7  254.04    5.94
  -1  -7  -7  236.49    4.24
   1  -7   8  273.10    4.71
   1   7   8  297.26    6.70
  -1   7  -8  283.06    4.94
  -1  -7  -8  282.64    4.88
   1  -7   8  305.89    7.05
  -1  -7  -8  301.50    7.03
   1  -7   8  295.24    4.89
  -1  -7  -8  279.08    4.83
  -1   7  -9  411.34    6.76
  -1  -7  -9  404.83    6.63
  -1  -7  -9  410.61    6.69
   1   7   9  415.27    6.78
   1  -7   9  422.13    6.62
  -1  -7 -10   39.87    1.40
   1   7  10   40.03    1.54
  -1   7 -10   40.49    1.57
   1  -7  10   39.51    1.32
  -1  -7 -11   49.71    1.38
   1   7  11   51.40    1.49
  -1   7 -11   51.59    1.52
   1   7  11   53.25    1.46
  -1  -7 -12   66.21    1.38
   1   7  12   65.04    1.42
  -1   7 -12   65.57    1.47
   1  -8 -13   19.86    0.62
   1   8 -13   18.49    0.67
  -1  -8  12   89.21    1.96
   1  -8 -12   86.60    1.80
  -1   8  12   94.31    1.73
   1   8 -12   95.98    1.91
  -1   8  12   96.97    1.84
  -1  -8  11  132.63    2.84
  -1   8  11  139.49    2.63
   1   8 -11  139.99    2.77
  -1  -8  10  325.05    5.39
  -1   8  10  336.93    5.45
  -1  -8  10  334.66    5.67
   1  -8 -10  318.11    5.28
   1   8 -10  325.16    5.53
  -1  -8  10  349.14    5.51
   1  -8  -9   14.55    1.14
  -1  -8   9   15.20    1.20
  -1  -8   9   15.49    1.25
   1   8  -9   14.53    1.31
  -1  -8   9   14.59    1.50
   1  -8  -9   14.55    1.13
   1  -8  -9   14.44    1.01
   1  -8  -8  161.02    3.01
  -1  -8   8  154.39    4.80
   1  -8  -8  156.40    4.83
   1  -8  -8  158.00    3.12
  -1  -8   8  160.19    3.15
  -1  -8   8  160.34    3.18
   1   8  -8  160.13    3.15
   1  -8  -8  148.56    2.92
   1  -8  -8  157.56    4.59
  -1  -8   8  158.03    3.32
  -1  -8   7   11.23    1.20
   1  -8  -7    9.28    0.96
   1  -8  -7    7.19    1.84
  -1  -8   7    7.92    1.96
   1   8  -7   10.48    1.15
   1  -8  -7    8.59    0.91
   1  -8  -7    7.42    1.74
  -1  -8   7   12.48    1.30
  -1  -8   6   25.91    1.26
   1  -8  -6   23.54    1.08
   1   8  -6   24.45    1.17
  -1  -8   6   26.08    1.36
   1  -8  -6   23.14    1.03
   1  -8  -6   21.62    2.05
  -1   8   6   22.78    1.82
   1  -8  -6   21.93    2.13
  -1  -8   5  166.39    3.19
  -1  -8   5  170.36    3.12
   1   8  -5  170.77    3.05
   1  -8  -5  165.85    3.21
  -1  -8   5  165.41    3.16
   1  -8  -5  159.94    2.89
   1  -8  -5  161.22    2.97
   1  -8  -5  173.51    4.51
   1  -8  -5  173.29    4.58
  -1  -8   5  171.50    4.67
  -1  -8   4  791.73   11.86
  -1  -8   4  781.87   11.79
   1   8  -4  778.99   11.70
   1  -8  -4  771.64   13.42
  -1  -8   4  798.79   11.90
  -1  -8   4  771.72   13.54
   1  -8  -4  789.18   13.40
   1  -8  -3   52.43    2.34
   1  -8  -3   56.03    1.53
  -1  -8   3   57.55    1.54
  -1  -8   3   53.96    2.39
  -1  -8   3   53.02    1.45
   1  -8  -3   51.78    1.42
  -1  -8   3   55.32    1.39
  -1  -8   2  324.83    6.37
  -1  -8   2  315.81    5.10
   1  -8  -2  321.05    6.44
  -1  -8   1  424.06    7.64
  -1  -8   1  417.04    6.53
   1  -8  -1  424.60    6.56
   1  -8  -1  410.11    7.86
  -1  -8   0   65.38    2.18
   1  -8   0   67.50    1.58
   1  -8   0   64.85    2.52
  -1  -8  -1  665.05   10.97
   1  -8   1  686.59   11.60
   1  -8   1  688.25   11.88
   1  -8   1  705.62   10.40
  -1  -8  -2   87.56    2.66
   1  -8   2   88.67    2.98
  -1  -8  -2   95.45    2.06
  -1  -8  -2   87.38    3.17
   1  -8   2   90.55    1.94
   1  -8   3  217.28    3.81
   1  -8   3  220.63    3.73
   1   8   3  207.76    3.65
  -1  -8  -3  212.68    3.62
   1  -8   3  207.57    3.69
  -1  -8  -3  212.03    3.79
  -1  -8  -3  222.94    3.70
  -1  -8  -3  214.54    5.31
  -1  -8  -3  214.24    4.88
   1  -8   4  219.31    3.83
  -1  -8  -4  202.28    3.64
  -1   8  -4  203.70    3.57
   1  -8   4  212.49    3.70
  -1  -8  -4  216.46    3.78
   1  -8   4  211.08    3.65
   1  -8   4  205.72    5.03
  -1  -8  -4  200.34    5.01
  -1  -8  -4  213.35    5.35
  -1  -8  -5   84.65    1.94
  -1  -8  -5   80.14    1.87
   1  -8   5   82.70    1.97
  -1   8  -5   82.43    1.91
  -1  -8  -5   83.46    2.07
   1  -8   5   82.47    1.92
  -1  -8  -5   84.18    3.21
   1  -8   5   80.82    3.15
  -1  -8  -5   81.34    3.35
  -1  -8  -6   25.00    1.16
   1  -8   6   25.13    1.26
  -1   8  -6   25.11    1.24
   1  -8   6   25.55    1.17
   1  -8   6   25.07    2.27
  -1  -8  -6   23.62    2.26
  -1  -8  -6   24.32    1.24
   1   8   6   21.65    2.06
  -1  -8  -6   24.35    2.33
  -1  -8  -7    9.33    1.07
   1  -8   7    9.29    1.09
  -1   8  -7    8.52    1.12
   1  -8   7    8.22    0.96
  -1  -8  -7    7.83    1.90
   1  -8   7    9.52    2.05
  -1  -8  -7    9.51    1.10
  -1  -8  -7    8.04    1.90
   1   8   7    7.55    1.70
  -1  -8  -8  125.16    2.60
   1  -8   8  114.76    2.44
  -1  -8  -8  139.98    4.35
  -1   8  -8  129.66    2.71
  -1  -8  -8  132.47    4.34
   1  -8   8  140.97    4.51
  -1  -8  -8  123.41    2.66
   1  -8   8  136.14    2.69
   1   8   9    0.48    1.14
  -1  -8  -9    1.03    0.94
  -1  -8  -9    1.21    1.02
   1  -8   9    0.37    0.89
  -1   8  -9   -0.25    1.05
  -1  -8 -10   77.60    1.79
  -1   8 -10   75.47    1.87
   1   8  10   79.80    1.92
  -1  -8 -11   31.64    0.99
   1   8  11   32.13    1.07
   1   8  11   28.42    1.07
  -1   8 -11   29.53    1.09
   1   8  12   38.71    0.88
  -1   8 -12   34.64    0.84
  -1   9  12    0.75    0.49
   1  -9 -12    0.36    0.54
   1   9 -12    0.94    0.57
  -1   9  11   65.76    1.52
   1   9 -11   69.52    1.64
  -1   9  10   19.21    1.09
  -1  -9  10   19.13    1.32
   1   9 -10   18.95    1.17
  -1  -9  10   20.64    1.11
  -1  -9   9   31.44    1.33
  -1  -9   9   34.46    1.42
   1   9  -9   31.58    1.43
  -1  -9   9   30.21    1.60
   1  -9  -9   32.60    1.26
   1  -9  -9   31.36    1.12
   1  -9  -9   31.31    1.30
  -1  -9   8  150.10    3.05
  -1  -9   8  157.11    3.11
   1   9  -8  157.48    3.03
   1  -9  -8  147.01    3.03
  -1  -9   8  147.91    3.25
   1  -9  -8  151.89    2.80
   1  -9  -8  155.63    2.91
   1  -9  -7   16.61    0.97
  -1  -9   7   17.25    1.30
  -1  -9   7   17.04    2.10
   1   9  -7   16.22    1.26
  -1  -9   7   17.94    1.49
   1  -9  -7   17.54    1.08
   1  -9  -7   15.52    1.96
   1  -9  -6   33.93    1.17
  -1  -9   6   34.01    1.53
  -1  -9   6   35.61    2.62
   1   9  -6   34.34    1.41
  -1  -9   6   32.74    1.64
   1  -9  -6   32.48    1.25
   1  -9  -6   32.92    2.38
   1  -9  -6   34.67    1.38
   1  -9  -5  132.78    4.04
  -1  -9   5  121.55    2.63
   1   9  -5  125.75    2.52
   1  -9  -5  117.83    2.69
  -1  -9   5  130.54    2.70
   1  -9  -5  118.79    2.31
  -1  -9   5  121.25    4.10
   1  -9  -5  125.31    2.42
  -1  -9   4   23.38    1.24
  -1  -9   4   24.14    1.18
   1   9  -4   22.57    1.11
   1  -9  -4   21.74    0.99
  -1  -9   4   24.34    2.16
   1  -9  -4   25.55    2.04
   1  -9  -3  138.34    3.98
  -1  -9   3  139.78    2.74
   1  -9  -3  136.83    2.76
   1  -9  -3  130.99    2.63
   1   9  -3  136.06    2.51
  -1  -9   3  132.67    2.62
  -1  -9   3  136.67    3.93
   1  -9  -3  127.69    2.46
   1  -9  -3  132.42    2.53
   1  -9  -2   78.97    2.94
   1  -9  -2   78.12    1.83
   1   9  -2   75.05    1.77
   1  -9  -2   73.47    1.66
  -1  -9   2   76.67    1.82
   1  -9  -2   75.80    1.94
  -1  -9   2   78.25    1.92
  -1  -9   2   75.35    2.77
   1  -9  -2   75.10    1.75
   1  -9  -1  193.17    3.44
  -1  -9   1  196.04    3.44
  -1  -9   1  179.44    4.34
  -1  -9   1  181.55    3.29
   1  -9  -1  182.03    3.33
   1   9  -1  181.54    3.28
  -1   9   1  183.65    3.18
   1  -9  -1  189.93    4.70
  -1  -9   1  182.86    3.33
   1  -9  -1  183.58    3.35
   1  -9   0   56.03    1.57
  -1  -9   0   52.57    2.04
   1  -9   0   57.23    2.54
   1  -9   0   54.41    1.54
  -1  -9   0   55.77    1.56
   1  -9   0   56.14    1.52
   1   9   0   56.14    1.44
  -1  -9   0   53.86    1.48
  -1   9   0   55.54    1.40
   1  -9   1  230.87    3.86
  -1  -9  -1  217.52    3.94
  -1   9  -1  217.48    3.69
  -1  -9  -1  216.19    3.77
   1  -9   1  214.82    3.81
   1   9   1  214.92    3.74
   1  -9   1  221.02    3.85
  -1  -9  -1  221.07    5.45
   1  -9   1  225.30    5.30
  -1  -9  -2    2.70    1.53
   1  -9   2    1.96    0.83
  -1  -9  -2    3.07    0.98
  -1  -9  -2    1.63    0.83
  -1  -9  -2    2.03    0.83
   1   9   2    2.23    0.80
   1  -9   2    2.46    0.85
   1  -9   2    0.72    1.08
  -1  -9  -3   54.61    1.71
   1  -9   3   57.96    1.58
  -1  -9  -3   57.14    2.84
  -1  -9  -3   55.13    2.36
   1  -9   3   59.28    2.44
   1   9   3   52.62    1.53
  -1  -9  -3   55.78    1.56
  -1  -9  -4   54.33    1.57
  -1  -9  -4   55.34    2.89
  -1  -9  -4   53.89    2.55
   1  -9   4   55.39    2.62
   1  -9   4   51.85    1.59
  -1  -9  -4   51.00    1.71
  -1  -9  -5   37.50    1.36
  -1  -9  -5   34.94    1.32
  -1   9  -5   34.92    1.27
  -1  -9  -5   34.37    2.55
  -1  -9  -5   32.66    2.26
   1  -9   5   35.26    2.35
   1  -9   5   36.41    1.39
  -1  -9  -5   36.67    1.56
   1  -9   6   29.34    1.27
   1  -9   6   27.03    1.40
  -1   9  -6   29.20    1.28
  -1  -9  -6   28.14    2.44
   1   9   6   28.52    2.23
   1  -9   6   29.21    2.38
  -1  -9  -6   27.95    2.31
  -1  -9  -6   29.58    1.34
  -1  -9  -6   28.60    1.27
   1  -9   7   11.08    1.00
  -1  -9  -7   11.33    1.10
  -1  -9  -7    9.82    1.81
   1  -9   7    8.80    1.95
  -1   9  -7   11.07    1.10
  -1  -9  -7   12.33    1.99
   1  -9   7   11.47    1.11
  -1  -9  -7   11.60    1.06
  -1   9  -8    1.30    0.97
  -1  -9  -8    1.50    0.90
  -1  -9  -8    0.82    1.00
  -1   9  -9   38.30    1.34
  -1  -9  -9   36.68    1.34
  -1  -9  -9   37.53    1.24
   1   9   9   41.10    1.43
  -1  -9 -10   76.95    1.62
   1   9  10   76.49    1.75
  -1   9 -10   78.63    1.70
   1   9  11  192.12    3.02
  -1   9 -11  188.06    2.98
   1   9  11  193.35    3.04
   1  10 -12   13.02    0.48
   1 -10 -12   15.31    0.47
   1  10 -11    5.22    0.64
  -1  10  11    5.55    0.61
  -1  10  11    4.32    0.49
   1  10 -10  105.52    2.11
  -1  10  10  107.26    2.07
   1 -10  -9   86.72    1.95
   1 -10  -9   89.61    1.87
  -1  10   9   93.62    2.04
   1  10  -9   92.15    2.01
   1  10  -8    9.20    1.08
   1 -10  -8    7.74    0.89
   1 -10  -8    9.33    1.14
  -1 -10   8    8.25    1.08
   1  10  -7  179.25    3.26
  -1 -10   7  172.21    3.36
   1 -10  -7  176.06    3.15
  -1 -10   6  107.09    3.67
   1  10  -6   98.26    2.21
   1 -10  -6  107.03    3.67
   1 -10  -6   95.09    2.09
  -1 -10   6   96.15    2.34
   1 -10  -6   96.64    2.27
   1  10  -5  127.60    2.57
  -1 -10   5  128.78    2.81
   1 -10  -5  127.40    4.13
   1 -10  -5  127.03    2.48
  -1 -10   5  131.87    4.33
   1  10  -4  213.11    3.71
  -1 -10   4  211.64    3.92
   1 -10  -4  216.32    5.54
   1 -10  -4  209.77    3.63
  -1 -10   4  222.22    5.62
   1 -10  -3   14.55    0.88
   1 -10  -3   12.65    1.28
  -1 -10   3   13.10    1.20
   1 -10  -3   14.44    1.09
   1  10  -3   14.75    1.08
   1  10  -3   14.60    0.95
   1 -10  -3   13.44    1.85
   1 -10  -3   13.85    1.00
  -1 -10   3   11.57    1.79
   1 -10  -2  363.37    5.86
   1 -10  -2  373.51    6.10
  -1 -10   2  369.89    6.07
   1  10  -2  377.84    6.03
  -1 -10   2  375.34    6.10
   1 -10  -2  369.70    6.13
   1 -10  -2  385.73    6.20
  -1 -10   2  387.91    6.20
   1 -10  -2  364.20    7.78
   1 -10  -2  372.57    6.01
  -1 -10   2  364.96    7.54
  -1 -10   1   67.67    3.18
   1 -10  -1   66.92    3.01
  -1 -10   1   76.17    1.99
   1 -10  -1   76.64    1.97
  -1 -10   1   70.58    2.66
  -1 -10   1   71.99    1.81
   1  10  -1   71.29    1.80
  -1  10   1   70.36    1.68
   1 -10  -1   72.02    1.85
   1 -10  -1   74.00    1.89
  -1 -10   1   71.46    1.86
   1 -10   0  124.68    2.63
   1 -10   0  123.42    2.62
  -1 -10   0  127.14    2.60
   1 -10   0  123.99    2.60
  -1 -10   0  124.47    2.54
  -1  10   0  123.44    2.42
   1  10   0  124.36    2.48
  -1 -10   0  125.57    4.17
   1 -10   0  128.06    4.01
  -1 -10  -1  299.45    6.90
  -1 -10  -1  280.90    5.07
   1 -10   1  298.24    5.03
  -1 -10  -1  296.13    4.92
  -1 -10  -1  295.75    4.94
   1 -10   1  291.17    4.98
  -1  10  -1  303.72    4.86
   1  10   1  290.06    4.91
  -1 -10  -1  299.35    5.05
   1 -10   1  303.78    5.03
  -1  10  -2  519.21    7.90
   1  10   2  509.24    7.93
  -1 -10  -2  502.50    7.94
  -1 -10  -2  506.88    7.94
  -1 -10  -2  504.30   10.20
  -1 -10  -2  519.93    8.17
   1 -10   2  498.06    8.04
   1  10   3   19.60    1.06
  -1 -10  -3   18.91    2.23
   1 -10   3   18.79    1.23
  -1 -10  -3   17.37    1.38
  -1 -10  -3   21.89    1.14
   1 -10   4  294.62    4.96
  -1 -10  -4  295.52    5.12
   1 -10   4  291.71    6.41
  -1 -10  -4  293.49    7.05
  -1 -10  -4  291.85    4.92
  -1 -10  -5    2.43    1.16
   1 -10   5    1.48    0.98
   1 -10   5    1.14    1.03
  -1 -10  -5    2.21    0.93
  -1 -10  -5    2.52    0.94
  -1 -10  -5    0.61    1.79
   1  10   5    2.43    1.60
   1 -10   5    0.41    1.47
  -1 -10  -6    8.31    0.98
  -1  10  -6    9.02    0.98
  -1 -10  -6    9.07    0.95
   1 -10   6    7.89    1.00
  -1  10  -7   34.35    1.27
  -1 -10  -7   34.28    1.23
  -1 -10  -7   36.84    1.36
  -1  10  -8  245.37    4.12
  -1 -10  -8  257.66    4.20
  -1 -10  -8  252.23    4.10
  -1 -10  -9   35.38    1.13
   1  10   9   36.43    1.27
  -1  10  -9   36.19    1.10
  -1  10 -10   56.48    1.20
   1  10  10   59.20    1.33
  -1  10 -11    6.72    0.40
   1  10  11    6.89    0.43
   1 -11 -11   11.71    0.54
  -1  11  11   11.99    0.44
   1  11 -11   11.01    0.50
  -1 -11  11   10.71    0.43
   1  11 -10   34.31    1.02
  -1  11  10   32.68    0.86
   1  11 -10   32.47    0.89
   1  11  -9    7.86    0.86
   1 -11  -9    7.26    0.77
  -1  11   9    7.84    0.82
   1  11  -9    8.23    0.77
   1  11  -8    1.86    0.82
   1 -11  -8    2.50    0.97
  -1 -11   8    2.50    0.89
   1  11  -7   32.94    1.25
   1 -11  -7   31.29    1.20
  -1 -11   7   35.33    1.39
   1 -11  -7   35.32    1.44
   1 -11  -6   12.57    0.89
  -1 -11   6   12.18    1.23
   1 -11  -6   11.06    1.16
   1  11  -6   13.64    1.04
   1  11  -5   37.87    1.31
  -1 -11   5   35.14    1.59
   1 -11  -5   37.35    1.20
   1 -11  -5   38.13    1.64
   1  11  -5   38.36    1.47
   1  11  -4    0.19    0.86
  -1 -11   4    0.27    1.11
  -1 -11   4   -0.38    1.04
   1  11  -4    0.62    1.01
   1 -11  -4    0.66    1.59
   1 -11  -4   -0.27    0.75
   1 -11  -3   27.84    1.48
  -1 -11   3   28.14    1.54
   1  11  -3   30.28    1.31
  -1 -11   3   29.28    1.42
   1 -11  -3   27.78    1.20
   1 -11  -3   27.95    2.28
   1 -11  -3   28.72    1.06
  -1 -11   2    2.68    1.01
   1 -11  -2    2.45    1.05
  -1 -11   2    2.26    1.08
   1  11  -2    2.73    1.01
   1 -11  -2    1.88    1.05
   1 -11  -2    1.85    0.98
   1 -11  -2    1.85    1.62
  -1 -11   2    2.48    1.21
   1 -11  -2    1.84    1.21
  -1 -11   1   92.78    2.24
   1 -11  -1   93.60    2.27
  -1 -11   1   95.11    2.24
   1 -11  -1   94.48    2.25
  -1  11   1   93.56    2.05
   1  11  -1   93.09    2.17
   1 -11  -1   95.99    2.21
   1 -11  -1   87.91    3.57
  -1 -11   1   97.33    3.83
   1 -11  -1   94.80    2.36
  -1 -11   1   96.78    2.43
   1 -11   0   24.97    1.44
   1 -11   0   23.90    1.34
  -1  11   0   23.42    1.10
   1  11   0   25.78    1.24
  -1 -11   0   24.81    1.30
  -1 -11   0   25.04    2.34
  -1 -11   0   22.75    1.19
  -1 -11   0   23.99    1.27
   1 -11   0   23.60    1.30
   1 -11   1   73.18    2.04
  -1  11  -1   71.83    1.75
   1 -11   1   68.64    1.96
  -1 -11  -1   72.11    1.88
   1  11   1   71.65    1.84
  -1 -11  -1   72.84    3.32
  -1 -11  -1   69.51    1.81
   1 -11   1   71.04    1.96
  -1 -11  -1   70.41    1.93
  -1 -11  -2   34.74    1.66
   1 -11   2   36.34    1.51
  -1  11  -2   37.93    1.35
   1  11   2   35.96    1.34
  -1 -11  -2   38.53    1.39
  -1 -11  -2   35.88    2.66
  -1 -11  -2   34.78    1.36
  -1 -11  -2   40.00    1.52
  -1 -11  -3   18.84    1.43
   1 -11   3   19.61    1.25
  -1 -11  -3   17.75    1.27
  -1 -11  -3   17.79    1.11
  -1 -11  -3   13.96    2.16
   1  11   3   17.57    1.11
  -1  11  -3   17.79    1.10
  -1  11  -4    1.15    0.95
   1 -11   4    1.19    1.05
   1 -11   4    1.17    0.95
  -1 -11  -4    2.76    1.76
  -1 -11  -4    0.99    1.25
   1 -11   4    2.06    1.04
  -1 -11  -4    1.71    0.93
  -1 -11  -4    1.66    0.85
  -1 -11  -5  140.66    2.64
   1 -11   5  139.24    2.76
  -1 -11  -5  139.45    2.73
   1 -11   5  138.72    2.87
  -1 -11  -6    0.51    0.78
  -1 -11  -6    1.24    0.84
   1 -11   6    0.13    1.03
  -1 -11  -7   59.83    1.54
   1 -11   7   60.58    1.63
  -1 -11  -7   61.34    1.58
  -1 -11  -8    0.30    0.70
   1 -11   8    0.60    0.74
   1 -11   9    4.14    0.60
  -1  11  -9    4.48    0.62
   1  11   9    5.06    0.71
  -1  11 -10  131.71    2.15
   1  11  10  130.29    2.15
  -1  12  10  262.58    3.76
   1  12 -10  251.02    3.79
  -1 -12  10  256.69    3.78
   1 -12  -9    8.99    0.57
  -1  12   9    9.51    0.57
   1  12  -9   12.64    0.70
  -1 -12   9   12.07    0.70
   1 -12  -8   85.56    1.74
   1  12  -8   76.82    1.54
   1 -12  -8   80.16    1.73
   1  12  -8   83.84    1.75
   1  12  -7    5.25    0.88
   1  12  -7    4.57    0.73
  -1 -12   7    4.31    0.89
   1 -12  -7    4.10    0.98
   1 -12  -7    4.94    0.85
   1  12  -6    8.21    0.81
   1 -12  -6    8.49    1.03
   1 -12  -6    8.24    1.01
  -1 -12   6    8.29    1.08
   1  12  -6    7.82    0.99
  -1 -12   6    7.33    1.04
  -1 -12   5   13.38    1.18
  -1 -12   5   14.26    1.17
   1  12  -5   14.58    1.09
   1 -12  -5   14.53    1.27
  -1 -12   4  299.54    4.94
   1  12  -4  309.83    4.91
   1 -12  -4  288.44    5.03
   1 -12  -4  273.30    4.75
  -1 -12   4  286.68    5.01
   1 -12  -4  278.15    4.99
   1  12  -3   80.84    1.96
  -1 -12   3   82.07    2.00
  -1 -12   3   77.51    2.13
   1 -12  -3   73.38    2.12
   1 -12  -3   77.43    2.05
   1 -12  -2   59.90    1.63
  -1 -12   2   59.19    1.80
   1  12  -2   61.82    1.67
   1 -12  -2   60.46    1.78
   1 -12  -2   63.71    1.91
  -1 -12   2   60.36    1.93
   1 -12  -2   58.09    1.79
  -1 -12   1  203.38    3.77
   1 -12  -1  201.16    3.79
   1 -12  -1  203.57    3.76
   1  12  -1  200.24    3.64
  -1 -12   1  202.56    3.73
   1 -12  -1  204.53    3.66
  -1 -12   1  193.80    3.57
   1 -12  -1  208.82    3.83
  -1 -12   1  203.76    3.91
   1 -12   0  118.36    2.61
   1 -12   0  114.11    2.57
  -1 -12   0  118.31    2.56
   1 -12   0  117.57    2.57
   1  12   0  113.43    2.43
  -1  12   0  112.41    2.31
  -1 -12   0  117.43    2.50
  -1 -12   0  114.07    2.35
   1 -12   0  117.97    2.52
  -1 -12   0  113.55    4.15
  -1 -12   0  114.95    2.38
  -1 -12  -1   50.90    1.49
  -1 -12  -1   50.65    1.68
   1 -12   1   52.14    1.68
  -1  12  -1   49.88    1.46
   1  12   1   49.28    1.53
   1 -12   1   50.86    1.69
  -1 -12  -1   49.93    1.60
  -1 -12  -2   37.88    1.31
  -1 -12  -2   37.81    1.52
  -1 -12  -2   34.63    1.59
   1 -12   2   37.59    1.54
   1 -12   2   37.16    1.51
   1  12   2   35.09    1.32
  -1  12  -2   38.37    1.31
  -1  12  -3  170.37    3.08
  -1 -12  -3  172.92    3.30
  -1 -12  -3  163.77    3.04
  -1 -12  -3  163.31    2.93
   1 -12   3  167.32    3.22
  -1 -12  -3  165.40    3.36
   1 -12   3  165.43    3.21
  -1  12  -4   86.98    1.93
  -1 -12  -4   83.02    2.05
  -1 -12  -4   81.85    2.15
   1 -12   4   77.29    1.95
  -1 -12  -4   81.94    1.86
  -1 -12  -5  152.64    2.95
  -1 -12  -5  148.30    2.74
  -1  12  -5  156.46    2.81
   1 -12   5  151.37    2.92
  -1 -12  -6    5.53    0.76
  -1 -12  -6    5.65    0.89
   1 -12   6    5.56    0.93
  -1  12  -6    6.80    0.84
  -1 -12  -7   49.10    1.30
   1 -12   7   49.99    1.29
  -1  12  -7   47.37    1.25
   1  12   8  111.89    2.12
  -1  12  -8  114.54    2.05
   1 -12   8  118.02    2.08
   1 -12   9    4.62    0.41
   1  12   9    3.38    0.41
   1 -13  -9    3.62    0.38
  -1 -13   9    3.63    0.34
   1 -13  -8   50.11    1.10
  -1  13   8   52.34    1.05
   1 -13  -7  498.25    7.74
   1 -13  -7  526.70    7.76
   1  13  -7  516.76    7.71
  -1 -13   7  511.88    7.76
   1  13  -6   41.95    1.20
  -1 -13   6   41.63    1.26
   1 -13  -6   41.56    1.35
  -1 -13   6   37.87    1.24
   1 -13  -6   37.74    1.22
   1 -13  -6   37.38    1.16
  -1 -13   5  301.85    4.91
   1  13  -5  306.41    4.85
  -1 -13   5  297.81    4.92
   1 -13  -5  290.64    4.91
   1  13  -4   -0.24    0.85
  -1 -13   4   -0.46    0.93
  -1 -13   4   -0.45    1.03
   1 -13  -4    0.49    1.08
   1 -13  -3   15.42    1.10
   1 -13  -3   13.70    1.38
   1  13  -3   16.09    1.00
  -1 -13   3   15.04    1.10
  -1 -13   3   14.35    1.23
   1 -13  -3   15.13    1.25
   1 -13  -2   12.40    1.08
   1 -13  -2   12.07    1.38
  -1 -13   2   10.61    1.10
   1  13  -2   10.82    0.96
   1 -13  -2   10.61    1.14
  -1 -13   2   10.27    1.20
   1 -13  -2   10.21    0.89
   1 -13  -1   54.33    1.67
   1 -13  -1   55.55    1.52
  -1 -13   1   52.91    1.48
   1  13  -1   54.21    1.53
  -1 -13   1   54.14    1.62
   1 -13  -1   54.58    1.63
   1 -13  -1   53.63    1.73
  -1 -13   1   53.42    1.79
  -1 -13   0   18.80    1.19
   1 -13   0   20.18    1.42
   1 -13   0   17.89    1.14
   1  13   0   18.47    1.04
   1 -13   0   18.89    1.22
  -1 -13   0   18.09    1.16
  -1 -13   0   19.22    1.38
   1 -13   0   19.65    1.30
  -1 -13  -1   42.64    1.43
   1 -13   1   39.10    1.59
   1 -13   1   41.74    1.46
   1 -13   1   40.82    1.43
  -1  13  -1   40.17    1.20
   1  13   1   40.85    1.29
   1 -13   1   38.80    1.48
  -1 -13  -2    3.32    0.97
   1 -13   2    2.58    1.10
   1 -13   2    3.48    1.02
  -1  13  -2    3.02    0.76
   1 -13   2    4.13    1.03
   1 -13   2    3.08    1.00
  -1 -13  -2    2.25    1.13
   1 -13   3   56.20    1.59
  -1  13  -3   59.76    1.46
  -1 -13  -3   61.80    1.67
  -1 -13  -3   59.59    1.76
   1 -13   3   58.73    1.59
  -1 -13  -4    1.62    0.84
  -1 -13  -4    2.45    1.00
  -1  13  -4    1.74    0.74
  -1 -13  -5   48.02    1.33
  -1  13  -5   47.28    1.21
   1 -13   5   48.08    1.34
  -1  13  -6   53.30    1.18
   1 -13   6   52.95    1.32
  -1 -13  -6   48.97    1.28
  -1 -13  -6   52.87    1.30
   1  13   7    6.40    0.63
   1 -13   7    6.67    0.57
  -1  13  -7    5.59    0.45
  -1 -13  -7    5.31    0.47
   1 -13   8   27.81    0.69
  -1 -14   7   15.82    0.58
  -1 -14   7   13.84    0.56
   1  14  -6   34.79    0.86
  -1 -14   6   36.39    0.98
  -1 -14   6   34.73    0.97
   1 -14  -6   33.37    0.99
   1 -14  -5   83.62    1.74
  -1 -14   5   86.20    1.67
   1 -14  -5   74.51    1.64
   1 -14  -5   73.44    1.49
   1  14  -5   82.07    1.60
  -1 -14   5   87.88    1.70
   1 -14  -4  202.34    3.50
  -1 -14   4  207.76    3.41
  -1 -14   4  201.90    3.46
  -1 -14   4  206.67    3.45
   1  14  -4  206.02    3.37
  -1 -14   3   11.89    0.90
   1  14  -3   11.30    0.80
   1 -14  -3   11.40    0.88
   1 -14  -3   12.69    1.11
  -1 -14   3   14.66    0.99
  -1 -14   3   11.83    0.83
  -1 -14   3   13.40    0.99
   1 -14  -3   13.46    0.81
   1  14  -2    7.12    0.76
  -1 -14   2    7.31    0.86
   1 -14  -2    7.62    0.88
  -1 -14   2    7.09    0.76
   1 -14  -2    6.58    1.08
  -1 -14   2    7.43    0.99
   1 -14  -2    8.04    0.94
   1 -14  -2    7.33    0.91
   1 -14  -1    3.75    0.69
   1 -14  -1    3.81    0.92
  -1 -14   1    4.07    0.96
  -1 -14   1    4.24    0.84
   1  14  -1    3.97    0.71
   1 -14   0   48.73    1.60
   1 -14   0   50.64    1.33
   1 -14   0   51.57    1.44
  -1 -14   0   50.58    1.50
   1  14   0   51.12    1.25
  -1 -14  -1    2.41    0.77
   1 -14   1    1.38    0.97
   1 -14   1    1.13    0.78
   1 -14   1    0.99    0.82
   1 -14   1    2.39    0.85
  -1 -14  -2  346.43    5.27
  -1 -14  -2  326.20    5.33
   1 -14   2  313.21    5.21
   1 -14   2  339.05    5.22
   1 -14   2  340.47    5.26
  -1 -14  -2  310.18    5.05
  -1 -14  -3   80.15    1.70
  -1 -14  -3   75.26    1.77
   1 -14   3   78.59    1.71
   1 -14   3   72.81    1.69
   1 -14   4   31.36    1.06
  -1 -14  -4   34.41    1.02
   1 -14   5   14.80    0.78
   1 -14   5   12.92    0.71
  -1 -14  -5   12.25    0.56
  -1 -14  -5   14.36    0.76
   1 -14   6   31.97    0.74
   1 -14   6   29.13    0.80
   1 -15  -5   38.77    0.87
   1 -15  -4    1.38    0.50
  -1 -15   4    1.54    0.46
   1 -15  -3   86.10    1.72
   1 -15  -3   90.52    1.71
  -1 -15   3   85.93    1.63
  -1 -15   2   37.04    1.02
   1 -15  -2   33.74    0.89
  -1 -15   2   37.08    1.04
   1 -15  -2   35.83    1.12
  -1 -15   1  200.78    3.25
   1 -15  -1  191.41    3.21
  -1 -15   1  196.15    3.29
  -1 -15   0   24.61    0.92
   1 -15   0   23.36    0.95
  -1 -15  -1    7.72    0.56
   1 -15   1    9.66    0.80
  -1 -15  -1    9.50    0.81
   1 -15   1    9.62    0.72
   1 -15   1    8.55    0.53
   1 -15   2   43.20    1.14
  -1 -15  -2   41.78    1.11
  -1 -15  -3   21.37    0.77
   1 -15   3   23.06    0.70
   1 -15   4    5.72    0.41
   1 -15   4    5.76    0.47
  -1 -15  -4    6.18    0.47
  -2   0  15    0.38    0.58
   2   0 -14  348.71    5.51
  -2   0  14  346.32    5.41
  -2   0  14  350.72    5.67
   2   0 -13    0.53    0.89
   2   0 -13    0.13    0.83
  -2   0  13    0.05    0.95
  -2   0  13   -0.33    1.21
  -2   0  12  895.68   13.37
   2   0 -12  893.79   13.31
   2   0 -12  905.14   13.39
   2   0 -12  853.60   13.19
   2   0 -12  886.11   15.86
  -2   0  11    0.41    1.10
   2   0 -11   -0.59    0.95
   2   0 -11   -0.82    1.87
   2   0 -11    0.57    0.87
   2   0 -11    0.19    1.08
  -2   0  11    0.35    1.06
   2   0 -10    5.50    1.08
  -2   0  10    5.45    0.98
   2   0 -10    7.76    1.86
   2   0 -10    6.28    1.39
  -2   0  10    6.33    0.95
  -2   0   9    0.66    0.82
  -2   0   9   -0.11    1.13
   2   0  -9    1.06    1.15
   2   0  -9   -0.31    0.81
  -2   0   9    0.08    0.77
   2   0  -8  636.92   10.66
  -2   0   8  634.64   10.58
   2   0  -7    0.45    0.85
  -2   0   7    0.50    0.62
   2   0  -6   72.01    1.96
  -2   0   6   69.49    1.71
  -2   0   5    0.31    0.47
   2   0  -5    0.43    0.54
   2   0  -4   52.71    1.37
   2   0  -3    0.35    0.40
  -2   0   3    0.50    0.38
   2   0  -2 1081.25   15.73
   2   0  -1   -0.04    0.31
   2   0  -1    0.02    0.26
  -2   0   1    0.26    0.11
   2   0   0 1749.83   25.14
   2   0   1   -0.02    0.52
   2   0   1    0.48    0.44
   2   0   2 5365.24   76.85
   2   0   3    0.31    0.67
   2   0   4   74.56    2.16
   2   0   5   -0.39    0.92
   2   0   6   24.50    1.62
   2   0   7   -0.23    0.75
  -2   0  -7   -0.10    0.76
   2   0   7    0.26    1.29
   2   0   7   -0.29    0.85
   2   0   8   56.87    1.62
  -2   0  -8   54.16    1.66
   2   0   8   55.64    2.69
   2   0   8   56.76    1.76
   2   0   9    0.99    1.06
  -2   0  -9    0.17    1.10
   2   0   9   -0.73    1.57
  -2   0  -9   -0.42    1.56
   2   0   9    0.54    1.19
   2   0  10  252.29    4.51
   2   0  10  256.46    4.62
  -2   0 -10  248.88    4.52
  -2   0 -10  248.98    5.96
  -2   0 -11    0.38    1.05
   2   0  11    0.32    1.22
   2   0  12  225.18    4.08
  -2   0 -12  226.57    4.01
  -2   0 -13    0.41    0.65
   2   0  13    0.66    0.71
   2   0  14    2.76    0.35
  -2  -1  15  254.15    3.95
  -2   1  15  246.64    3.95
   2  -1 -14   54.94    1.33
   2   1 -14   52.22    1.37
  -2   1  14   44.33    1.23
  -2   1  14   47.29    1.51
  -2  -1  14   46.43    1.52
  -2   1  13    5.83    0.98
  -2  -1  13    5.14    1.01
   2   1 -13    6.29    0.99
   2   1 -13    5.21    1.01
   2  -1 -13    6.05    0.95
   2  -1 -13    5.29    0.86
  -2  -1  13    6.03    1.23
  -2  -1  12   35.11    1.48
  -2   1  12   32.54    1.47
   2  -1 -12   34.69    1.34
   2   1 -12   34.87    1.49
   2  -1 -12   33.58    1.59
   2  -1 -12   35.97    1.38
   2  -1 -12   37.97    1.45
  -2  -1  12   33.01    1.69
  -2   1  12   36.66    1.49
   2  -1 -11   87.21    2.27
  -2   1  11   84.65    2.23
  -2   1  11   88.42    2.19
  -2  -1  11   90.85    2.23
   2   1 -11   92.19    2.19
   2  -1 -11   89.34    2.10
   2  -1 -11   91.40    3.27
   2  -1 -11   92.79    2.18
   2   1 -11   97.04    3.86
  -2   1  10    7.11    1.02
  -2  -1  10    6.19    1.04
   2   1 -10    7.71    0.88
   2  -1 -10    6.31    1.04
   2   1 -10    6.99    0.99
  -2  -1  10    9.21    1.05
  -2   1  10    7.46    0.99
   2  -1 -10    8.78    1.62
  -2  -1  10    8.02    1.53
   2   1 -10    8.49    1.92
  -2  -1   9  267.03    4.30
  -2   1   9  266.83    4.31
   2  -1  -9  255.93    4.31
  -2  -1   9  243.67    4.27
  -2   1   9  235.37    4.28
   2  -1  -9  244.89    5.58
   2   1  -9  244.80    5.15
  -2  -1   9  257.20    5.47
   2   1  -9  249.71    5.88
  -2   1   8   80.29    2.33
   2   1  -8   82.11    2.41
  -2  -1   8   82.98    2.32
   2  -1  -8   80.82    2.70
   2   1  -8   81.68    2.82
  -2  -1   7   12.73    1.03
   2  -1  -7   10.83    1.13
   2   1  -7   10.42    0.96
  -2   1   7   10.90    0.94
   2   1  -6   11.15    0.83
  -2  -1   6   10.96    0.88
  -2   1   6   11.03    0.60
   2  -1  -6   11.90    1.03
   2   1  -5  388.09    6.10
  -2   1   5  368.09    5.79
   2  -1  -5  369.59    6.40
  -2  -1   5  394.98    6.25
   2  -1  -4   13.27    0.82
   2   1  -4   12.74    0.61
   2   1  -3  284.28    4.33
  -2  -1   3  283.17    4.60
  -2   1   3  282.35    4.30
   2   1  -2 4324.48   62.15
  -2  -1   2 4426.59   62.34
   2  -1  -2 4395.77   62.15
  -2  -1   2 4330.34   62.14
   2  -1  -1  795.13   11.48
   2   1  -1  774.81   11.62
   2  -1  -1  782.37   11.60
  -2  -1   1  791.31   11.45
   2  -1  -1  786.36   11.34
   2   1   0  186.89    3.19
   2  -1   0  187.31    3.14
   2   1   1 1049.60   16.16
   2  -1   1 1125.92   16.01
   2   1   2   -0.06    0.60
   2  -1   2    7.18    0.75
   2  -1   3  169.63    3.40
   2   1   3  166.49    3.32
   2   1   3  164.30    3.40
   2   1   4 1128.75   17.41
   2  -1   4 1156.55   17.51
   2   1   4 1133.01   17.59
   2  -1   5  109.22    3.02
   2   1   5  112.39    2.91
   2  -1   6   41.12    2.00
   2   1   6   41.22    1.92
   2  -1   7  183.88    3.33
   2   1   7  186.45    3.33
  -2  -1  -7  188.32    3.37
   2   1   7  174.72    4.46
   2  -1   7  189.90    4.75
  -2  -1  -7  186.23    3.35
  -2   1  -7  184.85    3.34
   2  -1   7  199.30    3.45
   2   1   7  194.11    3.46
  -2  -1  -8   86.56    2.09
  -2   1  -8   86.99    2.07
   2  -1   8   85.52    2.16
   2   1   8   85.13    2.12
   2  -1   8   86.09    2.09
   2   1   8   85.12    2.08
   2  -1   8   90.33    3.37
   2   1   8   92.19    3.13
  -2  -1  -9  306.50    5.31
  -2   1  -9  310.28    5.30
   2  -1   9  312.44    5.43
   2   1   9  323.41    5.42
   2   1   9  311.44    5.28
   2  -1   9  315.88    5.31
  -2   1  -9  291.62    6.67
   2  -1   9  310.04    7.10
   2   1   9  310.67    6.73
  -2  -1  -9  305.17    7.03
  -2  -1 -10    0.93    1.15
  -2   1 -10    1.44    1.14
  -2  -1 -10    1.38    1.52
   2  -1  10    1.76    1.67
   2   1  10    1.73    1.11
   2  -1  10    1.70    1.24
   2   1  10    1.66    1.26
  -2  -1 -11   52.74    1.69
   2  -1  11   47.49    1.78
   2  -1  11   50.16    1.84
   2   1  11   48.73    1.73
  -2   1 -12   26.98    1.26
  -2  -1 -12   25.61    1.18
  -2  -1 -12   25.92    1.21
   2  -1  12   25.04    1.37
   2  -1  12   27.01    1.33
   2   1  12   27.31    1.24
  -2  -1 -12   26.70    0.95
  -2   1 -13  101.25    1.91
  -2  -1 -13   93.71    1.84
   2  -1  13   95.49    1.98
   2  -1  13  103.40    1.97
   2   1  13  105.20    1.96
  -2  -2  15    3.35    0.60
  -2   2  15    4.27    0.56
   2   2 -14  191.73    3.35
   2   2 -14  214.82    3.45
   2  -2 -14  216.20    3.35
  -2  -2  14  189.18    3.50
  -2   2  14  190.53    3.49
  -2   2  14  191.17    3.24
  -2  -2  13   18.38    1.15
  -2   2  13   18.49    1.10
   2   2 -13   16.70    1.17
   2  -2 -13   16.58    1.02
   2  -2 -13   18.15    1.04
   2   2 -13   16.92    1.11
  -2   2  13   17.39    1.19
  -2  -2  13   19.60    1.37
  -2   2  12  181.87    3.41
  -2  -2  12  183.68    3.44
   2   2 -12  175.72    3.46
   2  -2 -12  175.81    3.20
   2  -2 -12  178.71    3.47
   2  -2 -12  182.80    3.37
  -2  -2  12  182.92    3.73
  -2   2  12  181.35    3.45
  -2  -2  11   14.58    1.42
  -2   2  11   17.46    1.29
  -2   2  11   15.76    1.25
  -2  -2  11   14.31    1.27
   2   2 -11   16.67    1.28
   2  -2 -11   17.25    1.06
   2  -2 -11   16.15    1.27
   2  -2 -11   18.07    1.17
  -2  -2  11   19.60    1.98
   2  -2 -11   21.75    2.09
   2   2 -11   21.80    2.34
   2  -2 -11   21.03    2.26
  -2   2  10  101.38    2.36
  -2  -2  10   99.24    2.34
  -2   2  10   99.66    2.33
   2   2 -10  102.88    2.37
   2  -2 -10  110.03    2.35
   2  -2 -10  108.55    2.31
   2  -2 -10  107.39    3.67
  -2  -2  10  111.22    3.61
   2   2 -10  115.87    4.01
   2  -2  -9   48.59    1.43
   2  -2  -9   45.65    1.43
  -2  -2   9   46.27    1.42
  -2  -2   9   47.43    1.43
  -2   2   9   45.24    1.40
   2   2  -9   46.19    1.44
   2  -2  -9   49.32    2.44
  -2  -2   9   51.91    2.38
   2   2  -9   47.57    2.51
   2  -2  -9   49.01    1.37
   2   2  -8  449.70    7.73
   2  -2  -8  460.38    8.51
  -2  -2   8  473.31    8.16
   2   2  -8  466.68    8.66
   2   2  -7  124.21    2.73
   2  -2  -7  134.37    3.35
  -2   2   7  125.01    2.70
  -2  -2   7  134.28    3.12
   2   2  -7  126.19    3.38
  -2   2   6  826.31   12.65
   2  -2  -6  860.55   13.45
   2   2  -6  831.99   12.71
  -2  -2   6  855.28   13.22
   2   2  -6  870.84   13.46
   2   2  -5  946.16   14.00
   2  -2  -5  949.63   14.69
  -2  -2   5  967.96   14.57
  -2   2   5  924.23   13.94
  -2   2   5  981.24   14.36
   2   2  -5  956.27   14.66
  -2   2   4   17.14    0.52
   2   2  -4   16.39    0.55
  -2   2   4   17.69    0.74
   2   2  -4   16.20    0.91
  -2  -2   3  291.66    4.85
   2   2  -3  287.93    4.79
  -2   2   3  280.56    4.45
   2  -2  -2 1015.37   14.80
  -2  -2   2 1003.71   14.82
   2   2  -2  981.96   14.47
  -2  -2   2  999.18   14.66
   2  -2  -1  750.26   11.11
   2  -2  -1  766.27   11.11
  -2  -2   1  770.80   11.30
   2  -2   0 9999.00  144.91
   2   2   0 9939.60  144.99
   2  -2   1    3.12    0.56
   2   2   1    3.25    0.60
   2  -2   1    2.86    0.43
   2   2   2 1385.79   20.47
   2  -2   2 1382.65   20.18
   2   2   3  449.21    7.30
   2  -2   3  436.07    7.40
   2   2   3  454.51    7.50
   2  -2   3  436.21    6.92
   2   2   4 1098.40   16.61
   2  -2   4 1102.73   16.84
   2   2   4 1093.85   16.88
   2  -2   4 1063.49   16.13
   2  -2   5  260.39    5.30
   2   2   5  256.50    5.01
   2  -2   5  254.82    4.50
   2   2   5  264.58    5.39
   2  -2   6 1102.94   17.51
   2   2   6 1135.07   17.11
   2   2   6 1154.13   17.74
  -2  -2  -7   98.65    2.18
   2  -2   7  102.51    2.14
  -2  -2  -7  100.63    2.15
  -2   2  -7   97.70    2.13
   2  -2   7  100.86    2.24
   2   2   7  104.32    2.23
   2  -2   7  103.03    3.47
   2   2   7  101.65    3.09
  -2  -2  -8   71.81    1.88
   2  -2   8   71.80    1.90
   2   2   8   69.94    1.84
  -2   2  -8   73.18    1.88
  -2  -2  -8   72.09    1.88
   2  -2   8   70.99    2.00
   2   2   8   73.63    1.95
   2  -2   8   72.58    3.23
   2   2   8   71.10    2.73
   2   2   9  100.88    2.35
   2  -2   9  106.35    3.91
  -2  -2  -9  108.57    3.82
  -2   2  -9   98.14    3.30
   2  -2   9  106.77    2.55
   2   2   9  106.07    2.51
  -2   2  -9  102.03    2.39
  -2  -2  -9  102.47    2.45
   2  -2  10   10.85    1.49
   2  -2  10   10.44    1.41
   2   2  10   11.17    1.38
  -2  -2 -10   10.32    1.23
   2   2  10   10.53    1.18
  -2   2 -10   12.88    1.94
  -2  -2 -10    8.60    1.94
   2  -2  10    9.29    1.98
   2   2  11   44.21    1.69
   2  -2  11   46.26    1.72
  -2  -2 -11   43.52    1.28
  -2  -2 -11   44.82    1.61
   2  -2  11   44.03    1.81
  -2  -2 -12  213.84    3.64
  -2  -2 -12  224.87    3.76
   2   2  12  216.53    3.78
   2  -2  12  213.33    3.80
   2   2  13   12.05    0.77
   2  -2  13   12.55    0.85
  -2   2 -13   11.29    0.76
  -2  -3  15   60.65    1.24
  -2   3  15   61.86    1.22
  -2  -3  14   19.75    0.87
   2  -3 -14   19.93    0.77
  -2  -3  14   20.69    1.09
  -2   3  14   20.87    1.08
   2  -3 -14   17.12    0.78
   2   3 -14   20.60    0.96
  -2   3  13   21.82    1.19
  -2   3  13   23.29    1.12
   2   3 -13   24.44    1.28
  -2  -3  13   26.09    1.49
   2  -3 -13   23.16    1.11
   2  -3 -13   21.72    1.02
  -2   3  12    3.79    1.09
  -2   3  12    3.49    1.01
  -2  -3  12    4.91    1.14
   2   3 -12    4.17    1.16
   2  -3 -12    4.21    0.92
   2  -3 -12    2.68    1.02
  -2  -3  12    5.03    1.34
  -2  -3  11   13.65    1.41
   2  -3 -11   14.92    1.24
  -2   3  11   15.78    1.25
  -2   3  11   15.61    1.18
  -2  -3  11   15.47    1.28
   2   3 -11   14.54    1.28
   2  -3 -11   12.79    2.04
   2   3 -11   15.10    2.17
   2  -3 -11   15.50    1.08
  -2  -3  11   16.76    2.06
   2  -3 -11   15.41    2.04
   2  -3 -10    2.66    1.02
   2   3 -10    4.62    1.81
  -2   3  10    2.46    0.93
  -2  -3  10    2.20    1.03
   2   3 -10    2.34    1.11
   2  -3 -10    3.63    0.91
   2  -3 -10    2.62    1.57
  -2  -3  10    2.86    1.74
  -2  -3  10    1.54    1.15
   2  -3  -9  625.67    9.52
   2   3  -9  603.55   11.39
   2   3  -9  629.72    9.61
  -2  -3   9  611.63    9.56
  -2   3   9  613.19    9.54
   2  -3  -9  624.79    9.49
   2  -3  -9  619.71   11.41
  -2  -3   9  641.57   11.31
  -2  -3   9  631.37    9.68
   2  -3  -9  627.89    9.54
   2   3  -8  601.35    9.35
   2  -3  -8  624.14   10.97
  -2  -3   8  615.93   10.60
   2   3  -8  616.18   10.92
   2  -3  -8  621.24    9.27
   2  -3  -7  405.43    7.55
  -2  -3   7  395.98    7.29
   2   3  -7  399.35    7.43
   2  -3  -7  396.56    6.12
  -2  -3   6  689.93   10.86
   2   3  -6  672.13   10.90
  -2   3   6  695.10   10.61
   2  -3  -6  664.84    9.73
  -2   3   5  440.55    7.30
   2   3  -5  454.06    7.60
  -2  -3   5  458.27    7.65
  -2   3   4  756.27   11.64
   2   3  -4  770.43   11.92
   2  -3  -4  785.18   12.07
   2   3  -3  222.08    3.96
  -2  -3   3  229.11    3.97
   2   3  -3  218.68    3.33
   2  -3  -3  214.93    4.04
   2  -3  -2   81.92    1.69
   2   3  -2   83.53    1.84
  -2  -3   2   82.31    1.85
   2  -3  -2   78.26    1.88
  -2  -3   1    8.23    0.67
   2  -3  -1    8.61    0.55
  -2  -3   1    8.33    0.72
  -2  -3   0  313.75    5.05
   2  -3   0  309.44    4.97
   2  -3   0  302.11    4.92
   2   3   1 1036.99   14.87
   2  -3   1 1029.08   14.87
   2  -3   2   36.17    0.99
   2  -3   2   33.76    1.29
   2   3   2   32.18    1.21
   2  -3   3  412.11    6.44
   2   3   3  418.82    6.91
   2  -3   4   31.07    0.95
   2   3   4   36.39    1.67
   2   3   4   34.88    1.41
   2   3   5   39.13    1.94
   2   3   5   38.70    1.57
   2  -3   5   36.57    1.89
   2   3   6   61.53    2.55
   2  -3   6   54.35    2.43
   2   3   6   60.43    2.14
   2  -3   7  479.55    7.44
   2   3   7  469.85    7.42
  -2  -3  -7  446.59    7.32
  -2   3  -7  459.90    7.29
  -2  -3  -7  467.93    7.35
   2   3   7  492.49    9.28
   2   3   7  465.97    8.37
   2  -3   7  468.13    9.12
   2  -3   7  480.51    7.49
   2  -3   8  460.40    7.41
   2   3   8  473.14    7.40
  -2   3  -8  443.98    7.28
  -2  -3  -8  456.13    7.30
  -2  -3  -8  450.90    7.33
  -2  -3  -8  454.95    9.25
   2  -3   8  460.81    9.35
  -2   3  -8  438.31    8.89
   2  -3   8  475.73    7.48
   2  -3   9  693.57   10.68
   2   3   9  666.48   10.48
   2   3   9  689.57   10.60
   2  -3   9  674.40   10.65
  -2   3  -9  672.27   12.41
  -2  -3  -9  678.91   10.51
  -2  -3  -9  651.15   12.62
   2  -3   9  715.18   12.91
   2   3  10   31.78    1.57
   2  -3  10   31.91    1.60
  -2   3 -10   29.55    1.64
   2  -3  10   30.92    1.13
  -2  -3 -10   32.96    1.54
   2  -3  10   32.97    1.74
   2   3  11    7.16    1.21
   2  -3  11    6.83    1.30
  -2  -3 -11    6.40    1.11
   2  -3  11    6.21    1.30
  -2   3 -11    5.49    1.27
  -2  -3 -12   47.27    1.41
   2  -3  12   43.18    1.51
   2  -3  12   46.60    1.50
   2   3  12   44.11    1.39
   2  -3  13  195.54    3.32
   2   3  13  206.00    3.28
  -2  -4  15  141.41    2.27
   2   4 -14   13.19    0.86
   2  -4 -14   14.34    0.70
   2   4 -14   14.36    0.79
  -2  -4  14   14.99    0.77
  -2  -4  14   13.22    0.95
  -2   4  13    1.42    0.78
   2   4 -13    1.39    1.02
   2  -4 -13    1.60    0.86
   2  -4 -13    1.33    0.85
  -2  -4  13    0.19    0.84
   2   4 -13    0.77    0.86
   2  -4 -13    0.98    0.67
  -2   4  13    1.33    0.88
  -2  -4  13    1.05    1.12
  -2   4  12   30.17    1.30
   2   4 -12   29.02    1.51
   2  -4 -12   28.78    1.31
   2  -4 -12   27.99    1.15
  -2  -4  12   32.50    1.65
   2  -4 -12   30.51    1.34
  -2   4  12   28.30    1.34
  -2  -4  11   44.74    1.87
  -2   4  11   43.15    1.56
  -2   4  11   47.71    1.57
   2   4 -11   44.84    1.70
   2   4 -11   45.66    2.87
   2  -4 -11   47.07    1.43
   2  -4 -11   43.66    1.57
  -2  -4  11   46.51    2.78
   2  -4 -11   42.22    2.67
   2  -4 -10    9.26    1.02
   2   4 -10    8.38    1.88
  -2  -4  10    8.75    1.09
  -2   4  10   10.17    1.08
   2   4 -10    9.64    1.20
   2  -4 -10    9.40    0.94
   2  -4 -10    9.73    1.95
  -2  -4  10   11.21    2.02
  -2  -4  10    8.61    1.26
  -2  -4   9  605.72    9.47
   2  -4  -9  612.72    9.29
   2   4  -9  620.75   11.18
  -2   4   9  608.91    9.31
  -2  -4   9  612.56    9.32
   2  -4  -9  609.47    9.30
   2  -4  -9  600.82    9.20
   2  -4  -9  592.71    9.24
   2  -4  -9  592.39    9.24
   2  -4  -9  587.81   11.29
  -2  -4   9  587.42   10.88
   2  -4  -8   72.50    1.67
  -2  -4   8   75.11    1.74
   2  -4  -8   73.68    1.75
   2  -4  -8   74.60    1.66
  -2  -4   8   70.75    1.87
   2   4  -8   75.00    2.80
   2  -4  -8   75.17    3.01
  -2  -4   8   73.39    2.80
  -2   4   7    7.64    1.15
   2   4  -7    5.81    1.25
   2  -4  -7    7.18    0.65
  -2  -4   7    7.67    1.31
   2   4  -6  201.36    4.41
  -2   4   6  211.97    4.17
   2  -4  -6  207.23    3.33
   2   4  -6  204.11    3.24
  -2  -4   6  214.10    4.52
   2  -4  -5  657.17   11.01
  -2  -4   5  665.35   10.93
   2   4  -5  679.55   10.78
  -2   4   5  655.86   10.51
   2  -4  -4   13.42    1.10
  -2  -4   4   13.72    1.09
   2   4  -4   13.07    0.99
   2  -4  -3  427.13    6.75
  -2  -4   3  421.02    6.70
   2   4  -3  411.31    6.59
  -2  -4   2   63.38    1.80
   2  -4  -2   65.49    1.64
   2   4  -2   69.44    1.71
  -2  -4   1  140.24    2.40
   2  -4  -1  144.96    2.45
  -2  -4   1  142.65    2.92
  -2  -4   1  140.71    2.93
   2  -4  -1  145.21    2.78
  -2  -4   0 1043.18   15.54
   2  -4   0 1034.39   15.35
   2  -4   0 1025.72   15.53
  -2  -4   0 1042.40   15.72
  -2  -4  -1    1.26    0.56
   2  -4   1    0.78    0.56
  -2   4  -1    1.32    0.24
   2   4   2   21.27    1.05
   2  -4   2   18.88    1.11
  -2   4  -2   18.90    0.71
  -2  -4  -2   21.16    0.88
   2   4   3   11.26    0.90
   2  -4   3   12.89    1.12
  -2   4  -3   12.77    0.78
  -2  -4  -3   13.40    0.73
   2   4   4 1185.46   17.50
  -2   4  -4 1171.50   17.37
   2   4   5  151.59    3.33
  -2   4  -5  141.58    3.34
   2   4   5  148.20    3.84
   2   4   6   78.86    3.01
  -2   4  -6   81.44    2.62
   2  -4   6   78.52    3.05
   2   4   6   78.17    2.42
  -2  -4  -6   88.98    1.92
  -2  -4  -7    2.34    0.92
  -2   4  -7    3.39    1.28
   2   4   7    2.13    1.58
   2  -4   7    2.01    1.03
  -2  -4  -7    2.12    1.57
   2  -4   7    1.18    1.64
   2  -4   7    1.68    1.06
  -2   4  -8   30.37    2.09
   2   4   8   25.22    1.43
   2  -4   8   23.01    1.46
  -2  -4  -8   27.47    1.38
   2  -4   8   31.75    1.17
   2  -4   8   20.28    1.47
   2  -4   8   31.64    2.54
   2  -4   9   69.11    2.13
   2   4   9   67.64    2.07
  -2   4  -9   70.70    2.09
  -2  -4  -9   75.48    2.03
   2  -4   9   78.76    1.78
   2  -4   9   63.14    2.15
  -2  -4  -9   79.52    3.46
   2  -4   9   85.08    3.66
  -2   4 -10   90.99    2.44
   2  -4  10   97.35    2.53
   2   4  10   95.10    2.40
   2  -4  10   97.86    2.44
  -2   4 -11   19.25    1.34
   2  -4  11   17.81    1.36
   2  -4  11   21.41    1.37
   2   4  11   20.92    1.27
  -2  -4 -11   21.95    1.16
  -2   4 -12   30.15    1.20
   2  -4  12   27.47    1.20
   2   4  12   26.62    1.11
  -2  -4 -12   27.76    1.09
  -2   4 -13   12.31    0.66
   2  -4  13   10.42    0.69
   2   4  13   11.76    0.61
   2  -5 -14   48.08    1.10
   2   5 -14   46.75    1.21
  -2  -5  14   50.70    1.27
  -2   5  13    6.10    0.75
   2   5 -13    6.42    1.02
  -2  -5  13    6.71    1.09
  -2   5  13    7.22    0.88
   2  -5 -13    6.89    0.82
  -2  -5  13    8.63    0.87
   2   5 -13    7.60    0.84
  -2  -5  12    1.73    1.05
  -2   5  12    1.72    0.96
  -2  -5  12    2.61    1.23
   2  -5 -12    3.79    1.07
   2  -5 -12    2.54    0.92
  -2   5  12    1.92    0.93
  -2   5  11  193.13    3.56
   2  -5 -11  191.19    3.36
  -2   5  11  194.47    3.58
   2  -5 -11  186.55    3.50
  -2  -5  11  192.08    3.80
   2  -5 -11  191.44    5.39
   2   5 -10    9.15    1.88
  -2   5  10    8.09    1.11
   2  -5 -10    7.44    0.91
   2  -5 -10    7.49    1.05
  -2  -5  10    8.30    2.01
   2  -5 -10    9.35    2.04
  -2  -5  10    7.93    1.36
   2  -5  -9  447.73    6.98
  -2  -5   9  441.52    7.17
   2  -5  -9  432.53    6.96
   2   5  -9  425.54    8.73
  -2   5   9  445.56    7.00
   2  -5  -9  435.89    6.99
   2  -5  -9  449.40    6.86
  -2  -5   9  435.03    8.73
   2  -5  -9  430.84    6.92
   2  -5  -8   12.17    1.04
  -2  -5   8   11.27    1.75
   2  -5  -8   12.71    0.95
   2   5  -8   11.90    1.02
   2  -5  -8   10.95    0.83
  -2  -5   8   13.17    1.14
   2  -5  -8   12.77    0.98
   2   5  -8   11.43    1.66
   2  -5  -8   11.01    0.88
   2  -5  -7   35.94    1.06
  -2  -5   7   38.01    1.31
   2  -5  -7   37.35    2.16
  -2  -5   7   34.00    2.05
  -2   5   7   33.79    1.75
   2   5  -7   38.38    1.97
   2   5  -7   38.44    1.23
   2  -5  -6  853.65   12.58
   2   5  -6  884.35   13.93
  -2   5   6  869.30   13.67
   2  -5  -6  870.83   14.33
  -2  -5   6  825.82   14.11
   2  -5  -5  155.32    2.61
   2   5  -5  163.13    3.61
  -2  -5   5  155.22    3.86
   2  -5  -5  163.88    3.88
   2   5  -4   49.33    1.73
   2  -5  -4   48.08    1.93
  -2  -5   4   51.67    1.93
  -2  -5   3   53.02    1.83
   2   5  -3   53.32    1.65
   2  -5  -3   51.76    1.62
   2  -5  -3   52.32    1.78
   2  -5  -2  289.25    5.02
  -2  -5   2  275.11    5.18
   2  -5  -1  230.13    4.29
  -2  -5   1  237.08    4.48
   2  -5  -1  231.77    3.79
  -2  -5   1  229.61    3.73
  -2  -5   0   19.18    1.21
   2  -5   0   20.45    1.11
  -2  -5   0   22.19    1.07
   2  -5   0   21.69    0.93
  -2  -5   0   20.16    0.88
  -2  -5  -1  708.36   11.15
   2  -5   1  712.03   11.15
  -2  -5  -1  718.55   11.03
  -2   5  -2    5.47    0.46
   2  -5   2    5.59    0.91
  -2  -5  -2    5.17    0.64
  -2   5  -3  225.75    3.93
  -2  -5  -3  221.24    3.84
  -2   5  -4  212.40    4.08
   2   5   4  220.48    4.25
   2  -5   4  227.41    4.84
  -2   5  -5  430.33    7.47
   2   5   5  439.93    8.26
  -2  -5  -5  439.91    8.29
   2  -5   5  427.78    8.29
  -2  -5  -6   58.62    2.73
  -2  -5  -6   59.97    1.60
   2  -5   6   62.20    1.51
   2   5   6   57.30    2.65
  -2  -5  -6   58.51    1.57
  -2  -5  -7  123.18    4.09
   2  -5   7  126.35    2.71
  -2   5  -7  123.38    2.66
   2  -5   7  132.58    2.77
   2  -5   7  125.53    2.51
  -2  -5  -7  124.62    2.60
   2   5   7  129.35    4.09
   2  -5   8  169.65    3.37
   2   5   8  170.70    3.32
  -2   5  -8  163.48    3.30
  -2  -5  -8  152.58    4.84
   2  -5   8  165.05    5.03
   2  -5   8  160.84    3.06
   2  -5   8  163.65    3.43
  -2  -5  -8  161.88    3.22
   2  -5   9   12.20    1.42
   2   5   9   13.29    1.33
  -2   5  -9   13.30    1.42
   2  -5   9   11.73    2.19
  -2  -5  -9   12.59    1.25
   2  -5   9   12.73    1.44
   2  -5   9   11.51    0.98
   2   5  10    1.16    1.17
  -2   5 -10    2.54    1.27
   2  -5  10    1.70    1.29
   2   5  11    7.62    1.06
   2  -5  11    6.44    1.18
  -2   5 -11    6.34    1.11
  -2   5 -12   94.92    1.94
   2  -5  12   90.01    1.97
   2   5  12   94.62    1.91
   2   5  13   96.72    1.66
   2  -5  13   90.00    1.70
   2  -6 -14  114.43    1.84
   2   6 -14  107.21    1.91
   2   6 -13    9.83    0.80
  -2  -6  13   10.54    1.02
   2  -6 -13    9.78    0.77
  -2  -6  13   10.20    0.84
  -2   6  13    9.31    0.81
   2  -6 -12   77.45    1.81
  -2   6  12   82.60    1.85
  -2  -6  12   83.01    1.94
  -2  -6  12   85.31    1.97
  -2   6  12   84.36    1.93
   2  -6 -12   84.20    1.99
  -2  -6  12   84.25    2.16
   2   6 -11  114.25    2.69
   2  -6 -11  115.77    2.41
  -2  -6  11  124.83    2.64
  -2   6  11  118.31    2.47
  -2  -6  11  116.46    2.78
  -2  -6  10  113.80    2.67
   2  -6 -10  113.08    2.38
   2   6 -10  104.22    3.72
  -2   6  10  115.12    2.47
   2   6 -10  110.53    2.63
  -2  -6  10  110.60    2.56
  -2  -6  10  108.22    4.04
   2  -6 -10  108.98    2.37
   2  -6  -9  248.50    4.31
   2   6  -9  238.19    5.78
   2   6  -9  247.31    4.40
  -2  -6   9  245.37    6.06
   2  -6  -9  241.27    4.26
   2  -6  -9  242.49    4.17
  -2  -6   9  248.46    4.50
   2  -6  -9  251.45    4.28
   2  -6  -8  432.47    6.74
   2  -6  -8  409.05    6.60
   2  -6  -8  403.65    8.65
  -2  -6   8  422.28    8.55
   2   6  -8  417.61    6.73
  -2  -6   8  440.95    6.83
   2  -6  -8  422.28    6.70
   2   6  -8  414.85    8.22
   2  -6  -8  401.46    6.54
   2  -6  -7   47.38    1.29
   2  -6  -7   48.34    2.54
  -2  -6   7   46.88    2.45
   2   6  -7   45.19    1.44
   2  -6  -7   45.20    1.23
  -2  -6   7   46.91    1.50
   2  -6  -7   45.87    1.20
  -2   6   7   46.86    2.03
   2   6  -7   45.29    2.22
   2  -6  -6  309.98    6.63
  -2  -6   6  304.86    6.56
   2   6  -6  323.06    5.12
  -2   6   6  305.98    6.01
   2   6  -6  319.13    6.23
   2   6  -5   92.67    2.69
   2  -6  -5   99.73    3.05
  -2  -6   5   96.97    3.04
   2   6  -4   12.89    1.14
   2  -6  -4   12.27    1.14
   2  -6  -4   10.85    1.25
  -2  -6   3  256.94    5.10
   2  -6  -3  256.91    4.85
  -2  -6   3  244.49    3.92
  -2  -6   3  260.35    5.13
   2  -6  -2  352.62    6.11
  -2  -6   2  339.19    6.30
  -2  -6   2  335.36    5.17
  -2  -6   2  339.03    6.23
  -2  -6   1   -0.03    0.87
   2  -6  -1    0.78    0.76
   2  -6  -1    0.18    0.48
   2  -6  -1    0.33    0.44
   2  -6   0  809.34   12.56
  -2  -6   0  787.59   12.79
  -2  -6   0  776.99   12.03
   2  -6   0  788.60   12.08
  -2  -6  -1  883.35   14.35
   2  -6   1  907.21   13.85
  -2  -6  -1  880.98   13.77
  -2  -6  -2  687.86   11.27
   2  -6   2  700.68   11.31
  -2  -6  -3   36.51    1.83
   2  -6   3   43.29    1.90
   2  -6   4  764.43   12.61
  -2  -6  -4  720.30   12.57
  -2  -6  -5  408.72    8.17
   2  -6   5  426.18    8.30
  -2   6  -5  415.15    6.58
  -2  -6  -5  410.90    6.57
   2  -6   5  438.34    6.72
   2   6   5  405.82    8.22
   2  -6   5  420.58    6.55
   2  -6   6  894.26   15.47
  -2  -6  -6  884.50   15.32
  -2   6  -6  885.86   13.32
  -2  -6  -6  852.22   13.28
   2  -6   6  891.53   13.43
   2   6   6  920.83   15.29
   2  -6   6  911.58   13.26
  -2  -6  -7  241.84    6.02
   2  -6   7  242.58    6.17
  -2   6  -7  235.44    4.23
  -2  -6  -7  230.31    4.17
   2  -6   7  220.93    4.32
   2   6   7  249.47    5.97
   2  -6   7  251.41    4.11
   2  -6   8  111.49    2.37
   2   6   8  112.43    2.63
  -2   6  -8  113.15    2.56
  -2  -6  -8  108.91    2.45
   2  -6   8  112.04    2.73
   2   6   8  112.39    3.95
  -2  -6  -8  113.09    4.11
  -2   6  -9   18.88    1.35
   2   6   9   16.31    1.40
   2  -6   9   16.83    1.06
  -2  -6  -9   17.52    1.28
   2  -6   9   19.48    1.48
   2  -6  10   37.93    1.63
  -2  -6 -10   38.70    1.47
  -2   6 -10   39.97    1.59
   2   6  10   38.61    1.56
   2   6  11    0.35    0.91
   2  -6  11   -0.23    1.01
  -2   6 -11    0.85    0.94
  -2  -6 -11    0.34    0.82
   2   6  12  111.91    2.07
  -2   6 -12  115.10    2.10
  -2  -6 -12  118.28    2.06
   2  -7 -14    8.35    0.39
   2   7 -13   30.99    1.08
  -2  -7  13   30.83    1.11
  -2   7  13   34.12    0.97
  -2  -7  13   33.48    0.97
   2  -7 -13   28.19    0.89
   2   7 -12    0.85    0.95
  -2  -7  12    0.76    0.85
   2   7 -12    0.65    0.73
   2  -7 -12    0.94    0.96
  -2  -7  12    0.88    1.06
  -2   7  12    0.18    0.78
  -2   7  12    0.60    0.70
  -2   7  11   10.63    1.02
   2   7 -11   10.30    1.20
   2  -7 -11    8.93    0.88
  -2  -7  11   11.15    1.33
  -2  -7  11    9.38    1.14
  -2  -7  11   10.02    1.11
   2  -7 -10    3.65    1.00
  -2  -7  10    4.62    1.16
  -2   7  10    4.08    1.05
   2   7 -10    4.45    1.25
  -2  -7  10    4.22    1.38
  -2  -7  10    4.59    1.09
   2  -7 -10    4.12    0.89
  -2  -7   9   11.01    1.24
   2  -7  -9   10.87    1.07
   2   7  -9   10.74    1.29
  -2  -7   9   12.98    2.17
   2  -7  -9   10.06    2.05
   2  -7  -9    9.72    1.13
   2  -7  -9   10.45    0.97
  -2  -7   9   10.91    1.38
   2  -7  -9    9.67    1.09
   2  -7  -8   98.17    2.24
  -2  -7   8   99.76    2.41
   2  -7  -8   98.55    3.78
  -2  -7   8  101.61    3.74
   2   7  -8   95.99    3.29
   2   7  -8   96.92    2.32
   2  -7  -8   97.30    2.31
   2  -7  -8   96.17    2.12
   2  -7  -8   94.28    2.05
   2  -7  -7   45.74    1.29
   2  -7  -7   46.38    1.36
  -2  -7   7   43.78    1.54
   2  -7  -7   45.34    2.63
  -2  -7   7   48.49    2.67
   2   7  -7   48.37    1.55
  -2  -7   7   52.96    1.65
   2   7  -7   46.13    2.20
  -2   7   6  104.59    3.01
   2   7  -6  102.72    3.08
   2  -7  -6  101.85    3.24
  -2  -7   6  104.79    2.30
   2  -7  -6  103.43    3.54
  -2  -7   6   97.71    3.47
   2   7  -6  104.16    2.20
  -2  -7   6  102.32    2.22
   2  -7  -6  103.92    2.07
  -2  -7   6  107.77    2.33
   2  -7  -6  111.37    2.19
  -2  -7   5   39.24    1.30
   2  -7  -5   41.00    2.17
   2  -7  -5   39.51    2.00
   2   7  -5   38.29    1.86
   2   7  -5   45.39    1.28
   2  -7  -5   45.41    1.36
  -2  -7   5   43.86    1.38
  -2  -7   5   47.15    1.38
  -2  -7   4    1.96    1.22
   2  -7  -4    1.77    1.11
  -2  -7   3   64.09    2.43
  -2  -7   3   61.59    1.37
  -2  -7   3   63.37    2.42
   2  -7  -3   59.16    2.18
  -2  -7   2  359.28    6.65
  -2  -7   2  343.65    5.41
  -2  -7   2  349.79    6.75
   2  -7  -2  360.51    6.52
  -2  -7   1  318.08    5.99
   2  -7  -1  315.06    4.98
  -2  -7   1  305.56    6.27
   2  -7  -1  322.98    6.01
  -2  -7   0  154.27    3.41
  -2  -7   0  146.92    3.01
   2  -7   0  146.39    3.05
   2  -7   0  152.36    3.65
  -2  -7   0  154.37    3.89
  -2  -7  -1   16.12    1.13
  -2  -7  -1   17.30    1.10
   2  -7   1   18.49    1.21
  -2  -7  -1   15.80    1.52
  -2  -7  -2   13.90    1.28
  -2  -7  -2   14.36    0.91
   2  -7   2   15.06    1.34
   2  -7   2   15.06    0.82
  -2  -7  -2   12.53    1.56
   2  -7   3  183.97    4.37
  -2  -7  -3  182.95    4.29
   2  -7   4    4.01    0.77
  -2  -7  -4    2.83    0.82
  -2  -7  -4    2.28    0.79
   2  -7   4    3.20    0.89
  -2  -7  -4    3.03    1.38
   2  -7   4    3.82    1.42
   2  -7   5  264.79    4.47
  -2  -7  -5  252.11    4.36
  -2  -7  -5  261.71    5.95
   2  -7   5  269.50    6.04
  -2   7  -5  247.80    4.27
   2  -7   5  248.21    4.32
  -2  -7  -5  253.64    4.34
  -2  -7  -5  252.96    4.30
   2   7   5  261.37    6.02
  -2  -7  -6  257.51    4.38
  -2  -7  -6  246.33    4.40
  -2   7  -6  251.43    4.39
  -2  -7  -6  259.62    6.19
   2  -7   6  262.22    6.29
   2  -7   6  256.59    4.38
   2   7   6  266.11    6.16
   2  -7   6  254.93    4.55
  -2  -7  -7   10.74    1.08
   2  -7   7    9.71    1.07
  -2  -7  -7   10.41    2.01
   2  -7   7    9.42    2.12
  -2   7  -7   10.72    1.15
   2   7   7   11.13    1.87
   2  -7   7   12.29    1.36
   2  -7   8    4.59    1.36
  -2   7  -8    5.44    1.16
   2  -7   8    4.25    0.99
  -2  -7  -8    4.19    1.84
   2  -7   8    1.66    1.92
   2   7   8    3.39    1.75
  -2  -7  -8    5.38    1.10
  -2   7  -9   74.28    2.02
   2  -7   9   73.67    1.76
   2  -7   9   73.95    2.15
   2   7   9   77.08    2.08
  -2  -7  -9   74.75    1.94
  -2   7 -10   71.53    1.83
   2  -7  10   68.26    1.96
   2   7  10   72.07    1.86
  -2  -7 -10   75.04    1.80
  -2   7 -11   56.79    1.45
   2  -7  11   56.46    1.53
   2   7  11   58.27    1.46
  -2  -7 -11   54.47    1.37
  -2   7 -12    4.72    0.52
  -2  -7 -12    5.29    0.48
   2  -7  12    5.42    0.60
   2   7  12    5.94    0.51
   2   8 -13    0.24    0.56
   2  -8 -13    0.23    0.44
  -2   8  13    0.45    0.43
   2  -8 -13    0.55    0.51
   2  -8 -12   10.80    0.95
  -2  -8  12   11.58    1.00
  -2   8  12   12.15    0.80
  -2  -8  12   12.31    0.87
   2   8 -12   11.08    0.96
   2   8 -11  184.77    3.46
  -2   8  11  185.75    3.28
  -2  -8  11  187.68    3.55
  -2  -8  11  196.40    3.44
  -2  -8  11  186.45    3.37
  -2  -8  10  137.19    2.85
  -2   8  10  139.84    2.73
   2   8 -10  139.87    2.85
  -2  -8  10  136.36    2.98
  -2  -8  10  145.32    2.89
   2  -8 -10  130.94    2.69
   2  -8  -9  189.28    3.53
   2   8  -9  191.38    3.65
   2  -8  -9  182.76    3.44
  -2  -8   9  191.43    3.74
   2  -8  -9  197.28    3.44
   2  -8  -9  187.81    3.31
  -2  -8   9  191.22    3.65
   2  -8  -8  256.19    4.60
  -2  -8   8  262.96    4.64
  -2  -8   8  257.13    6.51
   2   8  -8  260.11    4.58
   2  -8  -8  254.14    4.27
   2  -8  -8  265.77    6.02
   2  -8  -8  261.65    4.38
  -2  -8   8  260.58    4.67
   2  -8  -8  260.46    4.51
  -2  -8   7   20.85    1.34
  -2  -8   7   19.69    1.36
  -2  -8   7   19.84    1.28
   2   8  -7   19.00    1.20
   2  -8  -7   22.04    1.95
   2  -8  -7   19.72    1.04
  -2  -8   7   19.88    2.24
  -2  -8   6  267.79    4.61
  -2  -8   6  265.22    4.54
   2   8  -6  257.54    4.50
   2  -8  -6  270.68    5.96
   2  -8  -6  254.72    4.33
   2  -8  -6  272.74    4.51
  -2  -8   6  271.09    4.62
   2  -8  -5   33.58    1.99
  -2  -8   5   33.20    1.28
   2   8  -5   34.47    1.27
  -2  -8   5   36.13    1.41
   2  -8  -5   36.05    1.21
   2  -8  -5   37.35    1.40
  -2  -8   5   29.45    2.24
  -2  -8   5   38.40    1.43
   2  -8  -5   34.40    1.08
   2  -8  -5   34.93    1.16
   2  -8  -4  428.50    6.64
  -2  -8   4  423.11    6.65
  -2  -8   4  399.46    6.55
   2   8  -4  420.14    6.51
   2  -8  -4  425.26    7.93
  -2  -8   4  410.16    8.20
   2  -8  -4  410.05    6.47
   2  -8  -3  470.00    8.65
  -2  -8   3  473.62    8.99
   2  -8  -3  469.61    7.39
  -2  -8   3  474.46    8.86
  -2  -8   3  475.48    7.31
   2  -8  -3  468.63    7.33
  -2  -8   3  474.54    7.27
  -2  -8   2 1047.29   17.05
  -2  -8   2 1065.56   15.56
   2  -8  -2 1068.17   15.62
   2  -8  -2 1043.82   15.60
  -2  -8   2 1063.96   17.35
   2  -8  -2 1061.02   17.00
  -2  -8   1  102.04    2.96
  -2  -8   1  100.18    3.30
   2  -8  -1  103.51    3.04
  -2  -8   1  103.95    2.05
   2  -8   0   44.70    2.13
  -2  -8   0   42.53    1.82
   2  -8   1  118.48    2.98
  -2  -8  -1  116.14    2.85
   2   8   1  120.17    2.33
  -2  -8  -1  111.82    3.61
   2  -8   2  133.27    3.43
  -2  -8  -2  130.98    3.39
  -2  -8  -2  130.71    2.65
  -2  -8  -2  133.01    2.55
   2   8   2  131.66    2.51
   2   8   3  160.60    2.99
  -2  -8  -3  168.76    4.17
   2  -8   3  166.49    4.22
  -2  -8  -3  161.46    3.12
   2  -8   3  160.02    2.96
  -2  -8  -3  166.89    3.04
   2  -8   3  171.76    3.14
   2  -8   4   11.53    1.01
  -2  -8  -4   10.37    1.04
   2  -8   4   10.70    0.87
  -2  -8  -4   10.39    1.58
   2  -8   4   11.22    1.63
  -2  -8  -4    9.96    0.98
   2  -8   4   10.69    1.09
  -2  -8  -5   17.20    1.13
  -2  -8  -5   17.53    1.16
  -2  -8  -5   15.57    1.22
   2   8   5   16.85    1.94
  -2  -8  -5   19.09    2.17
  -2   8  -5   16.63    1.01
   2  -8   5   18.49    2.05
  -2  -8  -5   18.45    2.01
   2  -8   5   15.43    1.29
   2  -8   5   18.29    1.17
   2  -8   6   98.90    2.24
  -2  -8  -6   94.96    3.78
   2   8   6   89.38    3.52
  -2   8  -6   92.74    2.15
  -2  -8  -6   94.86    2.24
   2  -8   6  105.35    3.82
  -2  -8  -6  102.09    3.70
   2  -8   6   94.09    2.43
  -2  -8  -6   95.00    2.21
   2  -8   7   36.99    1.43
  -2  -8  -7   33.57    1.42
  -2   8  -7   35.18    1.45
  -2  -8  -7   35.36    1.42
  -2  -8  -7   35.62    2.53
   2  -8   7   40.62    2.79
   2  -8   7   33.47    1.63
   2   8   7   37.28    2.45
  -2  -8  -7   36.59    2.63
   2  -8   8  251.56    4.52
  -2  -8  -8  243.16    4.26
  -2  -8  -8  241.37    4.31
  -2   8  -8  246.07    4.31
  -2   8  -9   91.01    2.12
  -2  -8  -9   93.25    2.08
   2  -8   9   88.82    2.26
  -2  -8  -9   96.29    2.13
   2   8   9   91.55    2.17
   2  -8  10  220.07    3.90
   2   8  10  223.56    3.85
  -2   8 -10  228.60    3.79
  -2  -8 -10  225.61    3.76
   2   8  11    0.64    0.62
  -2   8 -11    0.46    0.55
  -2  -8 -11    0.62    0.56
   2  -9 -13   91.97    1.41
   2   9 -13   82.08    1.39
   2   9 -12    4.20    0.70
  -2   9  12    5.33    0.58
  -2   9  11   55.46    1.32
  -2  -9  11   56.64    1.51
   2   9 -11   55.51    1.54
  -2   9  10   97.13    2.10
  -2  -9  10  101.79    2.39
  -2  -9  10   99.88    2.21
   2  -9 -10   99.92    2.11
   2   9 -10   99.15    2.23
   2   9  -9   48.54    1.64
  -2  -9   9   46.80    1.66
   2  -9  -9   42.96    1.43
  -2  -9   9   47.13    1.77
   2  -9  -9   45.59    1.55
   2  -9  -9   45.32    1.36
   2  -9  -8   37.53    1.61
  -2  -9   8   35.97    1.57
  -2  -9   8   40.92    1.54
   2   9  -8   37.28    1.54
   2  -9  -8   37.56    1.29
  -2  -9   8   40.89    2.71
  -2  -9   8   37.65    1.64
   2  -9  -8   35.82    1.48
  -2  -9   7  343.79    5.76
  -2  -9   7  332.66    5.71
   2   9  -7  342.39    5.63
   2  -9  -7  338.63    7.25
   2  -9  -7  336.82    5.44
   2  -9  -7  337.43    5.57
  -2  -9   7  345.95    5.81
   2  -9  -6   38.64    1.45
   2  -9  -6   36.04    1.22
   2   9  -6   37.12    1.45
  -2  -9   6   38.53    1.47
  -2  -9   6   39.90    1.58
   2  -9  -6   36.42    2.26
  -2  -9   6   38.61    2.66
   2  -9  -5  394.50    6.28
   2  -9  -5  387.37    6.19
   2   9  -5  402.85    6.40
  -2  -9   5  400.82    6.47
  -2  -9   5  402.02    6.56
   2  -9  -5  415.78    6.54
   2  -9  -5  406.68    8.01
  -2  -9   5  385.26    8.33
   2  -9  -4   87.49    1.95
  -2  -9   4   84.68    2.01
   2   9  -4   87.64    1.96
  -2  -9   4   89.10    2.16
   2  -9  -4   86.44    2.15
   2  -9  -4   86.18    3.08
  -2  -9   4   83.01    3.31
   2  -9  -3  427.52    6.80
  -2  -9   3  425.25    6.78
   2   9  -3  435.95    6.80
   2  -9  -3  428.20    6.85
   2   9  -3  430.37    6.76
   2  -9  -3  450.53    6.95
  -2  -9   3  419.50    8.65
   2  -9  -3  432.42    8.29
  -2  -9   3  423.14    8.46
   2  -9  -2  163.98    3.07
   2  -9  -2  163.76    3.13
   2  -9  -2  164.50    3.01
   2   9  -2  167.77    2.94
   2  -9  -2  166.11    4.32
  -2  -9   2  160.85    4.61
   2  -9  -2  166.88    3.09
   2   9  -2  167.23    3.04
  -2  -9   2  163.06    3.02
  -2  -9   2  163.02    4.30
  -2  -9   1  618.44    9.65
   2  -9  -1  630.62    9.52
   2  -9  -1  616.24    9.59
   2   9  -1  630.76    9.51
  -2  -9   1  616.81    9.49
  -2  -9   1  633.16   11.50
   2  -9  -1  649.35   11.14
  -2  -9   1  627.42    9.55
  -2  -9   1  618.77   10.82
   2  -9   0  173.78    3.16
  -2  -9   0  178.16    3.27
  -2  -9   0  171.36    3.06
   2   9   0  172.81    3.11
   2  -9   0  171.62    3.14
   2  -9   0  165.14    4.43
  -2  -9   0  169.87    3.15
  -2  -9   0  163.39    3.91
   2  -9   1   62.78    1.61
   2  -9   1   68.53    1.70
   2  -9   1   60.25    1.66
   2  -9   1   64.50    1.66
  -2  -9  -1   60.14    1.57
   2   9   1   59.75    1.62
   2  -9   1   64.99    1.65
  -2  -9  -1   63.33    1.79
  -2  -9  -2   -0.09    0.86
  -2  -9  -2    0.27    1.02
   2  -9   2    0.60    0.78
   2  -9   2   -0.04    1.12
   2   9   2    0.42    0.81
  -2  -9  -2    0.72    0.74
   2  -9   2   -0.14    0.87
  -2  -9  -3   11.80    0.99
   2  -9   3   12.59    0.97
  -2  -9  -3   12.81    1.19
   2  -9   3   10.21    1.55
   2  -9   3   15.32    1.13
   2   9   3   12.31    1.03
  -2  -9  -4   74.53    1.88
  -2  -9  -4   75.78    3.39
   2  -9   4   77.80    3.02
  -2  -9  -4   73.68    2.95
  -2  -9  -4   70.31    2.00
   2  -9   4   70.78    1.77
   2  -9   5   42.73    1.38
   2  -9   5   45.57    1.73
   2   9   5   46.48    2.67
  -2  -9  -5   50.85    2.95
  -2  -9  -5   46.88    1.58
  -2  -9  -5   47.00    1.50
   2  -9   5   47.21    2.64
  -2  -9  -5   49.00    2.60
   2  -9   6   52.63    1.93
  -2   9  -6   55.02    1.57
   2   9   6   56.79    2.82
  -2  -9  -6   53.96    3.03
   2  -9   6   58.71    2.95
  -2  -9  -6   58.40    2.94
  -2  -9  -6   57.18    1.67
  -2  -9  -6   57.58    1.70
   2  -9   7   58.46    1.95
  -2   9  -7   60.18    1.64
  -2  -9  -7   57.35    1.69
  -2  -9  -7   58.84    1.75
   2  -9   8   17.96    1.36
  -2   9  -8   17.29    1.08
  -2  -9  -8   16.81    1.06
  -2  -9  -8   17.24    1.16
   2   9   9   28.47    1.25
   2  -9   9   26.81    1.33
  -2  -9  -9   28.52    1.15
  -2   9  -9   27.57    1.10
  -2  -9  -9   27.08    1.08
  -2  -9 -10   61.56    1.34
   2   9  10   60.95    1.46
  -2   9 -10   61.06    1.32
   2  -9  11   50.32    1.12
   2   9  11   64.40    1.15
   2 -10 -12   15.97    0.61
  -2  10  12   14.17    0.48
  -2 -10  12   14.63    0.56
   2  10 -12   15.09    0.56
  -2  10  11  101.78    1.83
   2  10 -11   90.65    1.86
  -2 -10  10  145.31    2.65
   2  10 -10  146.14    2.70
  -2  10  10  145.82    2.57
   2 -10 -10  138.77    2.59
   2  10  -9   49.20    1.54
   2 -10  -9   46.57    1.50
  -2 -10   9   45.87    1.54
  -2 -10   8   16.20    1.20
   2  10  -8   16.22    1.19
   2 -10  -8   15.86    1.14
  -2 -10   8   16.54    1.30
   2 -10  -8   15.95    1.34
   2  10  -7   13.39    1.15
   2 -10  -7   11.31    1.11
   2 -10  -7   11.99    0.87
  -2 -10   7   13.84    1.26
  -2 -10   7   11.45    1.31
   2 -10  -6   34.91    2.21
   2  10  -6   37.55    1.44
  -2 -10   6   35.95    1.62
   2 -10  -6   32.17    1.12
  -2 -10   6   39.00    2.65
   2 -10  -6   33.43    1.52
  -2 -10   5  443.86    9.15
  -2 -10   5  435.87    7.13
   2 -10  -5  437.24    7.13
   2 -10  -5  448.40    8.70
   2  10  -5  438.42    6.94
   2 -10  -5  429.17    6.90
   2 -10  -5  439.43    7.12
   2 -10  -4   22.84    1.37
  -2 -10   4   22.54    1.37
   2  10  -4   20.95    1.23
   2  10  -4   21.97    1.18
   2 -10  -4   21.70    1.91
   2 -10  -4   20.76    1.22
   2 -10  -4   20.83    1.11
  -2 -10   4   19.55    2.14
   2 -10  -3   44.64    1.62
  -2 -10   3   43.51    1.61
   2 -10  -3   39.52    1.51
   2  10  -3   41.71    1.43
   2  10  -3   43.77    1.34
   2 -10  -3   37.97    2.36
  -2 -10   3   40.19    1.41
   2 -10  -3   42.69    1.47
   2 -10  -3   42.11    1.45
  -2 -10   3   37.38    2.36
   2 -10  -2  122.35    2.58
   2 -10  -2  117.16    2.51
   2  10  -2  118.15    2.46
  -2 -10   2  116.30    2.46
   2  10  -2  114.24    2.33
  -2 -10   2  114.28    2.46
  -2 -10   2  112.64    4.03
   2 -10  -2  112.96    3.73
   2 -10  -2  118.68    2.48
  -2 -10   2  116.44    3.59
  -2 -10   1   62.22    1.71
  -2 -10   1   60.05    1.85
   2 -10  -1   59.84    1.75
   2 -10  -1   61.05    1.66
   2 -10  -1   62.12    2.76
   2  10  -1   60.23    1.65
   2 -10  -1   59.89    1.76
  -2 -10   1   59.77    1.65
  -2 -10   1   58.74    2.45
  -2 -10   0   15.72    1.04
   2  10   0   16.23    1.06
  -2 -10   0   15.08    1.10
   2 -10   0   19.78    1.11
  -2 -10   0   18.89    1.35
   2 -10   0   18.43    1.20
   2 -10   1  177.79    3.36
  -2 -10  -1  174.15    3.37
  -2 -10  -1  172.84    3.33
  -2 -10  -1  182.97    3.53
   2 -10   1  178.90    3.33
   2  10   1  173.69    3.28
  -2 -10  -1  176.50    3.23
  -2  10  -1  177.85    3.14
  -2 -10  -2  426.58    6.98
   2 -10   2  416.80    6.78
   2 -10   2  422.65    6.80
  -2 -10  -2  432.64    6.82
   2  10   2  422.13    6.79
  -2 -10  -2  428.80    6.70
  -2  10  -2  424.22    6.68
   2 -10   2  424.27    6.84
  -2 -10  -3    8.88    2.05
  -2 -10  -3   10.89    1.31
   2 -10   3   10.73    1.05
   2 -10   3   11.43    1.17
   2 -10   3   12.29    1.16
  -2 -10  -3   10.97    1.05
   2  10   3   10.07    1.05
   2 -10   3   10.52    1.11
  -2 -10  -4   29.59    1.53
   2 -10   4   28.82    1.25
   2 -10   4   30.23    1.46
  -2 -10  -4   32.56    2.60
  -2 -10  -4   29.28    1.32
   2 -10   5    4.46    0.88
  -2 -10  -5    3.58    1.88
   2  10   5    5.29    1.77
  -2 -10  -5    4.19    1.00
  -2 -10  -5    4.49    1.00
   2 -10   5    4.88    1.70
   2 -10   5    3.40    1.16
  -2 -10  -6   18.93    1.20
  -2 -10  -6   19.57    1.11
   2 -10   6   16.59    1.32
  -2  10  -7  147.09    2.71
  -2 -10  -7  146.10    2.70
  -2 -10  -7  151.69    2.86
  -2 -10  -7  153.76    2.81
   2 -10   7  147.02    2.99
   2  10   8   38.97    1.40
  -2  10  -8   36.67    1.11
   2 -10   8   36.76    1.19
  -2 -10  -8   38.68    1.28
  -2 -10  -8   37.72    1.20
   2 -10   8   37.19    1.40
   2 -10   9   34.33    1.18
  -2 -10  -9   36.80    1.02
  -2  10  -9   34.02    0.93
   2 -10  10    6.89    0.54
   2  10  10    8.56    0.61
   2 -11 -11    8.97    0.62
   2  11 -11    7.38    0.46
  -2  11  11    7.28    0.46
  -2 -11  11    8.37    0.53
   2  11 -11    6.82    0.54
   2  11 -10    7.24    0.70
   2 -11 -10    8.09    0.63
   2 -11 -10    7.43    0.66
   2  11 -10    7.44    0.74
  -2  11   9   24.21    0.96
   2  11  -9   23.15    1.03
   2  11  -9   23.90    1.07
   2 -11  -9   21.93    1.09
   2 -11  -9   24.71    1.00
  -2 -11   9   22.98    1.06
  -2 -11   8   37.84    1.39
   2  11  -8   38.41    1.36
   2  11  -8   37.79    1.29
   2 -11  -8   37.49    1.47
   2 -11  -8   33.92    1.23
   2 -11  -8   40.50    1.31
  -2 -11   7   56.54    1.75
   2  11  -7   55.53    1.65
   2  11  -7   52.82    1.56
   2 -11  -7   57.34    1.82
   2 -11  -7   57.62    1.65
   2 -11  -7   52.39    1.58
   2 -11  -7   54.95    1.66
   2  11  -6   63.07    1.69
  -2 -11   6   60.15    1.93
   2 -11  -6   64.24    1.79
   2 -11  -6   60.11    1.81
   2  11  -6   64.36    1.77
  -2 -11   5   34.19    2.47
  -2 -11   5   32.22    1.59
   2  11  -5   32.17    1.41
   2  11  -5   31.07    1.29
   2 -11  -5   32.55    1.40
   2 -11  -5   31.57    1.31
   2 -11  -5   32.44    1.53
   2 -11  -4   -0.41    1.51
   2 -11  -4    0.57    1.19
  -2 -11   4   -0.28    1.16
  -2 -11   4    0.45    1.08
   2  11  -4   -0.15    1.02
   2  11  -4    0.98    0.93
   2 -11  -4    0.69    1.04
   2 -11  -4    0.45    0.92
   2 -11  -4    0.15    1.31
  -2 -11   4    0.55    1.66
  -2 -11   3  195.62    3.78
   2 -11  -3  199.96    3.73
   2  11  -3  194.20    3.63
  -2 -11   3  199.98    3.63
   2  11  -3  197.17    3.48
   2 -11  -3  194.47    3.57
   2 -11  -3  199.96    5.16
  -2 -11   3  186.37    5.04
   2 -11  -2    0.56    1.07
  -2 -11   2   -0.40    0.97
   2  11  -2    0.07    0.96
  -2 -11   2    1.05    0.92
   2 -11  -2    0.82    1.14
   2 -11  -2    0.29    1.05
   2 -11  -2   -0.10    1.61
  -2 -11   2    1.32    1.41
   2 -11  -1  162.33    3.24
   2  11  -1  162.72    3.17
  -2 -11   1  167.75    3.14
  -2 -11   1  166.39    3.23
   2 -11  -1  162.67    3.25
   2 -11  -1  162.41    3.23
  -2 -11   0   93.63    2.20
  -2 -11   0   91.45    2.17
   2  11   0   97.28    2.19
  -2 -11   0   95.63    2.24
   2 -11   0   87.06    2.23
   2 -11   0   94.24    2.26
  -2 -11   0   94.76    2.45
   2 -11   0   95.27    2.12
  -2 -11  -1   66.69    1.84
  -2 -11  -1   64.65    1.76
   2  11   1   67.53    1.79
   2 -11   1   65.93    1.78
   2 -11   1   62.19    1.86
  -2 -11  -1   67.13    2.06
  -2 -11  -1   68.30    1.88
   2 -11   2   45.85    1.54
  -2 -11  -2   45.89    1.75
  -2 -11  -2   43.93    1.63
  -2 -11  -2   43.72    2.86
  -2 -11  -2   45.39    1.53
   2 -11   2   50.76    1.67
   2  11   2   46.13    1.52
   2 -11   2   43.19    1.60
  -2  11  -2   42.95    1.36
  -2  11  -3  171.31    3.08
   2 -11   3  168.24    3.24
  -2 -11  -3  169.54    5.15
  -2 -11  -3  169.38    3.19
   2 -11   3  164.03    3.18
   2 -11   3  163.80    3.17
   2 -11   3  163.44    3.15
  -2 -11  -3  167.12    3.39
   2 -11   4  180.69    3.48
   2 -11   4  181.79    3.39
  -2 -11  -4  194.14    3.67
   2 -11   4  196.67    3.59
  -2  11  -4  197.23    3.43
  -2 -11  -4  193.95    3.42
  -2 -11  -4  190.23    3.49
  -2 -11  -5  235.44    4.12
  -2 -11  -5  242.59    4.03
   2 -11   5  240.14    4.14
   2 -11   5  228.44    4.11
  -2 -11  -6   11.49    1.00
  -2 -11  -6   10.34    0.89
   2 -11   6   13.49    1.07
   2 -11   6   12.13    1.05
   2 -11   7   25.43    1.05
  -2 -11  -7   24.53    1.05
   2 -11   7   24.90    1.12
  -2 -11  -7   23.78    0.98
  -2 -11  -7   23.06    0.94
   2 -11   8    1.12    0.67
  -2 -11  -8    1.15    0.64
   2  11   8    1.16    0.79
   2  11   9    5.23    0.61
  -2  11  -9    4.72    0.46
  -2  12  10  119.63    1.98
   2  12 -10  126.18    2.08
   2 -12  -9   19.14    0.83
  -2  12   9   18.34    0.66
   2  12  -9   20.58    0.72
   2  12  -9   21.75    0.86
  -2 -12   9   21.58    0.87
  -2 -12   8   52.82    1.42
   2  12  -8   52.03    1.38
   2  12  -8   54.22    1.27
  -2 -12   8   52.11    1.42
   2 -12  -8   53.33    1.46
   2 -12  -8   54.14    1.36
   2 -12  -7   94.26    2.13
  -2 -12   7   92.24    2.09
   2  12  -7   94.92    1.91
  -2 -12   7   98.38    2.09
   2  12  -7   96.91    2.06
   2 -12  -7  101.13    2.07
   2 -12  -7   88.76    1.97
   2 -12  -7   84.78    1.91
  -2 -12   6    6.52    1.03
   2  12  -6    5.80    0.98
   2 -12  -6    7.27    0.98
   2  12  -6    6.71    0.88
  -2 -12   6    5.92    1.13
   2 -12  -6    6.16    1.06
   2  12  -5    1.07    0.98
  -2 -12   5    0.99    0.98
   2  12  -5    0.09    0.83
   2 -12  -5    1.17    0.95
  -2 -12   5    2.07    1.20
   2 -12  -5   -0.55    1.12
  -2 -12   4  226.08    4.00
   2  12  -4  231.08    4.01
   2 -12  -4  230.76    4.09
   2 -12  -4  222.62    3.81
   2 -12  -4  218.89    3.97
  -2 -12   4  227.19    4.16
   2 -12  -4  226.59    4.10
   2 -12  -4  225.43    4.19
   2  12  -3   16.32    1.20
  -2 -12   3   17.42    1.20
   2 -12  -3   15.76    1.09
   2 -12  -3   15.87    1.25
  -2 -12   3   15.96    1.42
   2 -12  -3   15.19    1.50
   2  12  -2  327.89    5.36
  -2 -12   2  325.32    5.35
   2 -12  -2  320.51    5.40
  -2 -12   2  320.10    5.38
   2 -12  -2  317.20    5.31
   2 -12  -2  315.06    5.39
   2 -12  -2  315.13    5.54
   2 -12  -1  123.63    2.62
  -2 -12   1  120.59    2.56
   2  12  -1  121.43    2.57
  -2 -12   1  122.13    2.59
  -2 -12   1  119.99    2.54
   2 -12  -1  119.53    2.61
   2 -12  -1  121.27    2.63
   2  12   0   12.65    1.05
  -2 -12   0   13.48    1.05
   2 -12   0   12.66    1.19
  -2 -12   0   11.60    1.15
   2 -12   0   11.69    1.13
  -2 -12   0   12.34    1.08
   2 -12   0   13.89    1.18
  -2 -12   0   12.89    1.41
   2 -12   0   14.67    1.19
   2 -12   0   13.02    1.46
   2  12   1    9.69    1.07
  -2 -12  -1    9.99    1.05
  -2 -12  -1    8.65    1.12
   2 -12   1    7.67    1.09
   2 -12   1    6.27    0.97
  -2 -12  -1    8.18    1.28
   2 -12   1    7.30    1.34
  -2  12  -2  219.58    3.71
   2  12   2  223.93    3.87
  -2 -12  -2  224.34    3.86
  -2 -12  -2  224.48    4.02
   2 -12   2  213.40    3.81
  -2 -12  -2  219.63    4.08
   2 -12   2  215.27    3.87
   2 -12   2  215.98    3.96
   2 -12   3    2.39    1.01
  -2  12  -3    1.91    0.80
  -2 -12  -3    1.04    1.00
  -2 -12  -3    1.58    0.91
  -2 -12  -3    2.42    0.84
  -2 -12  -3    1.07    1.19
   2 -12   3    2.04    0.94
   2 -12   3    2.21    0.89
   2 -12   3    0.69    0.96
  -2 -12  -4    7.09    0.98
  -2 -12  -4    7.51    0.85
  -2 -12  -4    7.86    0.93
   2 -12   4    8.22    1.08
  -2  12  -4    7.58    0.86
  -2 -12  -5   29.86    1.15
  -2 -12  -5   31.09    1.26
   2 -12   5   32.55    1.26
  -2  12  -5   32.12    1.10
  -2 -12  -6   24.30    1.03
  -2 -12  -6   24.11    1.01
   2 -12   6   22.44    1.01
  -2  12  -6   23.60    0.93
  -2 -12  -6   24.42    0.97
  -2 -12  -7    7.99    0.69
  -2 -12  -7    7.90    0.67
   2 -12   7    7.67    0.68
  -2  12  -7    7.72    0.62
   2  12   8   87.19    1.50
   2 -12   8   84.79    1.44
  -2 -13   9    4.99    0.44
   2  13  -9    4.57    0.42
   2 -13  -9    4.57    0.44
   2 -13  -8    1.40    0.62
   2  13  -8    1.12    0.55
  -2 -13   8    1.19    0.59
   2 -13  -7  241.69    3.67
   2  13  -7  233.78    3.65
  -2 -13   7  235.15    3.67
   2 -13  -7  221.10    3.69
  -2 -13   7  218.41    3.64
  -2 -13   6    0.36    0.86
   2 -13  -6    0.49    0.74
   2  13  -6    0.76    0.76
  -2 -13   6    0.98    0.80
   2 -13  -6    0.78    0.78
   2 -13  -6    1.10    0.96
   2 -13  -6    0.80    0.84
   2  13  -5    7.60    0.91
  -2 -13   5    7.98    0.91
   2 -13  -5    7.98    0.91
  -2 -13   5    7.97    1.04
   2 -13  -5    8.43    1.06
  -2 -13   4   20.66    1.14
   2  13  -4   20.00    1.11
   2 -13  -4   22.30    1.15
   2 -13  -4   18.86    1.25
  -2 -13   4   20.71    1.30
   2 -13  -4   17.78    1.07
   2 -13  -3   43.18    1.52
  -2 -13   3   44.05    1.60
   2 -13  -3   44.01    1.51
   2 -13  -3   42.42    1.27
  -2 -13   3   43.06    1.31
   2 -13  -3   43.37    1.72
  -2 -13   3   44.19    1.46
   2  13  -3   46.38    1.43
   2  13  -2   11.57    1.03
  -2 -13   2   11.51    1.06
  -2 -13   2   11.09    0.93
  -2 -13   2   11.25    0.91
   2 -13  -2   12.54    1.00
   2 -13  -2   10.95    1.14
   2 -13  -2   12.44    1.43
   2 -13  -1  186.46    3.37
  -2 -13   1  180.83    3.26
   2  13  -1  183.11    3.28
  -2 -13   1  179.19    3.32
  -2 -13   1  175.68    3.20
   2 -13  -1  181.74    3.34
   2 -13  -1  178.31    3.29
  -2 -13   0   29.76    1.18
   2 -13   0   29.65    1.30
   2  13   0   30.43    1.21
  -2 -13   0   29.88    1.25
  -2 -13   0   26.62    1.13
   2 -13   0   28.31    1.27
   2 -13   0   26.31    1.24
  -2 -13   0   26.52    1.47
   2 -13   0   23.76    1.49
   2  13   1   24.71    1.12
  -2 -13  -1   23.58    1.21
  -2 -13  -1   23.98    1.07
   2 -13   1   26.48    1.32
   2 -13   1   25.56    1.18
  -2 -13  -1   25.89    1.43
   2 -13   1   24.54    1.37
  -2 -13  -2   23.24    1.16
  -2 -13  -2   22.02    1.01
   2 -13   2   21.01    1.22
  -2 -13  -2   21.83    1.26
  -2 -13  -3   39.05    1.32
   2 -13   3   39.14    1.44
  -2 -13  -3   38.75    1.19
   2 -13   3   39.40    1.36
  -2 -13  -3   38.91    1.45
  -2 -13  -4   64.69    1.47
   2 -13   4   66.61    1.63
  -2 -13  -4   64.43    1.59
  -2 -13  -4   65.41    1.61
   2 -13   5  292.20    4.40
  -2 -13  -5  299.81    4.42
   2 -13   6   11.68    0.68
  -2 -13  -6   10.21    0.61
  -2 -13  -6   12.06    0.68
   2  13   7   50.27    1.11
   2 -13   7   53.32    1.12
  -2 -14   7   50.51    1.08
   2 -14  -7   53.27    1.13
   2  14  -7   51.14    1.06
  -2 -14   7   54.02    1.11
   2  14  -6   35.02    0.91
  -2 -14   6   36.02    0.96
  -2 -14   6   34.08    0.94
   2 -14  -6   32.54    1.01
  -2 -14   5   48.10    1.19
   2  14  -5   46.72    1.16
   2 -14  -5   49.73    1.20
   2 -14  -5   40.50    1.23
  -2 -14   5   43.72    1.12
   2 -14  -5   42.26    1.28
  -2 -14   5   43.91    1.23
  -2 -14   4   13.22    0.84
   2  14  -4   12.31    0.79
   2 -14  -4   13.21    0.82
  -2 -14   4   12.31    0.77
   2 -14  -4   11.47    0.69
  -2 -14   4   12.61    0.94
   2 -14  -4   11.52    0.98
   2  14  -3   32.37    1.06
  -2 -14   3   32.77    1.10
  -2 -14   3   31.16    0.94
   2 -14  -3   30.18    1.09
  -2 -14   3   32.35    1.24
   2 -14  -3   30.69    1.31
  -2 -14   2   27.76    1.04
   2  14  -2   29.04    1.04
   2 -14  -2   28.67    0.94
   2 -14  -2   27.13    1.18
  -2 -14   2   29.13    1.24
   2 -14  -2   28.33    1.32
   2  14  -1  117.62    2.17
   2 -14  -1  109.25    2.20
   2 -14  -1  114.63    2.15
   2 -14  -1  107.29    2.38
   2 -14   0  146.10    2.64
   2 -14   0  141.14    2.79
   2  14   0  145.58    2.57
   2 -14   1    3.12    0.82
  -2 -14  -1    3.19    0.71
  -2 -14  -1    4.23    0.94
   2 -14   1    3.39    0.93
  -2 -14  -2  395.95    6.05
  -2 -14  -2  378.25    6.08
   2 -14   2  389.69    6.06
  -2 -14  -3    0.14    0.60
   2 -14   3   -0.56    0.76
   2 -14   3    0.14    0.67
  -2 -14  -3    0.40    0.76
   2 -14   4   14.65    0.81
   2 -14   4   13.64    0.73
   2 -14   4   12.76    0.80
  -2 -14  -4   11.82    0.68
   2 -14   5   14.40    0.68
   2 -14   5   13.69    0.60
   2  14   6    4.00    0.37
   2  15  -4   -0.16    0.35
   2 -15  -4    0.50    0.53
  -2 -15   4   -0.03    0.46
   2 -15  -4    0.29    0.43
  -2 -15   3   26.88    0.84
   2  15  -3   24.74    0.68
   2 -15  -3   26.18    0.91
   2 -15  -3   24.66    0.85
  -2 -15   2    2.17    0.67
  -2 -15   2    1.57    0.63
   2 -15  -2    1.76    0.61
   2 -15  -2    1.73    0.58
   2 -15  -1   62.66    1.41
  -2 -15   1   66.78    1.47
   2 -15  -1   62.61    1.46
   2 -15   0    0.15    0.68
  -2 -15   0    0.40    0.70
   2 -15   0   -0.31    0.66
   2 -15   0    0.33    0.46
   2 -15   1   14.72    0.82
  -2 -15  -1   15.45    0.82
   2 -15   1   15.15    0.63
  -2 -15  -2    1.20    0.57
   2 -15   2    0.72    0.48
  -2 -15  -3   17.82    0.63
   2 -15   3   17.62    0.65
   2 -15   3   17.69    0.59
  -3   0  15   -0.24    0.63
   3   0 -15    0.01    0.56
  -3   0  14  210.93    3.86
   3   0 -14  224.78    3.77
  -3   0  13   -0.58    0.92
  -3   0  13   -0.10    1.19
   3   0 -13    0.27    0.97
   3   0 -13   -0.15    0.87
   3   0 -13   -0.11    0.86
   3   0 -12  902.68   13.39
   3   0 -12  897.10   13.53
   3   0 -12  863.73   13.41
  -3   0  12  913.93   13.45
  -3   0  11    0.55    0.91
   3   0 -11   -0.60    0.91
   3   0 -11    0.73    1.01
  -3   0  11    0.87    0.97
   3   0 -11    0.47    1.00
   3   0 -10   69.08    1.75
   3   0 -10   75.36    2.65
  -3   0  10   65.34    1.72
   3   0 -10   71.08    1.84
  -3   0  10   73.14    1.81
   3   0  -9   -0.54    1.14
  -3   0   9   -0.03    1.06
   3   0  -9    0.13    0.77
  -3   0   9   -0.03    0.74
   3   0  -8  387.55    7.07
  -3   0   7    0.25    0.63
   3   0  -7    0.13    0.76
   3   0  -6 1512.05   21.94
  -3   0   6 1494.68   21.65
   3   0  -5   -0.26    0.60
   3   0  -5    0.47    0.68
  -3   0   4  138.16    2.60
   3   0  -4  133.02    2.60
   3   0  -4  138.74    2.72
   3   0  -3    0.12    0.45
   3   0  -2  945.06   13.94
   3   0  -2  949.60   14.02
   3   0  -2  942.99   13.92
   3   0  -1   -0.01    0.45
   3   0   0  615.10    9.26
   3   0   1    0.07    0.62
   3   0   1    0.15    0.50
   3   0   2  114.73    2.66
   3   0   2  118.46    2.58
   3   0   3   -0.15    0.82
   3   0   4  880.68   14.08
   3   0   5   -0.21    1.02
   3   0   6 1051.64   17.18
  -3   0  -7    0.01    0.88
   3   0   7   -0.24    1.49
   3   0   7   -0.05    0.84
  -3   0  -8   30.16    1.39
   3   0   8   31.67    2.30
   3   0   8   32.75    1.36
   3   0   9    0.76    1.57
  -3   0  -9   -1.54    1.60
   3   0   9   -0.72    1.27
  -3   0  -9    0.12    1.06
   3   0   9   -0.64    1.03
  -3   0 -10  131.07    2.80
   3   0  10  133.36    2.95
   3   0  11   -0.26    1.09
   3   0  11    0.64    1.16
  -3   0 -11   -0.31    0.95
  -3   0 -12   11.42    0.93
   3   0  12   11.65    1.03
   3   0  12   11.90    1.00
  -3   0 -12   12.01    0.67
   3   0  13    0.07    0.54
   3   0  13   -0.19    0.51
  -3   0 -13   -0.02    0.44
  -3  -1  15   16.70    0.82
  -3   1  15   16.96    0.79
  -3   1  14   49.93    1.54
  -3  -1  14   49.92    1.56
   3  -1 -14   49.32    1.37
   3   1 -14   48.13    1.41
   3  -1 -14   44.93    1.22
  -3  -1  13    9.04    0.98
   3   1 -13    9.71    1.03
  -3  -1  13   10.13    1.33
   3   1 -13    9.31    1.09
   3  -1 -13    8.11    1.04
   3  -1 -13    9.13    1.01
   3  -1 -12    1.05    0.99
   3   1 -12    4.25    0.96
  -3   1  12    1.37    1.10
  -3   1  12    1.78    0.97
  -3  -1  12    1.11    0.98
  -3  -1  12    0.49    1.24
   3   1 -12    1.63    1.04
   3  -1 -12    1.74    1.02
   3   1 -12    0.06    1.90
   3  -1 -12    2.31    1.86
   3  -1 -12    0.87    0.85
   3   1 -12    1.20    1.04
  -3   1  11   24.69    1.35
  -3  -1  11   28.05    1.26
  -3   1  11   28.07    1.23
   3   1 -11   28.71    1.34
   3  -1 -11   25.18    1.18
   3  -1 -11   26.26    1.35
   3   1 -11   27.00    1.24
   3  -1 -11   23.85    1.99
   3  -1 -11   25.27    2.36
   3   1 -11   22.30    2.38
   3  -1 -11   24.87    1.31
   3  -1 -10  433.19    6.72
  -3   1  10  410.67    6.67
  -3  -1  10  409.03    6.68
  -3  -1  10  417.35    6.64
   3   1 -10  423.55    6.68
   3  -1 -10  413.78    6.55
   3  -1 -10  422.48    6.69
   3   1 -10  416.85    6.62
   3  -1 -10  412.28    6.68
  -3  -1  10  420.64    8.05
   3  -1 -10  421.30    8.21
   3  -1 -10  418.32    8.64
   3   1 -10  418.49    8.71
   3   1  -9   29.82    2.08
   3  -1  -9   25.87    1.97
   3   1  -9   29.98    1.13
   3   1  -9   27.29    1.17
   3   1  -9   27.67    1.08
   3  -1  -9   29.62    1.11
   3   1  -9   25.34    1.48
   3  -1  -9   25.45    1.82
  -3   1   9   25.96    1.10
  -3  -1   9   27.88    1.07
   3   1  -8   33.43    1.90
  -3   1   8   30.00    1.39
   3  -1  -8   33.12    1.78
   3   1  -8   32.64    1.46
  -3  -1   8   30.48    1.45
  -3  -1   7    7.70    0.93
   3   1  -7    8.21    0.84
   3  -1  -7    6.40    1.02
   3   1  -6    4.78    0.46
   3  -1  -6    5.52    0.87
   3   1  -6    4.46    0.69
  -3   1   6    5.03    0.54
  -3  -1   6    3.65    0.74
   3   1  -5 2519.07   36.78
   3  -1  -5 2588.23   37.15
   3  -1  -4    9.77    0.75
  -3  -1   4   10.70    0.76
   3  -1  -4    9.91    0.72
  -3   1   4   10.62    0.60
   3  -1  -3  215.28    3.60
   3   1  -3  208.85    3.59
  -3  -1   3  221.79    3.79
   3  -1  -2  259.92    4.11
   3   1  -2  267.73    4.27
   3  -1  -2  264.30    4.09
  -3  -1   2  249.14    4.00
   3  -1  -2  261.89    4.35
   3  -1  -1  417.40    6.42
   3   1  -1  405.18    6.50
   3   1   0  215.50    3.89
   3  -1   0  220.24    3.84
   3  -1   0  218.96    3.77
   3   1   1 2028.84   30.18
   3  -1   1 2092.32   30.02
   3   1   2    4.65    0.83
   3  -1   2    5.30    0.85
   3  -1   2    5.24    0.70
   3  -1   3   18.49    1.21
   3   1   3   13.12    1.06
   3   1   4  238.14    4.90
   3  -1   4  251.25    5.04
   3  -1   5  237.19    5.13
   3   1   5  226.14    5.00
   3   1   5  231.61    5.22
   3   1   6  187.30    4.46
   3  -1   6  178.17    4.58
   3  -1   6  180.18    3.27
   3  -1   6  177.97    3.91
  -3   1  -7  389.57    6.40
  -3  -1  -7  389.44    6.42
  -3  -1  -7  399.86    6.42
   3   1   7  404.82    6.39
   3  -1   7  399.05    6.41
   3  -1   7  417.85    6.50
   3  -1   7  406.84    8.22
   3   1   7  416.26    8.01
   3   1   8    2.14    0.97
   3  -1   8    2.01    0.97
   3   1   8    2.01    1.60
   3  -1   8    0.45    1.68
  -3  -1  -8    1.49    1.04
  -3   1  -8    1.38    0.98
   3   1   9   51.35    1.82
   3  -1   9   49.82    1.82
  -3  -1  -9   50.45    2.79
   3   1   9   51.78    2.66
   3  -1   9   49.44    2.79
   3   1   9   51.54    1.64
  -3  -1  -9   50.27    1.69
  -3   1  -9   47.75    1.67
   3  -1  10    1.23    1.20
   3   1  10    2.76    1.29
  -3  -1 -10    2.64    1.14
  -3   1 -10    2.85    1.10
   3  -1  10    0.15    1.22
   3   1  10    1.31    1.08
  -3  -1 -11   17.00    1.17
  -3  -1 -11   18.87    0.90
   3  -1  11   14.79    1.32
   3   1  11   16.42    1.31
   3  -1  11   15.54    1.33
  -3   1 -12   33.55    1.01
   3   1  12   35.88    1.28
   3  -1  12   34.72    1.25
   3  -1  12   37.83    1.29
   3   1  12   36.29    1.25
  -3  -1 -12   33.38    1.16
   3  -1  13   75.33    1.50
   3   1  13   72.94    1.51
  -3  -1 -13   83.32    1.44
  -3   1 -13   88.66    1.51
   3   1  13   84.53    1.54
   3   2 -15    0.54    0.55
  -3  -2  15    0.44    0.59
  -3   2  15    0.13    0.60
   3   2 -14  164.75    2.96
   3  -2 -14  166.10    2.90
   3  -2 -14  158.94    2.81
  -3   2  14  163.81    3.04
  -3  -2  14  162.54    3.05
   3   2 -14  156.61    2.85
   3   2 -13   71.26    1.84
   3  -2 -13   70.60    1.80
   3   2 -13   66.95    1.83
   3  -2 -13   74.47    1.81
  -3  -2  13   67.57    2.00
  -3   2  13   75.40    1.89
  -3   2  12   13.83    1.16
  -3  -2  12   13.45    1.14
  -3   2  12   14.56    1.11
   3   2 -12   13.17    1.23
   3  -2 -12   14.41    1.18
   3  -2 -12   13.61    1.13
   3   2 -12   11.78    2.12
   3  -2 -12   14.32    2.07
  -3  -2  12   14.85    1.45
  -3  -2  11   73.05    2.10
   3  -2 -11   72.23    1.94
  -3   2  11   67.50    1.88
  -3   2  11   69.67    1.82
  -3  -2  11   72.67    1.86
   3   2 -11   67.86    1.93
   3  -2 -11   70.86    1.89
   3  -2 -11   69.01    1.89
  -3  -2  11   65.59    2.94
   3  -2 -11   66.37    2.99
   3   2 -11   63.72    3.25
   3  -2 -11   61.73    3.12
  -3  -2  10   81.68    2.07
   3  -2 -10   81.67    2.00
   3  -2 -10   75.32    1.87
   3   2 -10   70.51    1.77
  -3   2  10   70.69    1.89
  -3  -2  10   76.70    1.83
   3   2 -10   74.13    1.92
   3  -2 -10   74.99    1.84
   3  -2 -10   76.14    3.16
   3   2 -10   75.75    3.25
   3  -2 -10   71.32    2.97
  -3  -2  10   70.29    2.91
   3  -2  -9    7.30    1.47
  -3  -2   9    5.39    1.15
   3   2  -9    4.94    1.50
   3  -2  -9    5.56    0.82
   3  -2  -9    4.13    0.92
   3   2  -9    4.71    0.87
   3  -2  -9    3.08    0.86
   3  -2  -9    4.81    0.79
   3   2  -9    4.79    0.76
   3  -2  -8  857.62   14.17
   3   2  -8  816.41   13.13
  -3  -2   8  867.51   13.76
   3   2  -8  855.69   14.27
   3  -2  -8  867.57   12.67
   3  -2  -7   77.14    2.48
  -3  -2   7   74.17    2.26
   3   2  -7   70.82    1.80
   3   2  -7   74.11    2.49
   3  -2  -7   73.05    1.54
   3  -2  -6  244.41    4.72
  -3   2   6  229.18    3.89
  -3  -2   6  235.07    4.55
   3   2  -6  233.27    4.70
   3   2  -6  236.68    3.68
   3  -2  -6  233.18    3.73
   3   2  -5    2.12    0.76
   3  -2  -5    3.09    0.83
   3   2  -4   11.28    0.82
  -3   2   4   11.15    0.48
  -3  -2   4   11.40    0.88
   3   2  -3    0.02    0.51
  -3  -2   3    0.37    0.46
   3  -2  -3    0.67    0.39
   3   2  -3    0.50    0.37
   3  -2  -2 1652.91   23.61
   3  -2  -2 1615.44   23.53
   3   2  -2 1651.09   23.93
   3   2  -2 1705.72   24.09
  -3  -2   2 1634.23   24.18
  -3  -2   2 1668.90   23.88
   3  -2  -2 1644.35   23.68
   3   2  -1  549.75    8.44
   3  -2  -1  530.17    8.19
   3  -2   0  765.70   11.30
   3  -2   0  745.34   11.33
   3  -2   1  767.29   11.57
   3   2   1  748.42   11.77
   3  -2   1  764.26   11.76
   3  -2   2   19.57    0.91
   3   2   2   18.09    1.12
   3  -2   3    2.58    0.63
   3   2   3    2.51    0.82
   3   2   4   92.99    2.75
   3  -2   4   89.77    2.21
   3  -2   4   92.51    2.73
   3   2   4   91.42    2.59
   3   2   5   87.30    2.92
   3  -2   5   86.61    2.24
   3  -2   5   92.87    2.96
   3   2   5   87.57    2.69
   3  -2   6  994.65   14.99
   3  -2   6 1037.05   15.11
   3  -2   6  994.53   16.85
   3   2   6 1043.70   16.44
  -3  -2  -6  997.70   15.01
  -3  -2  -6 1016.32   15.01
   3  -2   7   66.16    3.08
   3   2   7   67.56    2.73
  -3  -2  -7   70.83    1.80
  -3   2  -7   69.69    1.75
  -3  -2  -7   68.87    1.81
   3  -2   7   67.31    1.79
   3  -2   7   73.55    1.87
  -3  -2  -8   98.59    2.27
  -3   2  -8   97.44    2.25
   3  -2   8   91.09    3.69
   3   2   8   92.47    3.25
   3   2   8   93.46    2.22
  -3  -2  -8   99.08    2.29
   3   2   8   93.40    2.41
   3  -2   9   30.05    1.61
   3   2   9   28.55    1.35
  -3   2  -9   30.00    1.38
  -3  -2  -9   28.45    1.43
  -3  -2  -9   27.64    2.42
   3  -2   9   29.68    2.44
  -3   2  -9   21.66    2.15
   3   2   9   29.45    1.57
   3   2  10  256.67    4.41
   3  -2  10  251.28    4.57
   3   2  10  246.74    4.52
  -3  -2 -10  250.07    4.44
   3  -2  10  242.47    4.58
   3   2  11   11.40    1.03
  -3   2 -11   10.13    1.18
  -3  -2 -11   10.15    1.09
   3  -2  11   11.66    1.25
   3   2  11   10.18    1.19
   3  -2  11    9.97    1.22
   3  -2  12  158.72    2.88
   3   2  12  162.76    2.86
   3   2  12  155.37    2.86
   3  -2  12  150.03    2.85
  -3  -2 -12  157.23    2.75
   3   2  13   21.14    0.70
   3   2  13   18.76    0.70
   3  -2  13   20.23    0.67
  -3   3  15   10.39    0.63
  -3  -3  15   10.45    0.63
   3  -3 -14    1.17    0.66
   3   3 -14    0.90    0.78
   3  -3 -14    0.83    0.72
  -3  -3  14    1.95    0.92
   3   3 -13  123.17    2.58
   3  -3 -13  130.37    2.49
   3  -3 -13  125.78    2.55
  -3   3  13  124.62    2.55
  -3   3  12  267.59    4.56
  -3   3  12  250.57    4.41
   3   3 -12  264.81    4.58
   3  -3 -12  240.81    4.48
   3  -3 -12  283.07    4.52
  -3  -3  12  247.25    4.69
   3  -3 -12  269.21    4.52
   3  -3 -11  242.79    4.29
  -3   3  11  245.37    4.34
  -3   3  11  239.20    4.23
  -3  -3  11  241.30    4.28
   3   3 -11  246.11    4.35
  -3  -3  11  242.55    4.50
   3  -3 -11  244.85    4.40
   3  -3 -11  247.88    4.26
   3   3 -11  241.30    6.26
   3  -3 -11  244.42    6.10
   3  -3 -11  245.08    6.07
  -3  -3  11  254.54    5.99
  -3  -3  10  186.58    5.02
   3  -3 -10  196.25    5.15
   3  -3 -10  191.86    3.50
  -3   3  10  189.67    3.51
  -3  -3  10  190.27    3.49
   3   3 -10  188.29    3.56
   3  -3 -10  186.33    3.48
   3  -3 -10  195.83    3.60
  -3  -3  10  198.74    3.67
   3  -3 -10  190.49    3.48
   3   3 -10  195.98    5.26
   3  -3 -10  195.78    5.09
   3  -3  -9   25.04    1.13
   3   3  -9   26.78    2.08
  -3  -3   9   29.34    1.12
   3   3  -9   29.72    1.25
   3  -3  -9   26.36    2.04
  -3  -3   9   28.46    1.79
   3  -3  -9   32.55    1.26
  -3  -3   9   32.03    1.33
   3  -3  -9   33.00    1.30
   3  -3  -9   26.37    1.12
   3  -3  -8   20.88    0.93
   3   3  -8   18.99    1.68
   3  -3  -8   22.01    1.72
  -3  -3   8   20.90    1.59
   3   3  -7   29.44    0.88
   3  -3  -7   29.39    0.94
   3   3  -7   28.97    1.68
   3  -3  -7   27.35    1.74
  -3  -3   7   26.79    1.64
   3   3  -6    2.76    0.43
   3  -3  -6    2.93    0.54
   3  -3  -6    4.08    1.02
  -3  -3   6    3.52    0.99
   3   3  -6    2.99    0.96
  -3   3   5  242.89    4.12
   3   3  -5  246.79    4.71
   3  -3  -4  153.87    3.31
  -3   3   4  148.60    2.44
  -3  -3   3  377.75    6.33
   3  -3  -3  366.08    5.70
  -3  -3   3  371.81    6.11
   3   3  -3  369.17    5.78
   3  -3  -3  374.36    5.79
   3   3  -3  376.96    6.23
   3  -3  -2    0.65    0.29
   3   3  -2   -0.16    0.56
  -3  -3   2    1.12    0.51
   3  -3  -2    0.93    0.38
   3  -3  -2    0.72    0.18
   3  -3  -1 1089.10   16.38
   3  -3  -1 1116.79   16.31
  -3  -3   1 1129.19   16.62
  -3  -3   1 1136.86   16.75
   3   3   0  217.18    4.06
   3  -3   0  222.27    3.91
   3  -3   1 1002.91   15.28
   3   3   1 1020.73   15.33
   3  -3   1  997.00   15.04
   3  -3   2   16.58    1.14
   3   3   2   14.93    1.06
   3  -3   2   15.51    0.82
   3   3   3  374.28    6.69
   3  -3   3  380.55    6.22
   3   3   4   52.10    1.91
   3  -3   4   47.42    1.43
   3   3   4   50.33    2.07
   3   3   5   41.98    1.92
   3  -3   5   41.79    2.16
   3   3   5   39.97    2.12
   3   3   6  131.79    3.95
   3  -3   6  115.92    2.47
   3  -3   6  110.31    2.43
  -3  -3  -6  127.23    2.41
  -3  -3  -6  120.40    2.41
   3   3   6  132.77    3.47
   3  -3   6  142.75    4.01
   3  -3   6  112.27    2.51
  -3   3  -7  407.24    6.53
  -3  -3  -7  407.43    6.60
   3   3   7  405.45    7.83
   3  -3   7  413.00    8.63
  -3  -3  -7  409.68    6.60
   3  -3   7  421.34    6.73
   3   3   8   39.06    1.62
  -3  -3  -8   43.86    1.59
  -3   3  -8   43.31    1.47
  -3  -3  -8   46.44    2.80
   3  -3   8   48.86    2.95
   3   3   8   44.22    1.54
  -3  -3  -8   42.65    1.54
  -3   3  -8   46.60    2.47
  -3  -3  -9  401.52    6.61
   3   3   9  398.04    6.58
   3   3   9  408.61    6.73
   3  -3   9  413.78    6.79
  -3  -3  -9  396.32    8.64
   3  -3   9  418.04    8.84
  -3  -3 -10    1.22    1.02
   3   3  10    1.48    1.02
   3  -3  10    1.73    1.23
  -3   3 -10    1.73    1.27
   3  -3  10    1.50    1.28
   3   3  10    1.34    1.15
  -3  -3 -11    5.57    0.96
   3   3  11    5.10    1.06
   3  -3  11    5.57    1.14
   3   3  11    5.46    0.91
   3  -3  11    5.84    1.12
  -3   3 -11    5.67    1.10
   3   3  12  188.71    3.33
   3  -3  12  183.97    3.30
   3   3  12  200.57    3.32
  -3   3 -12  195.49    3.32
  -3  -3 -12  201.17    3.28
   3   3  13   72.70    1.38
   3   3  13   73.96    1.39
  -3   4  15   18.79    0.63
  -3  -4  15   22.56    0.68
  -3  -4  14   66.01    1.60
  -3  -4  14   64.00    1.51
   3   4 -14   60.94    1.48
   3   4 -14   59.92    1.50
   3  -4 -14   63.28    1.45
   3  -4 -13    0.12    0.89
  -3  -4  13    1.17    1.12
   3  -4 -13    0.63    0.88
   3   4 -13    0.10    1.02
   3   4 -13    0.10    0.87
   3  -4 -13    0.51    0.73
  -3   4  13    1.43    0.88
   3  -4 -12  427.97    6.95
   3   4 -12  440.86    7.10
  -3  -4  12  444.04    7.21
   3  -4 -12  441.25    7.05
   3  -4 -12  444.09    6.94
  -3   4  12  438.88    7.03
   3  -4 -11  465.52    7.26
  -3   4  11  451.91    7.33
  -3   4  11  464.23    7.26
   3  -4 -11  468.49    7.27
  -3  -4  11  471.55    9.37
   3  -4 -11  443.44    9.36
   3   4 -11  455.13    7.41
  -3  -4  11  460.57    7.50
   3  -4 -11  445.68    7.28
   3  -4 -11  446.92    9.15
   3   4 -11  457.34    9.51
   3  -4 -10   73.98    1.90
  -3  -4  10   75.67    2.04
   3   4 -10   64.56    3.08
  -3   4  10   68.41    1.76
   3   4 -10   66.23    1.91
   3  -4 -10   68.70    1.80
   3  -4 -10   60.76    3.08
  -3  -4  10   62.55    3.01
  -3  -4  10   61.86    2.77
   3  -4 -10   64.60    1.75
   3  -4 -10   61.44    1.73
   3  -4  -9   48.84    1.58
  -3  -4   9   48.69    1.56
   3   4  -9   42.82    2.50
  -3  -4   9   46.40    1.42
   3   4  -9   46.29    1.52
   3  -4  -9   44.18    1.36
   3  -4  -9   47.56    2.57
  -3  -4   9   42.92    2.36
   3  -4  -9   44.86    1.52
   3  -4  -9   44.84    1.37
   3  -4  -8  323.43    5.23
  -3  -4   8  316.25    6.62
   3   4  -8  327.22    5.32
   3  -4  -8  326.11    5.37
   3  -4  -8  340.22    5.40
  -3  -4   8  332.79    5.37
   3   4  -8  327.44    6.77
   3   4  -7   58.57    2.30
   3   4  -7   55.68    1.25
   3  -4  -7   54.76    1.34
  -3  -4   7   57.82    2.34
   3   4  -6  599.05   10.05
  -3   4   6  610.35    9.44
   3   4  -6  585.98    8.75
   3  -4  -6  590.52    8.82
  -3  -4   6  581.87   10.11
   3   4  -5  198.25    4.05
  -3   4   5  188.65    3.48
   3  -4  -5  190.55    3.09
   3  -4  -5  188.68    4.16
   3  -4  -4   23.95    1.37
   3   4  -4   27.89    1.32
  -3  -4   3   45.98    1.51
   3   4  -3   47.64    1.56
   3   4  -3   45.18    1.13
   3  -4  -3   46.04    1.29
  -3  -4   2   70.74    1.98
  -3  -4   2   74.07    1.90
   3  -4  -2   73.84    1.65
   3  -4  -1 1719.46   25.30
  -3  -4   1 1730.54   25.74
   3  -4  -1 1743.13   25.41
  -3  -4   1 1789.18   25.81
   3  -4   0 2256.62   32.93
  -3  -4   0 2269.53   33.11
   3  -4   1    1.40    0.75
   3   4   1    2.52    0.81
  -3  -4  -1    2.08    0.70
   3  -4   2  211.48    4.25
   3   4   2  214.46    4.16
  -3   4  -2  200.75    3.44
   3  -4   3  648.83   10.43
   3   4   3  629.14   10.12
   3  -4   4   30.55    1.88
   3   4   4   29.78    1.53
   3   4   4   31.18    1.82
  -3  -4  -5   89.69    1.93
   3   4   5   95.60    3.17
  -3   4  -5   94.25    2.61
   3   4   5   98.80    2.78
   3   4   6  160.23    3.89
   3  -4   6  160.70    3.11
  -3  -4  -6  161.58    3.00
   3  -4   6  163.36    3.09
  -3  -4  -6  156.27    2.99
   3   4   6  170.24    4.57
  -3   4  -6  152.98    3.84
   3  -4   7   21.29    1.31
  -3  -4  -7   17.04    1.13
  -3  -4  -7   16.28    1.14
   3   4   7   18.42    2.11
  -3  -4  -7   14.70    1.99
   3  -4   7   16.82    2.18
   3   4   8   60.33    1.93
  -3  -4  -8   60.26    1.78
   3  -4   8   58.08    1.95
   3  -4   8   61.78    3.27
  -3  -4  -8   56.71    1.76
   3   4   9   93.26    2.41
  -3   4  -9   90.17    2.43
  -3  -4  -9   93.33    2.29
   3  -4   9   93.91    2.47
   3  -4   9  101.84    3.94
  -3  -4  -9   98.25    3.80
   3   4   9   95.91    2.23
  -3   4 -10   19.73    1.39
  -3  -4 -10   20.84    1.21
   3   4  10   20.48    1.18
   3  -4  10   18.85    1.33
   3  -4  10   20.22    1.41
   3   4  10   18.67    1.37
   3   4  11    1.75    0.93
   3   4  11    0.83    0.85
  -3  -4 -11    1.61    0.89
  -3   4 -11    1.26    0.97
   3  -4  11    2.59    1.02
  -3  -4 -12   57.87    1.31
   3   4  12   54.05    1.34
  -3   4 -12   56.91    1.35
   3  -5 -15   28.08    0.68
   3   5 -15   25.96    0.64
   3   5 -14  119.47    2.25
   3   5 -14  126.71    2.23
  -3  -5  14  123.19    2.23
   3  -5 -14  127.11    2.21
   3   5 -13   94.70    2.12
  -3  -5  13   89.57    2.14
  -3   5  13   95.73    2.00
  -3  -5  13   95.76    2.08
   3   5 -13   94.15    2.01
   3  -5 -12    4.24    0.80
   3   5 -12    4.14    1.18
   3  -5 -12    3.96    1.19
  -3  -5  12    2.88    1.24
   3  -5 -12    3.89    0.88
  -3   5  12    5.45    0.99
   3  -5 -11  176.47    3.11
  -3  -5  11  173.65    5.03
   3  -5 -11  174.94    5.06
   3  -5 -11  159.74    3.13
  -3   5  11  171.84    3.26
  -3   5  11  168.43    3.15
   3   5 -11  167.38    3.39
   3  -5 -11  166.06    3.12
   3  -5 -11  160.04    3.17
  -3  -5  11  165.32    3.40
   3  -5 -11  168.39    4.61
   3   5 -11  165.66    4.94
   3  -5 -10  183.03    3.56
  -3  -5  10  187.60    3.69
   3   5 -10  204.02    5.37
   3  -5 -10  197.50    4.97
  -3   5  10  191.35    3.48
   3   5 -10  181.42    3.64
   3  -5 -10  198.55    3.44
   3  -5 -10  182.03    3.54
   3  -5 -10  196.63    5.42
  -3  -5  10  208.43    5.18
   3  -5 -10  201.19    3.46
   3  -5  -9  372.83    5.97
   3   5  -9  340.42    7.58
  -3   5   9  362.92    5.85
   3  -5  -9  342.49    7.74
  -3  -5   9  346.69    7.54
  -3  -5   9  376.24    6.03
   3  -5  -9  372.88    5.99
   3  -5  -9  355.48    5.79
   3  -5  -9  354.04    5.76
   3   5  -8  155.14    4.40
   3  -5  -8  162.89    3.01
  -3  -5   8  160.55    4.48
   3  -5  -8  170.41    3.00
   3  -5  -8  175.40    3.21
  -3  -5   8  176.20    3.22
   3  -5  -8  161.89    2.93
   3  -5  -8  178.99    3.21
   3   5  -7  135.93    3.66
   3  -5  -7  130.47    3.84
  -3  -5   7  129.85    3.76
   3   5  -7  133.53    2.33
   3  -5  -7  132.99    2.43
   3   5  -6  219.82    4.90
  -3   5   6  231.99    4.34
   3  -5  -6  237.66    5.19
  -3  -5   6  227.56    5.10
   3   5  -6  227.77    3.63
   3  -5  -6  228.39    3.71
  -3   5   5  171.71    3.35
   3   5  -5  169.85    3.83
   3  -5  -5  172.90    4.04
  -3  -5   5  161.68    3.99
   3  -5  -5  167.03    2.80
   3   5  -5  168.75    2.76
   3   5  -4  196.86    3.99
   3  -5  -4  187.40    3.71
   3  -5  -4  186.70    3.04
  -3  -5   3  495.43    8.22
   3   5  -3  490.58    7.45
   3  -5  -3  512.37    7.86
   3   5  -3  523.03    8.17
   3  -5  -2   11.06    0.40
  -3  -5   2   13.39    1.14
   3  -5  -2   13.08    0.90
  -3  -5   2   13.43    1.07
  -3  -5   1  997.17   15.03
   3  -5  -1 1008.33   15.12
  -3  -5   1 1058.44   15.75
   3  -5  -1 1033.43   15.45
  -3  -5   1 1025.38   15.81
  -3  -5   0  492.69    8.66
   3  -5   0  514.78    8.19
  -3  -5   0  525.35    8.45
   3  -5   0  508.98    7.59
   3  -5   1 3339.48   48.45
  -3  -5  -1 3342.15   48.35
   3  -5   1 3326.65   47.58
   3  -5   2  834.84   13.38
  -3  -5  -2  836.91   12.93
   3   5   3 1214.20   18.44
   3  -5   3 1216.96   18.83
  -3  -5  -3 1176.38   17.92
   3  -5   4   62.92    2.53
   3   5   4   62.93    2.14
   3   5   4   58.88    2.50
   3   5   5  273.37    6.22
  -3  -5  -5  278.31    4.69
   3  -5   5  264.46    6.24
   3   5   5  265.64    5.51
   3  -5   5  305.15    4.81
   3  -5   5  291.30    4.79
   3  -5   6   17.28    1.18
   3  -5   6   18.80    0.95
   3  -5   6   17.73    1.20
  -3  -5  -6   18.35    1.11
  -3  -5  -6   21.90    2.05
   3   5   6   22.88    2.06
  -3  -5  -6   16.03    1.10
   3  -5   7  430.21    6.83
   3  -5   7  419.74    6.48
   3   5   7  399.68    6.75
  -3   5  -7  401.73    6.75
  -3  -5  -7  408.30    6.66
  -3  -5  -7  410.17    8.72
   3   5   7  437.96    8.88
  -3  -5  -7  412.93    6.69
  -3  -5  -8   92.66    2.32
   3   5   8   96.37    2.39
  -3   5  -8   92.89    2.40
   3  -5   8   97.62    2.02
  -3  -5  -8  100.55    3.86
   3  -5   8  101.55    4.00
   3  -5   8   97.38    2.47
  -3  -5  -8   97.25    2.31
   3   5   9   32.41    1.37
  -3   5  -9   32.96    1.58
   3   5   9   32.09    1.55
   3  -5   9   30.91    1.64
  -3  -5  -9   31.34    1.44
  -3  -5  -9   31.36    1.44
  -3   5 -10  165.55    3.26
   3  -5  10  159.28    3.26
   3   5  10  163.15    3.23
  -3  -5 -10  171.94    3.18
   3   5  10  168.40    3.12
   3   5  11    6.77    0.82
   3   5  11    5.84    0.90
   3  -5  11    6.05    0.97
  -3   5 -11    6.14    0.92
  -3  -5 -11    6.48    0.83
  -3  -5 -12   38.55    0.99
  -3   5 -12   38.21    1.00
   3   5  12   38.82    1.02
   3   6 -14   18.10    0.83
   3  -6 -14   19.18    0.76
  -3  -6  14   19.14    0.79
  -3  -6  14   19.78    0.77
  -3   6  13    1.37    0.73
   3   6 -13    0.79    0.69
  -3  -6  13    1.86    0.83
   3   6 -13    1.14    0.92
  -3  -6  13    0.51    0.81
  -3  -6  13    0.95    0.92
   3  -6 -13   -0.44    0.81
  -3  -6  12  154.24    2.97
   3   6 -12  145.05    2.83
  -3  -6  12  144.86    3.02
   3  -6 -12  147.25    2.98
  -3   6  12  151.21    2.83
   3  -6 -11   15.40    1.14
  -3  -6  11   18.15    1.45
   3  -6 -11   16.43    1.15
   3  -6 -11   15.32    1.00
  -3   6  11   16.51    1.08
   3  -6 -10   19.39    1.28
  -3  -6  10   18.72    1.40
   3   6 -10   18.42    2.06
  -3   6  10   21.53    1.17
   3  -6 -10   20.90    2.33
  -3  -6  10   19.61    2.31
   3  -6 -10   21.58    1.03
   3  -6 -10   18.26    1.30
   3  -6 -10   19.75    1.08
   3  -6  -9 1086.31   15.93
  -3  -6   9 1052.13   18.03
   3   6  -9 1061.33   17.85
   3   6  -9 1035.28   15.93
   3  -6  -9 1073.92   15.71
   3  -6  -9 1067.24   15.91
  -3  -6   9 1088.18   15.98
   3  -6  -9 1046.51   15.67
   3  -6  -8  301.03    6.91
  -3  -6   8  295.35    6.69
   3   6  -8  305.75    6.52
   3   6  -8  293.42    5.02
   3  -6  -8  286.18    4.84
   3  -6  -8  295.94    4.82
   3  -6  -8  302.24    5.06
  -3  -6   8  308.83    5.06
   3  -6  -8  297.99    5.05
   3  -6  -7    1.69    1.46
  -3  -6   7    1.41    1.40
   3   6  -7    2.27    0.88
  -3  -6   7    3.76    0.89
   3  -6  -7    1.51    0.65
   3  -6  -7    2.10    0.74
   3   6  -7    2.43    1.28
   3   6  -6  132.91    2.48
   3  -6  -6  126.37    2.34
   3  -6  -6  127.56    3.30
   3   6  -6  133.03    3.51
   3  -6  -6  128.81    3.78
  -3  -6   6  129.82    3.76
   3  -6  -5   58.93    1.31
   3   6  -5   63.30    2.22
   3  -6  -5   60.23    2.02
  -3  -6   5   60.21    2.43
   3   6  -4  139.46    2.39
  -3  -6   4  140.26    2.40
   3  -6  -4  139.75    2.42
  -3  -6   4  140.07    3.57
   3   6  -4  149.64    3.43
   3  -6  -4  149.15    3.25
   3  -6  -3   44.66    1.05
  -3  -6   3   46.30    1.04
  -3  -6   3   45.86    1.91
   3  -6  -3   48.49    1.69
   3  -6  -2  168.77    2.77
  -3  -6   2  158.32    2.70
   3  -6  -2  169.98    3.47
  -3  -6   2  161.79    3.78
   3  -6  -1    3.54    0.55
  -3  -6   1    4.24    1.03
   3  -6  -1    5.11    0.90
   3  -6  -1    4.40    0.60
   3  -6   0   43.90    1.13
  -3  -6   0   47.66    1.97
  -3  -6   0   43.21    1.71
  -3  -6   0   45.23    1.46
   3  -6   0   45.08    1.51
   3  -6   1  385.12    5.97
  -3  -6  -1  391.43    6.80
   3  -6   1  395.68    6.82
  -3  -6  -1  393.92    6.73
   3  -6   2  140.74    3.47
  -3  -6  -2  137.66    3.00
  -3  -6  -2  141.29    3.44
  -3  -6  -3 1207.23   19.03
   3  -6   3 1202.55   19.09
   3  -6   4  373.98    5.83
  -3  -6  -4  343.86    5.74
  -3  -6  -4  352.88    7.24
   3  -6   4  389.48    7.44
  -3  -6  -5   43.66    2.47
   3  -6   5   49.94    2.61
  -3   6  -5   43.73    1.36
  -3  -6  -5   43.43    1.44
   3  -6   5   44.87    1.52
   3   6   5   44.20    2.47
   3  -6   5   48.06    1.33
  -3  -6  -6   19.15    2.13
   3  -6   6   22.25    2.29
  -3   6  -6   20.14    1.21
   3   6   6   18.43    2.00
   3  -6   6   22.47    1.36
  -3  -6  -6   20.77    1.20
   3  -6   6   20.52    1.09
  -3  -6  -7   26.83    2.36
   3  -6   7   27.98    2.55
  -3   6  -7   23.85    1.30
   3   6   7   26.98    2.37
   3  -6   7   22.12    1.48
   3  -6   7   27.80    1.16
  -3  -6  -7   26.02    1.34
   3   6   8   53.32    1.81
  -3   6  -8   53.62    1.81
   3  -6   8   51.36    1.43
  -3  -6  -8   52.74    2.92
  -3  -6  -8   50.53    1.72
   3  -6   8   55.03    1.86
   3  -6   9   25.84    1.51
   3   6   9   27.59    1.49
  -3  -6  -9   29.01    1.39
  -3   6  -9   26.93    1.42
   3   6  10   44.54    1.49
   3   6  10   46.26    1.39
   3  -6  10   41.58    1.54
  -3   6 -10   43.59    1.50
   3   6  11    4.66    0.81
   3   6  11    4.69    0.73
   3  -6  11    4.51    0.84
  -3   6 -11    5.07    0.80
   3   6  12   15.72    0.63
   3  -6  12   15.19    0.60
   3  -7 -14   17.49    0.64
  -3  -7  14   17.86    0.63
   3  -7 -13   34.35    1.11
  -3   7  13   31.55    1.00
  -3  -7  13   35.15    1.12
  -3  -7  13   35.86    1.19
  -3  -7  12   98.04    2.13
  -3   7  12   96.54    2.02
   3   7 -12   92.07    1.94
  -3  -7  12   94.05    2.12
   3  -7 -12   91.24    2.15
  -3  -7  12   93.30    2.18
   3  -7 -11  273.75    4.69
  -3  -7  11  285.07    4.92
   3   7 -11  283.70    4.91
  -3  -7  11  289.35    4.92
  -3  -7  10   16.87    1.41
   3  -7 -10   15.11    1.23
   3  -7 -10   17.00    1.28
  -3  -7  10   16.64    1.37
  -3   7  10   17.06    1.11
   3  -7 -10   13.63    0.92
   3   7 -10   15.09    1.30
  -3  -7  10   12.46    2.14
  -3  -7   9   85.69    2.19
   3  -7  -9   88.19    2.10
  -3  -7   9   74.13    3.40
   3   7  -9   72.58    3.02
   3   7  -9   79.02    2.10
   3  -7  -9   86.42    2.15
  -3  -7   9   77.37    2.09
   3  -7  -9   74.67    1.74
   3  -7  -9   75.30    1.86
   3  -7  -8    4.65    1.14
  -3  -7   8    4.43    1.10
  -3  -7   8    1.47    1.71
   3  -7  -8    3.01    1.33
   3   7  -8    2.79    1.46
   3   7  -8    3.62    1.06
   3  -7  -8    4.04    1.16
  -3  -7   8    3.73    1.06
   3  -7  -8    3.93    0.80
  -3  -7   7  195.36    3.46
  -3  -7   7  185.71    5.04
   3   7  -7  184.19    3.40
  -3  -7   7  189.11    3.42
   3  -7  -7  173.72    3.15
   3  -7  -7  179.88    3.24
   3  -7  -7  188.02    4.47
   3   7  -7  188.36    4.61
   3   7  -6  576.03   10.14
   3  -7  -6  573.95   10.02
   3  -7  -6  578.19    8.82
  -3  -7   6  543.05   10.58
   3   7  -6  566.57    8.79
  -3  -7   6  552.91    8.80
   3  -7  -6  558.76    8.70
  -3  -7   6  581.88    8.86
   3  -7  -6  603.76    8.92
   3  -7  -6  577.93    8.82
   3   7  -5 1154.10   16.85
  -3  -7   5 1141.16   16.85
   3  -7  -5 1101.13   16.69
   3   7  -5 1129.99   18.13
   3  -7  -5 1164.95   16.92
  -3  -7   5 1187.29   16.90
   3  -7  -5 1162.80   18.02
  -3  -7   4    8.50    0.64
  -3  -7   4    8.78    1.48
   3  -7  -4    8.84    1.12
  -3  -7   3  405.39    6.28
  -3  -7   3  421.01    7.80
  -3  -7   3  420.81    7.80
   3  -7  -3  416.23    7.35
   3  -7  -2  126.07    2.30
  -3  -7   2  124.19    2.24
   3  -7  -2  127.16    3.09
  -3  -7   2  117.91    3.39
   3  -7  -1   45.52    1.18
  -3  -7   1   45.25    2.11
   3  -7  -1   41.35    1.77
   3  -7   0   41.16    1.15
   3  -7   0   39.99    1.49
  -3  -7   0   42.82    2.10
   3  -7   1  210.52    3.54
  -3  -7  -1  203.26    4.94
  -3  -7  -1  207.30    4.25
   3  -7   1  206.01    4.32
  -3  -7  -2    0.98    1.31
  -3  -7  -2    0.99    1.04
   3  -7   2    0.85    1.13
  -3  -7  -3   29.02    1.15
   3   7   3   24.01    1.08
  -3  -7  -3   25.49    1.70
   3  -7   3   21.96    1.81
   3  -7   3   28.37    1.17
  -3  -7  -4   43.53    1.38
   3  -7   4   46.17    1.49
  -3  -7  -4   42.54    2.32
   3  -7   4   41.74    2.41
   3  -7   4   42.50    1.33
   3  -7   5    9.39    0.95
  -3  -7  -5    8.33    1.71
   3  -7   5    7.90    1.89
  -3   7  -5    9.98    0.97
   3  -7   5    8.84    1.10
   3   7   5    9.52    1.82
  -3  -7  -5    8.84    1.03
   3  -7   6    9.86    0.95
  -3  -7  -6    8.55    1.09
  -3  -7  -6    8.80    1.85
   3  -7   6    7.95    2.04
  -3   7  -6    9.07    1.02
   3  -7   6    7.90    1.24
   3   7   6   11.46    1.88
  -3  -7  -6    7.91    1.11
  -3  -7  -7    9.75    1.17
  -3   7  -7    8.55    1.15
  -3  -7  -7    8.91    1.91
   3  -7   7   12.50    2.25
  -3  -7  -7    9.25    1.17
   3  -7   7    9.53    1.35
   3  -7   7    9.58    0.99
   3   7   7   10.71    2.00
  -3  -7  -8    3.88    1.13
  -3  -7  -8    3.85    1.11
   3  -7   8    4.71    1.24
   3   7   8    5.21    1.27
  -3   7  -8    4.95    1.07
   3  -7   9   36.81    1.57
  -3  -7  -9   37.44    1.38
  -3   7  -9   36.60    1.43
   3   7   9   35.97    1.50
  -3   7 -10  154.60    2.85
   3  -7  10  147.76    2.92
   3   7  10  165.34    2.84
   3   7  10  159.47    2.93
   3   7  11   47.70    1.20
  -3   7 -11   48.38    1.11
  -3  -7 -11   48.22    1.14
   3  -7  11   44.81    1.18
   3  -7  11   41.28    1.01
   3   7  11   53.04    1.14
   3   8 -13   16.07    0.82
   3  -8 -13   17.42    0.77
  -3   8  13   15.92    0.65
  -3  -8  13   17.50    0.76
   3  -8 -13   14.57    0.77
   3  -8 -12   28.71    1.25
  -3  -8  12   32.70    1.26
  -3  -8  12   33.30    1.18
   3   8 -12   32.63    1.26
  -3   8  12   31.72    1.07
   3  -8 -11  162.59    3.01
  -3  -8  11  168.53    3.23
  -3  -8  11  168.12    3.20
   3   8 -11  168.97    3.19
  -3   8  10   15.22    1.04
   3   8 -10   15.72    1.25
  -3  -8  10   17.31    1.34
   3  -8 -10   14.33    1.15
  -3  -8  10   16.27    1.34
   3  -8 -10   14.85    1.24
  -3  -8  10   15.69    1.27
  -3  -8   9   42.18    1.58
   3   8  -9   41.16    1.63
  -3  -8   9   40.59    1.68
   3  -8  -9   39.28    1.57
  -3  -8   9   37.86    1.61
   3  -8  -9   36.95    1.62
   3  -8  -8    8.87    1.31
  -3  -8   8   10.38    1.25
  -3  -8   8   10.22    1.20
   3   8  -8    9.76    1.22
   3  -8  -8   10.78    0.89
  -3  -8   8    8.15    2.01
   3  -8  -8    8.60    1.28
  -3  -8   8   10.07    1.30
  -3  -8   7   78.24    2.08
  -3  -8   7   76.75    2.10
  -3  -8   7   75.54    2.01
   3   8  -7   77.81    1.98
   3  -8  -7   75.86    2.80
   3  -8  -7   74.86    1.80
   3  -8  -7   77.54    1.92
  -3  -8   7   75.32    3.34
   3  -8  -6   62.07    1.66
  -3  -8   6   57.12    1.81
  -3  -8   6   55.22    1.64
   3   8  -6   58.73    1.66
   3  -8  -6   52.84    2.37
   3  -8  -6   56.43    1.55
   3  -8  -6   66.57    1.74
   3  -8  -6   67.23    1.80
  -3  -8   6   62.21    1.79
   3  -8  -5   28.65    1.35
   3  -8  -5   28.79    1.28
   3  -8  -5   27.95    1.16
   3  -8  -5   29.14    1.27
   3  -8  -5   28.81    1.18
  -3  -8   5   26.19    1.19
   3   8  -5   27.47    1.20
  -3  -8   5   28.45    2.19
   3  -8  -5   29.44    1.74
   3  -8  -4  136.00    2.59
   3  -8  -4  124.31    2.48
  -3  -8   4  117.81    2.36
  -3  -8   4  119.47    2.47
   3   8  -4  129.17    2.47
  -3  -8   4  128.68    2.59
   3  -8  -4  131.74    2.57
   3  -8  -4  131.96    2.49
   3  -8  -4  123.05    3.41
  -3  -8   4  127.82    3.88
   3  -8  -3   14.11    0.97
   3  -8  -3   16.15    0.99
  -3  -8   3   15.73    1.04
   3  -8  -3   18.00    0.95
   3   8  -3   15.55    0.94
  -3  -8   3   15.44    0.92
   3   8  -3   15.66    0.94
  -3  -8   3   16.63    1.69
   3  -8  -3   14.98    1.38
  -3  -8   3   16.79    1.75
   3  -8  -3   15.18    0.88
  -3  -8   3   15.24    0.84
  -3  -8   2   11.19    0.94
   3  -8  -2   11.19    0.90
   3  -8  -2   10.42    0.88
   3   8  -2   11.10    0.83
  -3  -8   2   13.53    1.49
   3  -8  -2   11.03    1.34
  -3  -8   2   10.52    1.62
   3  -8  -2   11.44    0.84
  -3  -8   2   11.32    0.75
  -3  -8   1   60.30    1.57
   3  -8  -1   56.30    1.51
   3  -8  -1   57.96    1.46
   3   8  -1   54.60    1.46
  -3  -8   1   56.69    2.30
   3  -8  -1   58.24    2.29
  -3  -8   1   62.68    2.67
  -3  -8   1   57.65    1.42
   3  -8  -1   56.36    1.46
  -3  -8   0  121.35    2.45
   3  -8   0  119.32    2.35
   3   8   0  119.17    2.36
   3  -8   0  117.77    2.37
  -3  -8   0  119.30    3.16
  -3  -8   0  116.90    3.79
   3  -8   0  123.33    2.36
  -3  -8  -1  808.59   12.02
   3  -8   1  791.53   11.91
   3   8   1  788.91   11.93
   3  -8   1  799.32   11.91
   3  -8   1  801.37   12.87
  -3  -8  -1  773.48   12.70
   3  -8   1  783.06   11.94
   3  -8   1  824.03   12.04
  -3  -8  -1  779.57   13.89
  -3  -8  -2  123.28    2.54
   3   8   2  119.59    2.46
   3  -8   2  121.11    2.41
  -3  -8  -2  122.98    3.34
   3  -8   2  126.67    3.44
  -3  -8  -2  129.67    2.52
   3  -8   2  126.55    2.48
  -3  -8  -2  121.44    4.00
  -3  -8  -3    5.06    0.96
  -3  -8  -3    4.69    0.94
  -3  -8  -3    4.67    1.38
   3  -8   3    5.07    1.49
   3   8   3    5.36    0.94
   3  -8   3    5.00    1.03
  -3  -8  -3    5.01    1.74
  -3  -8  -4   21.10    1.95
   3  -8   4   25.10    2.07
  -3  -8  -4   20.39    2.18
   3  -8   4   24.48    1.33
  -3  -8  -4   23.75    1.24
  -3  -8  -5  236.65    4.13
  -3  -8  -5  234.24    5.82
   3  -8   5  235.26    5.93
   3   8   5  244.03    6.01
   3  -8   5  229.88    4.26
  -3   8  -6   25.76    1.25
  -3  -8  -6   26.00    1.30
  -3  -8  -6   28.64    2.34
   3  -8   6   23.59    2.40
   3  -8   6   25.71    1.53
   3   8   6   28.16    2.36
   3  -8   7  201.33    3.92
  -3  -8  -7  209.79    3.76
  -3   8  -7  209.59    3.73
   3  -8   8  115.61    2.60
  -3  -8  -8  117.31    2.47
  -3   8  -8  113.96    2.42
  -3   8  -9   36.65    1.23
   3   8   9   35.76    1.38
   3  -8   9   34.47    1.38
  -3  -8  -9   38.86    1.29
   3  -8   9   33.14    1.16
   3   8  10   23.12    1.01
  -3   8 -10   23.43    0.88
   3  -8  10   19.02    0.99
   3   8  10   28.42    0.95
  -3  -8 -10   24.73    0.93
   3   8  11   20.27    0.68
   3   8  11   18.62    0.61
  -3  -8 -11   20.34    0.62
   3  -8  11   20.01    0.76
   3   9 -13   68.04    1.21
   3   9 -13   67.56    1.26
   3  -9 -12   28.26    1.11
   3   9 -12   30.35    1.09
   3  -9 -11   26.92    1.07
  -3  -9  11   28.08    1.19
   3   9 -11   27.66    1.23
  -3   9  10    9.17    0.88
   3   9 -10   10.89    1.15
  -3  -9  10    9.64    1.14
   3  -9 -10    8.04    1.07
  -3  -9  10    9.83    1.10
   3  -9 -10    8.73    0.99
   3   9  -9  191.73    3.60
  -3  -9   9  190.86    3.68
   3  -9  -9  189.90    3.60
   3  -9  -9  185.54    3.52
  -3  -9   9  194.09    3.59
  -3  -9   8   51.02    1.76
   3   9  -8   54.55    1.78
  -3  -9   8   50.72    1.87
   3  -9  -8   55.46    1.89
   3  -9  -8   55.60    1.81
  -3  -9   8   52.79    3.02
  -3  -9   7  446.95    7.26
   3   9  -7  453.03    7.22
   3  -9  -7  450.58    7.19
  -3  -9   7  451.11    7.37
   3  -9  -6    0.25    0.94
  -3  -9   6    0.51    1.17
  -3  -9   6    2.25    1.83
   3   9  -6    1.59    0.99
  -3  -9   6    1.62    0.98
   3  -9  -6    1.42    0.87
   3  -9  -6    3.97    1.41
   3  -9  -6    0.62    1.12
   3  -9  -5   37.78    1.36
   3  -9  -5   38.06    1.57
   3  -9  -5   36.21    1.42
   3  -9  -5   35.81    1.31
   3  -9  -5   36.13    1.50
   3  -9  -5   38.06    1.41
  -3  -9   5   35.50    1.40
   3   9  -5   36.22    1.39
  -3  -9   5   32.35    2.42
   3  -9  -5   34.27    2.08
   3  -9  -4   64.08    1.89
   3  -9  -4   63.33    1.71
   3  -9  -4   59.13    1.67
   3  -9  -4   60.33    1.68
   3  -9  -4   62.86    1.73
   3  -9  -4   60.50    1.65
   3   9  -4   60.46    1.66
   3   9  -4   61.33    1.64
  -3  -9   4   61.39    2.92
   3  -9  -4   58.38    2.47
   3  -9  -3  455.78    7.17
   3  -9  -3  436.30    7.13
   3  -9  -3  460.29    7.15
  -3  -9   3  441.00    7.05
   3  -9  -3  454.43    7.16
   3  -9  -3  453.60    7.12
  -3  -9   3  456.50    7.24
   3   9  -3  454.99    7.12
   3   9  -3  453.85    7.07
  -3  -9   3  449.10    8.83
   3  -9  -3  453.21    8.44
  -3  -9   3  455.59    9.05
   3  -9  -2    2.77    0.92
   3  -9  -2    1.76    0.95
   3  -9  -2    1.57    0.87
  -3  -9   2    2.07    1.01
   3  -9  -2    2.92    0.90
   3   9  -2    3.07    0.85
   3   9  -2    2.66    0.79
   3  -9  -2    2.78    0.84
  -3  -9   2    3.15    0.79
  -3  -9   2    2.42    1.53
   3  -9  -2    2.31    1.23
  -3  -9   2    2.48    1.32
  -3  -9   1  505.40    7.71
   3  -9  -1  497.84    7.63
   3  -9  -1  476.90    7.56
  -3  -9   1  470.83    7.47
   3  -9  -1  478.70    7.59
   3   9  -1  475.27    7.57
   3  -9  -1  497.90    7.64
   3  -9  -1  517.00    7.68
   3  -9  -1  482.07    7.60
  -3  -9   1  465.48    7.54
  -3  -9   1  461.39    9.48
  -3  -9   1  470.28    8.85
  -3  -9   0  155.64    3.02
   3  -9   0  148.44    2.82
  -3  -9   0  147.38    2.76
   3  -9   0  148.72    2.88
   3   9   0  151.61    2.89
   3  -9   0  152.82    2.92
   3  -9   0  157.32    2.96
   3  -9   0  150.81    2.92
  -3  -9   0  147.76    4.51
  -3  -9   0  148.44    3.70
  -3  -9  -1   18.18    1.14
  -3  -9  -1   17.75    0.92
   3  -9   1   16.30    1.05
   3   9   1   15.75    1.04
  -3  -9  -1   17.84    1.19
   3  -9   1   15.60    0.95
  -3  -9  -1   18.40    2.08
   3  -9   1   17.63    1.21
  -3  -9  -2   53.72    1.62
   3  -9   2   53.04    1.59
   3   9   2   50.77    1.57
   3  -9   2   53.60    1.49
  -3  -9  -2   51.36    2.93
   3  -9   2   58.71    1.63
   3  -9   2   61.52    1.78
  -3  -9  -2   57.13    1.70
  -3  -9  -3   79.50    2.07
   3  -9   3   79.35    2.95
   3   9   3   75.62    1.95
  -3  -9  -3   80.44    3.51
   3  -9   3   80.48    2.13
   3  -9   3   78.68    1.84
  -3  -9  -3   78.94    2.00
   3  -9   4   11.66    1.72
  -3  -9  -4   10.70    1.21
  -3  -9  -4   10.40    1.11
   3  -9   5  231.25    4.24
  -3  -9  -5  229.33    5.65
   3  -9   5  227.73    5.76
  -3  -9  -5  228.47    4.06
   3   9   5  221.45    5.83
  -3  -9  -5  228.06    4.13
   3  -9   6   95.08    2.38
  -3  -9  -6   94.90    2.18
  -3  -9  -6   92.14    2.19
   3  -9   7  170.63    3.34
  -3   9  -7  165.43    3.03
  -3  -9  -7  170.67    3.17
  -3  -9  -8    1.01    0.85
  -3   9  -8    0.41    0.75
   3   9   8    1.46    1.04
   3   9   9   47.86    1.37
  -3   9  -9   45.66    1.16
  -3  -9 -10   74.42    1.41
   3   9  10   70.98    1.48
   3   9  10   84.92    1.45
   3  10 -12   35.86    0.92
   3 -10 -12   36.60    0.88
   3  10 -12   38.39    0.91
   3  10 -11    0.53    0.75
  -3  10  11    1.25    0.59
   3 -10 -11    0.56    0.59
   3 -10 -11    0.39    0.88
  -3 -10  11    1.66    0.67
   3 -10 -10  272.19    4.57
   3 -10 -10  286.76    4.53
  -3 -10  10  275.14    4.64
   3  10 -10  281.42    4.62
   3  10  -9   43.16    1.51
  -3 -10   9   44.43    1.60
   3 -10  -9   45.39    1.54
  -3 -10   9   43.37    1.52
   3 -10  -9   43.81    1.44
   3  10  -8   19.80    1.26
  -3 -10   8   18.69    1.37
   3 -10  -8   19.58    1.44
   3 -10  -8   18.69    1.30
  -3 -10   8   19.23    1.29
   3 -10  -7  139.74    3.04
  -3 -10   7  139.50    3.03
  -3 -10   7  144.41    2.92
   3  10  -7  141.32    2.85
   3 -10  -7  134.31    2.82
  -3 -10   7  138.66    4.59
   3  10  -6  285.39    4.81
   3 -10  -6  292.84    4.89
   3 -10  -6  271.80    4.68
   3 -10  -6  288.70    4.95
  -3 -10   6  286.66    5.00
   3 -10  -5  147.38    2.92
  -3 -10   5  144.58    4.54
   3 -10  -5  146.61    2.87
   3  10  -5  143.86    2.95
   3  10  -5  149.95    2.90
   3 -10  -5  147.27    2.95
   3 -10  -5  144.88    2.84
   3 -10  -5  147.13    3.10
   3 -10  -5  140.63    4.00
  -3 -10   4  728.51   13.41
   3 -10  -4  760.41   11.45
   3 -10  -4  744.47   11.33
   3  10  -4  738.44   11.38
   3  10  -4  745.02   11.31
   3 -10  -4  757.99   11.42
   3 -10  -4  739.96   11.33
   3 -10  -4  752.29   11.53
   3 -10  -4  738.46   12.90
  -3 -10   3   60.32    2.78
   3 -10  -3   58.10    1.71
  -3 -10   3   56.74    1.83
   3 -10  -3   56.59    1.65
   3 -10  -3   57.38    1.71
   3  10  -3   59.81    1.72
   3  10  -3   59.02    1.61
   3 -10  -3   57.16    1.74
   3 -10  -3   61.99    2.62
  -3 -10   3   56.72    1.59
   3 -10  -3   60.26    1.69
   3 -10  -3   56.22    1.67
   3 -10  -3   54.80    1.89
  -3 -10   2   21.50    1.87
  -3 -10   2   20.61    1.12
   3  10  -2   20.40    1.19
   3 -10  -2   21.31    1.16
  -3 -10   2   18.93    1.09
   3 -10  -2   18.57    1.22
   3 -10  -2   18.34    1.19
  -3 -10   2   19.63    1.33
   3 -10  -2   19.42    1.21
   3 -10  -2   16.84    1.16
  -3 -10   2   20.12    2.18
   3 -10  -2   20.80    1.86
  -3 -10   1    9.13    1.25
   3 -10  -1    9.45    1.04
   3 -10  -1    9.36    1.08
  -3 -10   1    9.19    1.46
   3 -10  -1    8.52    1.03
  -3 -10   1    9.14    1.01
  -3 -10   1    7.79    1.90
   3 -10  -1   10.18    1.09
   3 -10  -1    9.18    1.09
  -3 -10   1    9.28    0.99
   3  10  -1    8.61    1.06
   3 -10   0    8.17    1.05
   3  10   0    8.60    1.02
  -3 -10   0    8.68    0.95
  -3 -10   0    7.45    1.26
   3 -10   0    8.70    1.11
   3 -10   0    7.57    1.00
  -3 -10   0    6.80    1.00
   3 -10   0    6.88    1.02
   3 -10   0    7.96    1.10
  -3 -10   0    7.40    1.92
  -3 -10  -1  120.05    2.65
   3 -10   1  115.72    2.42
   3 -10   1  114.58    2.47
   3  10   1  111.35    2.50
   3 -10   1  119.56    2.51
  -3 -10  -1  114.31    2.32
   3 -10   1  123.59    2.59
   3 -10   1  125.44    2.67
  -3 -10  -1  108.46    4.10
  -3 -10  -1  117.67    2.56
  -3 -10  -2   70.38    1.98
   3 -10   2   67.17    1.72
   3 -10   2   67.46    1.75
  -3 -10  -2   68.69    1.87
  -3 -10  -2   71.85    3.40
   3  10   2   65.55    1.81
   3 -10   2   68.45    1.87
   3 -10   2   71.17    1.96
   3 -10   2   72.07    1.88
  -3 -10  -3   70.23    2.03
   3 -10   3   65.83    1.78
   3 -10   3   68.89    2.04
   3 -10   4   49.56    1.61
  -3 -10  -4   48.02    1.69
  -3 -10  -4   50.04    1.63
   3 -10   4   48.46    1.78
   3  10   4   49.49    2.84
   3 -10   5    0.58    1.19
  -3 -10  -5    0.55    1.00
  -3 -10  -5    0.95    0.98
   3 -10   5    0.01    0.97
  -3 -10  -6   41.62    1.48
   3 -10   6   41.79    1.65
  -3 -10  -6   41.30    1.41
   3 -10   6   39.98    1.35
  -3 -10  -7   29.29    1.24
   3 -10   7   26.92    1.38
  -3 -10  -7   30.03    1.18
   3 -10   7   30.07    1.10
  -3 -10  -8  140.07    2.60
   3  10   8  141.72    2.66
  -3 -10  -8  147.86    2.55
   3  10   9    0.69    0.65
   3  10   9    0.48    0.56
  -3 -10  -9    0.88    0.52
   3 -10   9    0.58    0.68
   3  10  10   93.51    1.57
   3 -11 -11   87.42    1.47
   3 -11 -11   79.02    1.60
   3  11 -11   80.89    1.50
  -3  11  11   75.10    1.38
  -3 -11  11   84.83    1.56
  -3 -11  10    3.99    0.74
   3 -11 -10    3.26    0.74
   3  11 -10    5.03    0.74
   3 -11  -9    9.27    0.99
   3  11  -9    9.62    0.92
   3  11  -9    8.13    0.91
  -3 -11   9    8.43    0.99
   3 -11  -9    7.84    0.82
   3 -11  -9   10.33    0.81
   3 -11  -8   33.97    1.48
   3  11  -8   36.12    1.32
   3  11  -8   34.26    1.31
  -3 -11   8   31.39    1.43
   3 -11  -8   29.72    1.30
   3 -11  -8   37.73    1.27
  -3 -11   7  116.01    2.61
   3  11  -7  119.33    2.51
   3  11  -7  117.28    2.44
   3 -11  -7  120.50    2.47
   3 -11  -7  116.45    2.66
   3 -11  -7  109.32    2.45
   3  11  -6   17.96    1.23
   3  11  -6   17.63    1.16
   3 -11  -6   17.51    1.20
   3 -11  -6   16.60    1.02
   3 -11  -6   18.80    1.33
  -3 -11   6   18.85    1.35
   3 -11  -5    6.99    1.10
   3  11  -5    6.24    1.12
   3  11  -5    6.51    1.02
   3 -11  -5    6.68    1.09
   3 -11  -5    4.93    0.98
   3 -11  -5    5.84    1.34
  -3 -11   5    7.60    1.89
   3 -11  -4  162.32    3.11
   3 -11  -4  167.55    3.29
  -3 -11   4  168.14    3.21
   3  11  -4  169.46    3.26
   3  11  -4  169.67    3.14
   3 -11  -4  168.56    3.20
  -3 -11   4  170.09    4.80
   3 -11  -4  173.34    3.30
   3 -11  -4  165.02    3.43
   3 -11  -3    7.09    1.02
   3 -11  -3    9.14    1.22
  -3 -11   3    8.09    1.34
  -3 -11   3    8.78    1.09
   3  11  -3    8.28    1.10
   3 -11  -3    8.83    1.06
  -3 -11   3   10.14    1.76
   3 -11  -3    8.50    1.16
   3 -11  -3   10.27    1.66
   3 -11  -3    8.47    1.38
  -3 -11   2   70.83    1.80
   3  11  -2   72.31    1.93
  -3 -11   2   69.30    1.84
   3 -11  -2   70.74    1.96
   3 -11  -2   71.30    1.98
  -3 -11   2   67.98    3.38
  -3 -11   2   69.46    2.06
   3 -11  -2   68.79    1.84
   3 -11  -2   70.11    1.93
  -3 -11   1  136.52    2.72
   3  11  -1  138.75    2.81
  -3 -11   1  132.80    2.76
   3 -11  -1  132.11    2.85
   3 -11  -1  141.84    3.08
   3 -11  -1  135.21    2.90
  -3 -11   1  127.91    4.55
   3 -11  -1  139.94    2.79
  -3 -11   1  139.92    3.04
   3 -11  -1  142.27    2.81
   3 -11   0   33.57    1.43
  -3 -11   0   34.71    1.66
   3 -11   0   33.98    1.37
  -3 -11   0   34.81    1.43
  -3 -11   0   36.43    1.30
   3 -11   0   37.13    1.51
   3  11   0   35.97    1.42
   3 -11   0   31.98    1.57
   3 -11   0   30.97    1.38
  -3 -11   0   34.74    2.67
  -3 -11   0   37.30    1.43
   3 -11   1   27.58    1.38
  -3 -11  -1   26.81    1.50
   3 -11   1   25.46    1.22
  -3 -11  -1   25.89    1.29
   3 -11   1   26.24    1.40
  -3 -11  -1   26.00    1.14
   3  11   1   26.32    1.30
   3 -11   1   29.84    1.46
   3 -11   1   28.40    1.38
  -3 -11  -1   22.35    2.41
  -3 -11  -1   25.12    1.31
   3  11   2  216.55    3.92
   3 -11   2  219.97    3.93
  -3 -11  -2  221.53    3.94
  -3 -11  -2  220.53    3.96
  -3 -11  -2  223.46    4.05
   3 -11   2  205.70    3.75
   3 -11   2  214.34    3.94
   3 -11   2  215.15    3.93
  -3 -11  -3   54.59    1.63
   3 -11   3   51.34    1.65
  -3 -11  -3   53.50    1.81
   3 -11   3   53.06    1.73
   3 -11   3   51.81    1.55
   3 -11   4   32.13    1.36
  -3  11  -4   33.69    1.18
  -3 -11  -4   32.74    1.32
  -3 -11  -4   32.96    1.40
   3 -11   4   31.12    1.44
  -3 -11  -5  184.62    3.32
  -3 -11  -5  180.50    3.23
   3 -11   5  171.75    3.33
   3 -11   5  179.51    3.25
  -3 -11  -6    6.00    0.83
  -3 -11  -6    5.69    0.85
   3 -11   6    5.51    0.83
  -3 -11  -6    5.81    0.79
   3 -11   6    5.97    1.03
   3  11   7   18.87    1.05
  -3 -11  -7   18.05    0.94
  -3  11  -7   17.04    0.80
  -3 -11  -7   19.77    0.87
   3 -11   7   17.70    0.97
  -3 -11  -8   17.68    0.73
  -3  11  -8   15.12    0.61
   3  11   8   16.49    0.83
   3  11   9   58.02    1.05
   3  11   9   55.78    1.10
   3 -12 -10   99.56    1.72
   3 -12 -10  104.09    1.86
   3  12 -10  107.07    1.84
  -3  12  10   95.21    1.65
  -3 -12  10  108.50    1.83
  -3 -12   9    1.60    0.68
   3 -12  -9    1.25    0.72
   3  12  -9    1.53    0.66
  -3 -12   9    2.34    0.70
   3  12  -9    2.02    0.61
   3 -12  -8   75.18    1.83
  -3 -12   8   85.56    1.81
   3  12  -8   83.66    1.80
   3  12  -8   80.17    1.68
  -3 -12   8   79.06    1.83
   3 -12  -8   72.47    1.70
   3 -12  -8   85.04    1.72
   3 -12  -7   -0.26    1.00
   3  12  -7    0.90    0.84
  -3 -12   7    0.84    0.90
   3  12  -7    0.66    0.79
  -3 -12   7    0.53    1.02
   3 -12  -7    0.55    0.79
   3 -12  -7    0.93    0.97
   3 -12  -7    1.01    0.89
  -3 -12   6   11.23    1.23
  -3 -12   6   10.12    1.06
   3  12  -6   10.71    1.07
   3  12  -6   10.96    0.97
   3 -12  -6   12.45    1.02
   3 -12  -6   10.80    1.25
   3 -12  -6   11.04    1.18
  -3 -12   5   62.07    1.73
   3  12  -5   62.56    1.74
   3 -12  -5   64.14    1.72
   3 -12  -5   58.20    1.64
   3 -12  -5   60.86    1.54
  -3 -12   5   62.37    1.92
   3 -12  -5   59.01    1.87
   3 -12  -4  251.83    4.25
   3 -12  -4  230.75    4.20
   3 -12  -4  233.24    4.08
  -3 -12   4  242.75    4.17
   3  12  -4  242.18    4.21
   3 -12  -4  234.11    4.37
   3 -12  -3   58.98    1.74
   3 -12  -3   52.89    1.99
  -3 -12   3   56.48    1.64
   3  12  -3   60.36    1.73
   3 -12  -3   54.37    1.74
   3 -12  -3   57.46    1.70
  -3 -12   2    7.15    1.00
   3 -12  -2    6.68    1.07
   3 -12  -2    8.03    1.14
   3  12  -2    8.22    1.03
  -3 -12   2    7.09    1.03
  -3 -12   2    6.83    1.34
   3 -12  -2    8.62    0.97
   3 -12  -2    7.45    1.12
  -3 -12   1    0.21    0.89
   3  12  -1   -0.14    1.01
  -3 -12   1    0.13    0.95
   3 -12  -1   -0.27    1.03
   3 -12  -1   -0.26    1.25
   3 -12  -1   -0.27    1.10
  -3 -12   1   -0.17    0.97
  -3 -12   1    0.02    1.26
   3 -12  -1    0.93    0.92
   3 -12  -1    0.92    0.99
   3 -12   0   93.47    2.25
  -3 -12   0   93.12    2.04
   3  12   0   98.30    2.22
  -3 -12   0   91.94    2.16
   3 -12   0   92.51    2.34
   3 -12   0   92.41    2.31
  -3 -12   0   93.90    2.20
   3 -12   0   94.60    2.14
   3 -12   0   93.53    2.11
  -3 -12   0   95.82    2.40
   3 -12   1   30.33    1.35
   3  12   1   29.85    1.34
  -3 -12  -1   28.95    1.30
   3 -12   1   32.55    1.53
   3 -12   1   31.74    1.53
  -3 -12  -1   29.71    1.34
  -3 -12  -1   31.05    1.54
   3 -12   1   31.86    1.34
   3 -12   1   29.92    1.21
   3 -12   2  829.27   12.34
   3 -12   2  795.78   12.28
  -3 -12  -2  809.79   12.34
  -3 -12  -2  829.80   12.28
  -3 -12  -2  826.77   12.42
   3 -12   2  806.27   12.28
   3 -12   3    4.97    0.99
  -3 -12  -3    4.59    0.95
   3 -12   3    4.35    0.97
  -3 -12  -3    5.28    0.96
  -3 -12  -3    4.70    0.91
  -3 -12  -3    4.98    1.16
   3 -12   3    5.15    1.02
  -3 -12  -4   61.42    1.67
   3 -12   4   64.93    1.62
  -3 -12  -4   64.56    1.63
  -3 -12  -4   64.66    1.56
   3 -12   4   64.44    1.66
  -3 -12  -5   18.23    0.96
   3 -12   5   18.03    0.94
  -3 -12  -5   18.42    0.99
  -3 -12  -5   19.10    0.90
   3 -12   5   17.91    0.95
  -3 -12  -6    7.63    0.73
  -3 -12  -6    8.81    0.73
  -3 -12  -7    7.78    0.60
   3 -12   7    7.48    0.64
   3 -12   7    7.85    0.65
   3  12   7    8.18    0.71
   3  12   8  207.53    3.10
   3  12   8  199.36    3.15
   3 -13  -9    4.84    0.47
  -3 -13   9    5.69    0.49
   3  13  -9    6.76    0.47
   3 -13  -9    5.35    0.47
  -3 -13   8   47.63    1.12
   3  13  -8   46.30    1.13
   3 -13  -8   44.61    1.15
   3 -13  -7    9.62    0.70
  -3 -13   7   10.22    0.78
   3  13  -7   10.04    0.79
   3 -13  -7   10.04    0.79
   3 -13  -7    9.00    0.93
  -3 -13   7    9.40    0.87
  -3 -13   6    6.03    0.98
   3 -13  -6    6.26    0.78
  -3 -13   6    7.87    0.85
   3  13  -6    7.00    0.85
   3 -13  -6    5.36    1.01
   3 -13  -6    5.55    0.93
  -3 -13   5    7.42    0.92
   3  13  -5    8.28    0.91
   3 -13  -5    8.50    0.90
   3 -13  -5    7.72    0.81
  -3 -13   5    7.88    1.08
   3 -13  -5    8.03    1.09
   3 -13  -4   12.87    0.99
   3 -13  -4   11.00    1.03
   3 -13  -4   13.11    0.90
  -3 -13   4   13.53    0.99
   3  13  -4   12.94    1.01
   3 -13  -4   10.39    1.25
   3  13  -3   54.79    1.52
  -3 -13   3   54.19    1.49
   3 -13  -3   59.18    1.60
   3 -13  -3   53.04    1.47
   3 -13  -3   51.19    1.82
  -3 -13   3   52.99    1.49
   3 -13  -3   53.05    1.65
   3 -13  -2    5.47    0.95
  -3 -13   2    6.12    1.19
   3  13  -2    5.91    0.99
  -3 -13   2    6.17    0.90
   3 -13  -2    4.86    1.20
  -3 -13   2    5.01    0.91
   3 -13  -2    5.52    0.98
   3 -13  -1  333.55    5.48
  -3 -13   1  345.24    5.71
  -3 -13   1  336.51    5.54
  -3 -13   1  345.87    5.45
   3  13  -1  345.46    5.57
   3 -13  -1  349.39    5.59
  -3 -13   1  341.62    5.53
   3 -13  -1  346.02    5.75
  -3 -13   0  134.86    2.77
  -3 -13   0  124.56    2.56
   3  13   0  127.61    2.56
   3 -13   0  133.88    2.65
  -3 -13   0  130.69    2.53
   3 -13   0  132.69    2.77
  -3 -13  -1   44.06    1.58
   3 -13   1   43.03    1.27
  -3 -13  -1   43.91    1.37
   3 -13   1   44.83    1.46
   3 -13   1   45.86    1.52
  -3 -13  -1   44.96    1.34
   3 -13   1   43.28    1.52
   3 -13   2   26.16    1.07
  -3 -13  -2   28.57    1.32
   3 -13   2   29.83    1.22
  -3 -13  -2   28.60    1.09
   3 -13   2   30.42    1.33
  -3 -13  -2   29.30    1.14
   3 -13   3  110.09    2.18
  -3 -13  -3  110.40    2.16
   3 -13   3  107.87    2.28
  -3 -13  -3  108.35    2.10
   3 -13   4   11.98    0.84
  -3 -13  -4   11.73    0.78
   3 -13   4    9.79    0.88
  -3 -13  -4   11.25    0.77
  -3 -13  -4   10.27    0.77
   3 -13   4    9.45    0.76
  -3 -13  -5  119.84    2.06
   3 -13   5  101.46    1.95
   3 -13   5  118.21    2.02
  -3 -13  -5  118.08    2.00
  -3 -13  -5  105.41    1.96
   3  13   6   -0.19    0.54
   3 -13   6    0.18    0.53
   3  13   7    4.39    0.35
  -3 -14   7   18.82    0.64
   3 -14  -7   17.85    0.72
  -3 -14   7   17.97    0.64
  -3 -14   7   16.51    0.56
  -3 -14   6  135.47    2.22
   3  14  -6  135.51    2.24
  -3 -14   6  127.24    2.28
  -3 -14   6  126.65    2.12
   3 -14  -5   60.98    1.43
  -3 -14   5   54.04    1.16
  -3 -14   5   57.55    1.28
   3  14  -5   53.95    1.30
   3 -14  -5   55.70    1.41
  -3 -14   5   57.85    1.42
  -3 -14   4   61.27    1.54
   3 -14  -4   53.66    1.34
   3  14  -4   67.11    1.46
  -3 -14   4   66.74    1.41
   3 -14  -4   60.35    1.52
   3 -14  -4   55.97    1.56
   3 -14  -3   11.83    0.92
   3 -14  -3   11.19    0.74
  -3 -14   3   11.61    0.78
   3  14  -3   11.63    0.83
   3 -14  -3   11.57    0.96
   3 -14  -3   10.57    1.07
   3  14  -2   21.31    0.95
   3 -14  -2   23.47    1.14
  -3 -14   2   21.67    1.13
   3 -14  -2   21.82    0.92
   3  14  -1    9.33    0.80
   3 -14  -1    6.88    1.04
  -3 -14   1    8.36    0.97
   3 -14  -1    6.15    1.02
   3 -14  -1    8.39    0.85
   3 -14   0   31.73    1.31
  -3 -14   0   32.48    1.24
   3 -14   0   30.18    1.23
   3 -14   0   31.48    1.14
  -3 -14  -1    8.29    0.70
   3 -14   1    8.39    0.86
  -3 -14  -1    6.55    0.90
   3 -14   1    6.20    0.83
  -3 -14  -2  180.67    3.05
   3 -14   2  190.58    3.11
   3 -14   2  188.39    3.16
   3 -14   3    5.30    0.73
   3 -14   3    6.85    0.63
  -3 -14  -3    4.98    0.67
   3 -14   3    4.79    0.77
   3 -14   4   36.18    0.96
  -3 -14  -4   31.59    0.86
   3  14   5    3.19    0.44
  -3 -15   5    8.07    0.45
   3 -15  -5    7.82    0.47
   3  15  -4    8.71    0.48
   3 -15  -4    9.20    0.58
  -3 -15   4   10.20    0.59
   3 -15  -4    9.69    0.57
   3 -15  -3   58.81    1.22
  -3 -15   3   61.42    1.26
   3  15  -3   62.73    1.17
   3 -15  -2   51.70    1.15
  -3 -15   2   50.97    1.24
   3 -15  -1   64.82    1.28
   3 -15  -1   67.68    1.44
  -3 -15   0   13.22    0.76
   3 -15   0   12.32    0.60
  -3 -15   0   12.23    0.71
   3 -15   0   12.59    0.75
   3 -15   1    5.78    0.51
  -3 -15  -1    6.14    0.62
   3 -15   1    5.73    0.64
   3 -15   2   16.66    0.59
   3 -15   2   15.22    0.64
   3 -15   3   10.26    0.43
  -4   0  15   -0.35    0.66
   4   0 -15    0.20    0.62
  -4   0  14   23.91    1.24
   4   0 -14   23.41    1.01
   4   0 -14   24.74    1.13
  -4   0  13    0.05    1.09
   4   0 -13   -0.14    0.95
   4   0 -13   -0.33    0.96
   4   0 -12   10.02    0.98
   4   0 -12   12.24    1.14
   4   0 -12   10.29    1.17
   4   0 -12   10.73    2.06
  -4   0  11    0.71    0.95
   4   0 -11    0.23    0.82
   4   0 -11   -0.09    1.01
   4   0 -11    0.33    1.03
   4   0 -11    1.48    1.76
  -4   0  10   13.95    1.00
   4   0 -10   15.72    1.13
   4   0 -10   14.31    0.92
   4   0 -10   15.14    1.05
   4   0 -10   13.08    1.91
   4   0 -10   14.23    1.07
   4   0  -9    0.33    0.75
   4   0  -9   -0.29    0.71
   4   0  -9    0.16    0.96
   4   0  -9   -0.36    1.37
   4   0  -9   -0.68    1.05
   4   0  -8 1113.09   17.27
   4   0  -8 1085.06   16.77
   4   0  -7   -0.28    0.95
   4   0  -7   -0.37    0.83
  -4   0   7    0.45    0.68
   4   0  -6  427.82    6.28
   4   0  -6  434.43    7.26
   4   0  -5    0.24    0.65
  -4   0   5    0.15    0.65
   4   0  -4  373.93    6.24
  -4   0   4  383.20    6.23
   4   0  -3    0.47    0.52
   4   0  -3    0.16    0.52
   4   0  -2  120.24    2.53
   4   0  -2  123.87    2.36
   4   0  -2  120.78    2.47
   4   0  -1    0.25    0.58
   4   0  -1    0.13    0.37
   4   0  -1   -0.27    0.62
   4   0   0  504.05    7.85
   4   0   1   -0.13    0.62
   4   0   1    0.24    0.65
   4   0   1    0.77    0.77
   4   0   2  528.98    8.90
   4   0   2  548.49    9.05
   4   0   3    0.06    0.89
   4   0   3    0.37    0.95
   4   0   4 1542.45   23.86
   4   0   5    0.97    1.24
   4   0   6  130.04    3.67
   4   0   6  136.88    2.65
   4   0   6  136.72    4.07
  -4   0  -6  132.95    2.68
   4   0   7    0.20    1.01
   4   0   7    1.66    1.14
   4   0   7    0.59    1.67
   4   0   7    1.23    1.03
  -4   0  -7   -0.27    0.89
   4   0   7    0.26    0.88
   4   0   8    6.34    1.82
  -4   0  -8    7.04    1.08
   4   0   8    7.42    1.31
   4   0   8    7.20    1.07
  -4   0  -9    0.72    1.03
   4   0   9   -0.74    0.99
  -4   0 -10  189.15    3.43
   4   0  10  183.32    3.52
   4   0  11   -0.01    0.95
   4   0  12    8.23    0.71
   4   0  12    7.03    0.74
  -4   0 -12    8.01    0.69
   4  -1 -16    6.46    0.40
   4   1 -15   26.65    0.93
   4  -1 -15   25.69    0.91
  -4  -1  15   25.67    0.89
  -4   1  15   23.85    0.91
  -4  -1  14   25.11    1.25
  -4   1  14   25.34    1.25
   4   1 -14   29.68    1.21
   4  -1 -14   29.74    1.18
   4  -1 -14   27.95    1.10
  -4  -1  13   14.42    1.27
  -4   1  13   14.90    1.27
   4   1 -13   11.02    1.14
   4  -1 -13   11.71    1.12
   4   1 -13   11.34    1.01
   4  -1 -13   12.73    1.16
   4   1 -13   12.15    1.01
  -4   1  12   22.87    1.30
   4  -1 -12   26.25    2.42
   4   1 -12   23.79    1.21
  -4  -1  12   24.46    1.45
   4  -1 -12   25.64    1.35
   4   1 -12   21.58    1.28
   4  -1 -12   25.84    1.32
   4   1 -12   23.88    1.28
  -4   1  11  535.15    8.45
   4  -1 -11  551.19   10.67
   4   1 -11  543.28    8.40
  -4  -1  11  543.30    8.59
   4  -1 -11  564.81    8.53
   4  -1 -11  519.50    8.50
   4  -1 -11  547.20    8.54
   4   1 -11  537.51    8.46
   4   1 -10  106.17    2.27
   4  -1 -10  105.33    2.29
  -4   1  10  104.78    2.21
  -4  -1  10  102.80    2.22
   4  -1 -10  107.13    3.69
   4  -1 -10  110.27    2.37
   4   1 -10  107.86    2.22
   4  -1 -10  101.65    3.28
  -4  -1  10  105.71    3.23
   4  -1 -10  115.97    2.51
   4  -1 -10  104.91    2.29
   4  -1  -9  208.78    3.61
   4  -1  -9  215.05    3.76
   4  -1  -9  216.82    3.64
   4  -1  -9  193.56    4.63
   4  -1  -9  195.61    4.90
   4  -1  -9  194.92    3.48
   4   1  -9  198.60    3.51
   4  -1  -9  195.35    3.54
   4  -1  -8  104.53    2.07
   4  -1  -8  101.59    3.09
   4  -1  -8  102.95    2.97
  -4  -1   8  104.44    2.69
   4   1  -7  118.65    2.14
   4  -1  -7  116.94    2.16
   4  -1  -7  119.15    3.09
   4  -1  -7  119.90    2.99
  -4  -1   7  120.34    2.84
   4   1  -6    9.65    0.56
   4  -1  -6    8.99    0.57
   4  -1  -6   10.52    0.98
   4  -1  -6    9.38    0.95
   4  -1  -5 2176.03   32.45
  -4   1   5 2219.77   32.19
  -4  -1   5 2259.70   32.52
   4   1  -4  167.12    3.33
   4  -1  -4  172.38    3.17
  -4  -1   4  170.46    3.35
   4  -1  -3  628.59    9.54
   4   1  -3  613.13    9.75
   4   1  -3  640.75    9.70
   4   1  -2   45.31    1.29
   4  -1  -2   40.29    1.06
  -4  -1   2   42.23    0.96
   4  -1  -2   45.03    1.36
   4   1  -2   43.12    1.31
   4  -1  -2   44.26    1.22
   4   1  -1  603.00    9.53
   4  -1  -1  612.42    9.46
   4  -1   0   10.30    0.80
   4   1   0    7.81    0.88
   4  -1   0    9.30    0.87
   4   1   1  770.19   11.75
   4  -1   1  755.94   11.76
   4   1   1  729.24   11.92
   4   1   2   36.42    1.48
   4  -1   2   36.21    1.40
   4   1   2   37.54    1.61
   4   1   3   24.86    1.45
   4  -1   3   28.65    1.33
   4  -1   3   24.29    1.54
   4   1   3   24.30    1.46
   4  -1   4    2.06    0.82
   4   1   4    3.35    1.15
   4  -1   4    2.98    1.21
   4  -1   5  315.23    6.05
   4  -1   5  309.62    6.69
   4   1   5  328.18    6.55
   4  -1   6   10.84    0.91
   4   1   6   10.19    0.88
   4  -1   6    8.11    0.97
   4   1   6    8.50    1.01
   4  -1   6    8.45    1.06
  -4  -1  -6    9.40    0.86
   4  -1   6   10.81    1.26
  -4  -1  -6    8.40    0.93
  -4   1  -6    8.39    0.86
   4   1   6   11.53    1.67
   4  -1   6   11.25    1.78
   4  -1   7  417.02    8.55
   4   1   7  401.83    8.25
   4  -1   7  406.66    6.63
   4   1   7  415.05    6.63
  -4   1  -7  406.07    6.48
  -4  -1  -7  396.52    6.50
   4   1   7  387.94    6.47
   4  -1   7  404.24    6.48
   4   1   7  416.48    6.57
   4  -1   7  409.11    6.67
   4   1   8   18.45    2.07
   4  -1   8   19.86    2.25
   4   1   8   18.13    1.23
   4  -1   8   19.19    1.27
   4  -1   8   18.54    1.43
  -4   1  -8   17.58    1.23
  -4  -1  -8   17.95    1.26
   4   1   9  198.76    3.70
  -4  -1  -9  197.43    3.72
  -4   1  -9  209.79    3.70
   4  -1   9  198.92    3.84
  -4  -1 -10   34.54    1.37
   4  -1  10   32.53    1.54
  -4  -1 -11    5.40    0.84
   4  -1  11    6.48    1.01
   4   1  11    6.88    1.00
  -4  -1 -12    2.31    0.62
   4   1  12    1.53    0.47
   4  -1  12    2.18    0.59
   4   1  12    2.36    0.61
   4   1  12    1.98    0.67
   4  -1  12    1.53    0.67
   4  -2 -16    7.36    0.41
  -4   2  15  125.80    2.20
  -4  -2  15  124.80    2.22
   4   2 -15  119.91    2.16
   4  -2 -15  126.31    2.13
   4  -2 -14  194.59    3.45
   4  -2 -14  202.68    3.49
  -4   2  14  206.05    3.56
  -4  -2  14  201.73    3.57
  -4  -2  13    0.15    1.13
   4   2 -13   -0.13    0.95
  -4   2  13    0.36    0.97
   4  -2 -13   -0.17    1.02
   4  -2 -13    0.35    0.96
   4  -2 -12    9.09    1.19
   4   2 -12    7.68    1.02
  -4   2  12    7.98    1.10
   4   2 -12    6.85    1.96
   4  -2 -12    7.69    1.91
   4   2 -12    8.19    1.10
   4  -2 -12    9.41    1.21
  -4  -2  12    8.89    1.26
   4  -2 -12    8.54    1.11
   4   2 -11    0.56    0.88
   4  -2 -11    0.47    0.99
  -4   2  11   -0.10    0.97
   4  -2 -11    1.36    1.67
   4   2 -11   -1.77    1.86
   4  -2 -11    1.59    1.12
  -4  -2  11    0.08    1.09
   4   2 -11   -0.01    1.01
   4  -2 -11    0.20    1.01
  -4  -2  11    1.31    1.49
   4   2 -11    0.44    1.02
   4  -2 -10  190.36    3.49
  -4   2  10  178.09    3.40
   4   2 -10  183.33    5.10
   4  -2 -10  193.42    5.00
   4   2 -10  192.34    3.44
   4  -2 -10  193.77    3.55
   4  -2 -10  203.95    3.68
  -4  -2  10  198.45    3.56
   4  -2 -10  197.00    3.61
   4  -2 -10  186.92    3.40
   4   2 -10  182.66    3.40
   4  -2 -10  180.96    4.86
   4  -2  -9  118.01    2.29
  -4   2   9  109.93    2.21
   4  -2  -9  115.66    3.48
  -4  -2   9  110.66    3.12
   4   2  -9  113.89    2.28
   4  -2  -9  115.35    2.49
  -4  -2   9  110.44    2.31
   4   2  -9  107.97    2.25
   4  -2  -9  110.56    2.21
   4   2  -9  117.60    3.65
   4  -2  -9  114.66    3.54
   4  -2  -9  113.02    2.36
   4  -2  -8  609.15   10.56
  -4  -2   8  613.88   10.23
   4   2  -8  588.22   10.61
   4  -2  -8  592.64   10.45
   4  -2  -8  606.53    9.14
   4  -2  -7   10.03    1.18
  -4  -2   7    9.12    1.11
   4   2  -7    9.49    1.27
   4  -2  -7   10.18    1.11
   4   2  -7   10.47    0.66
   4  -2  -7    9.37    0.67
   4  -2  -6   15.61    1.22
   4  -2  -6   14.50    1.09
   4   2  -6   15.53    1.23
   4   2  -6   15.05    0.64
   4  -2  -6   16.55    0.68
  -4  -2   5  252.78    4.74
  -4   2   5  249.10    4.12
   4  -2  -5  252.78    4.47
   4  -2  -5  246.98    3.88
  -4  -2   4   42.84    1.52
   4  -2  -4   39.07    1.17
   4   2  -4   41.79    1.20
   4   2  -3  195.12    3.50
  -4  -2   3  196.66    3.35
  -4  -2   3  201.16    3.78
   4  -2  -2 1087.55   16.00
  -4  -2   2 1064.86   15.98
   4   2  -2 1108.31   16.26
   4  -2  -1  165.99    3.09
   4   2  -1  163.25    3.29
   4   2   0 1780.65   27.15
   4  -2   0 1795.42   27.05
   4  -2   1    5.46    0.91
   4   2   1    6.00    0.93
   4  -2   1    5.56    0.75
   4   2   2  123.35    3.00
   4   2   2  122.99    2.97
   4  -2   2  119.11    2.73
   4   2   3  123.54    3.13
   4  -2   3  120.32    2.81
   4  -2   4  655.00   11.26
   4   2   4  654.59   11.03
   4  -2   4  640.26   10.55
   4   2   5    2.43    1.22
   4  -2   5    2.82    1.45
   4  -2   5    2.36    0.87
  -4   2  -6   19.84    0.97
  -4  -2  -6   18.63    1.09
  -4  -2  -6   19.57    1.04
   4  -2   6   18.51    2.03
   4   2   6   16.86    1.77
   4  -2   6   20.11    1.17
   4   2   6   20.84    1.16
   4   2   7   29.03    1.40
   4  -2   7   28.43    1.42
  -4   2  -7   30.23    1.27
  -4  -2  -7   31.38    1.33
  -4  -2  -7   28.18    1.30
   4  -2   7   25.53    1.46
   4   2   7   32.03    1.27
   4   2   7   31.65    2.19
   4  -2   7   30.39    2.46
  -4   2  -8   47.72    1.55
  -4  -2  -8   43.79    1.63
   4   2   8   46.05    1.56
   4  -2   8   53.17    1.81
   4   2   8   43.83    2.52
   4  -2   8   42.91    2.82
   4  -2   8   51.84    1.79
  -4  -2  -9  236.92    4.13
   4   2   9  241.44    4.10
  -4  -2 -10  156.21    3.02
   4  -2  10  153.27    3.09
   4   2  10  158.73    2.98
   4   2  11   23.29    1.20
  -4   2 -11   25.09    1.18
   4  -2  11   23.77    1.16
   4   2  11   24.05    1.16
  -4  -2 -11   23.93    1.07
  -4   2 -12    6.53    0.66
  -4  -2 -12    6.66    0.57
   4   2  12    5.96    0.58
   4   2  12    6.36    0.68
   4  -2  12    5.80    0.59
   4   2  12    5.30    0.63
  -4  -3  15   21.29    0.78
  -4   3  15   20.92    0.73
   4  -3 -15   21.45    0.74
  -4  -3  15   21.77    0.84
   4   3 -15   22.22    0.82
  -4   3  14    1.72    0.88
  -4  -3  14    1.45    0.92
   4   3 -14    2.08    0.78
   4  -3 -14    3.10    0.84
   4  -3 -14    2.96    0.75
   4   3 -14    3.18    0.83
   4   3 -13    8.56    1.06
   4  -3 -13    8.82    0.94
   4   3 -13    9.52    1.06
  -4  -3  13    8.14    1.19
   4  -3 -13    7.79    1.05
   4  -3 -13    8.66    1.11
  -4   3  13    7.17    0.97
   4   3 -12   11.95    2.11
   4   3 -12   10.05    1.15
  -4  -3  12   11.16    1.22
   4   3 -12   10.58    1.15
   4  -3 -12   10.43    1.10
   4  -3 -12   11.58    1.26
  -4   3  12    9.54    1.09
   4  -3 -11  474.65    7.62
  -4   3  11  464.76    7.56
   4   3 -11  474.86    9.83
   4  -3 -11  473.98    9.48
   4   3 -11  489.43    7.64
   4  -3 -11  476.78    7.62
  -4  -3  11  491.38    7.74
   4  -3 -11  500.47    7.76
   4  -3 -11  493.79    7.77
   4  -3 -11  481.52    7.54
   4   3 -11  463.66    7.48
  -4  -3  11  470.04    9.36
   4  -3 -10   70.37    1.82
  -4   3  10   68.58    1.80
   4  -3 -10   68.40    3.06
  -4  -3  10   69.75    2.71
   4   3 -10   73.82    1.85
   4   3 -10   70.05    3.21
   4  -3 -10   64.34    2.93
   4  -3 -10   72.42    1.92
   4  -3 -10   67.04    1.74
   4   3 -10   69.30    1.75
   4  -3 -10   78.26    2.03
  -4  -3  10   76.70    1.92
   4  -3  -9   14.41    1.19
  -4  -3   9   12.37    1.04
   4  -3  -9   12.42    1.07
   4  -3  -9   10.64    1.59
   4   3  -9    8.52    1.65
   4  -3  -9    9.86    0.89
  -4  -3   9   10.41    1.49
   4  -3  -9   10.71    1.65
   4  -3  -9   10.62    0.84
   4   3  -9   10.42    0.86
   4   3  -9   12.02    0.96
  -4  -3   8    7.35    1.37
   4  -3  -8    8.81    1.45
   4   3  -8    7.55    1.44
   4  -3  -8    6.47    1.25
   4   3  -8    7.54    0.72
   4  -3  -8    8.38    0.80
   4  -3  -7    7.32    1.22
  -4  -3   7    9.46    1.27
   4   3  -7   11.24    1.37
   4  -3  -7    9.66    1.06
   4   3  -7    8.69    0.62
   4  -3  -7    9.98    0.69
   4  -3  -6   23.28    1.47
   4   3  -6   22.57    1.46
   4  -3  -6   26.53    1.25
   4   3  -6   22.68    0.76
   4  -3  -6   23.14    0.80
  -4  -3   5  964.77   14.76
   4   3  -5  951.72   14.72
   4  -3  -5  952.56   14.21
   4   3  -5  936.09   13.64
   4  -3  -5  919.91   13.64
   4   3  -4    5.26    0.83
   4   3  -4    5.88    0.55
   4  -3  -4    5.03    0.56
   4  -3  -4    5.37    0.44
  -4  -3   4    5.80    0.93
  -4  -3   3  876.08   13.33
   4   3  -3  874.53   12.84
  -4  -3   3  876.08   12.90
   4  -3  -3  839.21   12.39
   4   3  -3  885.19   13.19
  -4  -3   2 1037.59   15.55
   4   3  -2 1058.03   15.64
   4  -3  -2 1024.31   15.28
  -4  -3   1 2180.82   31.98
   4  -3  -1 2199.89   31.89
   4  -3   0  483.39    7.77
   4  -3   0  472.63    7.82
   4   3   0  473.62    8.01
   4  -3   1 1979.67   28.49
   4  -3   1 1941.56   28.75
   4  -3   2  204.19    3.89
   4   3   2  202.26    4.27
   4  -3   2  191.86    4.29
   4  -3   3   50.19    1.65
   4   3   3   46.30    1.98
   4  -3   4   26.90    1.27
   4   3   4   29.09    1.68
   4  -3   5  253.23    4.32
   4   3   5  262.80    5.55
  -4  -3  -5  254.73    4.26
  -4  -3  -5  257.07    4.25
   4  -3   5  257.24    4.48
   4   3   5  263.39    5.93
   4   3   6  230.16    5.82
   4  -3   6  234.49    4.16
   4   3   6  233.53    4.15
  -4  -3  -6  222.09    4.04
  -4  -3  -6  233.11    4.03
   4   3   6  230.32    5.33
   4  -3   6  213.74    5.80
   4  -3   6  252.35    4.32
   4  -3   6  239.71    4.14
   4   3   7   33.44    2.17
   4  -3   7   36.74    2.65
  -4   3  -7   31.86    1.28
  -4  -3  -7   29.84    1.39
  -4  -3  -7   31.51    1.38
   4  -3   7   30.04    1.50
   4   3   7   29.55    1.50
   4  -3   7   31.05    1.45
   4   3   8    4.50    0.99
  -4  -3  -8    5.03    1.12
  -4  -3  -8    4.96    1.16
   4  -3   8    6.53    1.22
   4  -3   8    4.04    1.21
  -4  -3  -8    4.48    1.93
   4  -3   8    2.15    1.91
   4  -3   9    9.17    1.30
  -4  -3  -9    7.40    1.13
   4   3   9    7.29    1.06
  -4   3 -10    0.94    1.09
   4  -3  10    0.04    1.07
  -4  -3 -10    0.17    0.97
   4   3  10    0.71    0.92
   4   3  11   15.14    1.04
  -4  -3 -11   14.33    0.91
   4  -3  11   15.20    0.99
  -4   3 -11   15.17    1.02
   4   3  12   78.38    1.48
  -4   3 -12   74.83    1.45
  -4  -4  15   28.38    0.78
   4  -4 -15   31.71    0.84
   4   4 -14  256.64    4.26
  -4  -4  14  253.67    4.31
   4  -4 -14  262.89    4.29
   4   4 -14  265.86    4.31
   4  -4 -14  266.59    4.19
  -4  -4  14  266.72    4.35
   4  -4 -13   15.56    1.17
   4   4 -13   16.15    1.13
   4  -4 -13   18.63    1.23
  -4  -4  13   15.87    1.22
   4   4 -13   19.09    1.12
   4  -4 -13   17.70    1.02
  -4   4  13   17.49    1.06
   4   4 -12  107.98    2.41
   4  -4 -12   98.97    2.20
  -4  -4  12  106.87    2.47
   4  -4 -12  113.96    2.53
   4   4 -12  101.54    2.32
   4  -4 -12  100.89    2.26
  -4   4  12  100.94    2.28
   4  -4 -11  184.30    3.30
  -4   4  11  172.21    3.29
  -4  -4  11  181.01    5.00
   4   4 -11  169.60    3.37
   4  -4 -11  178.03    4.78
   4   4 -11  173.79    5.11
   4  -4 -11  168.59    3.32
   4  -4 -11  171.12    3.19
   4  -4 -11  171.91    3.43
   4  -4 -11  172.06    3.51
  -4  -4  11  169.27    3.41
   4  -4 -10  244.97    4.44
  -4  -4  10  252.09    4.35
   4  -4 -10  241.20    5.71
   4   4 -10  246.76    6.09
  -4  -4  10  243.31    5.65
   4   4 -10  241.38    4.31
   4  -4 -10  238.01    4.12
   4  -4 -10  248.74    4.36
   4  -4 -10  249.45    4.26
  -4  -4   9    5.53    0.98
   4  -4  -9    5.67    1.12
   4   4  -9    4.67    1.62
   4  -4  -9    4.74    1.36
  -4  -4   9    4.19    1.47
   4  -4  -9    5.92    1.61
   4  -4  -9    6.29    1.04
   4  -4  -9    4.92    0.87
   4  -4  -9    5.42    0.76
   4   4  -9    5.36    0.99
   4  -4  -8 1092.58   16.18
   4  -4  -8 1087.80   17.96
  -4  -4   8 1048.40   17.67
   4   4  -8 1097.64   16.10
   4  -4  -8 1126.24   16.26
   4  -4  -8 1083.94   17.31
   4   4  -8 1071.02   17.80
   4  -4  -8 1065.67   16.07
   4   4  -8 1087.91   15.96
   4  -4  -8 1102.02   16.07
   4   4  -7  273.74    4.36
   4  -4  -7  273.51    4.43
  -4  -4   7  272.71    5.74
   4  -4  -7  269.44    5.30
   4   4  -7  282.08    5.79
   4   4  -6   80.24    1.59
   4  -4  -6   79.68    1.61
   4  -4  -6   78.93    2.14
   4   4  -6   76.54    2.52
   4   4  -5  251.48    4.00
   4  -4  -5  252.14    4.01
   4  -4  -5  259.45    4.45
   4  -4  -5  255.43    4.40
   4   4  -5  255.13    5.06
   4  -4  -4  276.44    4.28
  -4  -4   4  284.74    5.36
   4   4  -4  274.37    4.53
   4  -4  -4  264.18    4.42
   4   4  -4  286.23    5.26
  -4  -4   4  279.49    5.07
   4  -4  -4  276.38    4.57
   4   4  -3  345.61    5.04
   4   4  -3  336.66    4.52
   4  -4  -3  330.27    4.22
  -4  -4   3  331.98    4.84
   4  -4  -2  671.38   10.16
  -4  -4   2  701.93   10.95
  -4  -4   2  682.31   10.67
   4  -4  -2  660.69   10.09
  -4  -4   1   30.67    1.42
  -4  -4   1   30.81    1.33
   4  -4  -1   30.91    1.14
  -4  -4   0  954.52   14.85
   4  -4   0  951.89   14.64
   4  -4   1   99.28    2.61
   4   4   1   93.97    2.62
   4  -4   2   69.29    2.31
   4   4   2   67.17    2.22
   4  -4   3    1.44    1.17
   4   4   3    0.48    0.96
   4   4   4  498.67    9.34
   4  -4   4  524.69    9.48
   4   4   4  494.58    8.94
   4   4   5  100.52    3.09
   4  -4   5   96.37    2.19
   4  -4   5  101.74    2.35
   4  -4   5   99.15    2.15
  -4  -4  -5  100.31    2.10
   4   4   5   97.49    3.45
  -4  -4  -5   96.42    2.11
   4   4   6  307.76    5.21
   4  -4   6  314.17    5.22
   4  -4   6  307.22    5.19
  -4  -4  -6  301.70    5.10
   4   4   6  303.19    6.30
   4   4   6  305.92    7.02
  -4  -4  -6  300.81    5.10
  -4  -4  -7  837.35   12.47
   4  -4   7  805.39   12.55
   4   4   7  782.00   12.52
   4  -4   7  819.71   12.60
  -4  -4  -7  844.41   12.47
   4   4   8   76.08    1.90
   4  -4   8   70.25    2.14
  -4  -4  -8   68.97    1.98
   4  -4   8   73.51    2.07
   4  -4   8   78.00    3.55
  -4  -4  -8   71.45    1.97
  -4   4  -9   48.84    1.74
   4  -4   9   44.63    1.78
   4  -4   9   42.51    1.69
  -4  -4  -9   46.97    1.61
   4   4   9   48.22    1.54
   4   4  10  168.04    2.97
  -4  -4 -10  161.41    2.99
  -4   4 -10  162.65    3.10
  -4   4 -11   77.31    1.74
   4   4  11   78.15    1.75
  -4  -4 -11   82.28    1.68
   4   4  11   79.03    1.63
   4   4  12  113.80    1.86
  -4   4 -12  112.99    1.82
  -4  -5  15    7.00    0.49
   4  -5 -15    5.76    0.46
   4  -5 -15    6.67    0.52
  -4  -5  14   33.56    1.14
   4   5 -14   36.37    1.15
   4  -5 -14   34.08    1.01
  -4  -5  14   40.91    1.20
   4   5 -14   39.97    1.09
   4  -5 -14   40.44    1.15
  -4  -5  14   33.72    1.18
  -4   5  13   21.96    1.05
   4   5 -13   24.76    1.19
  -4  -5  13   25.35    1.26
   4  -5 -13   23.52    0.98
   4   5 -13   22.63    1.07
   4  -5 -13   23.05    1.24
   4  -5 -13   26.17    1.26
  -4   5  12  134.84    2.58
   4   5 -12  126.13    2.72
   4  -5 -12  117.68    2.50
  -4  -5  12  126.79    2.69
   4  -5 -12  125.69    2.77
   4  -5 -12  122.21    2.42
   4   5 -12  123.00    2.57
   4  -5 -12  129.72    2.50
   4  -5 -11  131.93    2.63
   4  -5 -11  127.29    3.88
   4   5 -11  139.38    4.41
  -4   5  11  132.70    2.69
   4   5 -11  132.61    2.82
  -4  -5  11  139.52    4.42
   4  -5 -11  125.73    2.73
   4  -5 -11  126.42    2.52
   4  -5 -11  127.33    2.82
  -4  -5  11  126.88    2.80
  -4  -5  10  330.01    5.53
   4  -5 -10  327.68    5.60
  -4  -5  10  323.13    7.15
   4  -5 -10  325.47    6.80
   4   5 -10  332.72    7.39
   4   5 -10  328.56    5.52
   4  -5 -10  328.50    5.56
   4  -5 -10  321.54    5.25
   4  -5 -10  330.30    5.40
   4  -5  -9   31.93    1.41
   4   5  -9   28.20    2.29
   4  -5  -9   30.48    1.95
   4   5  -9   31.34    1.40
  -4  -5   9   30.76    2.14
   4  -5  -9   32.10    1.22
   4  -5  -9   31.41    1.21
   4  -5  -9   30.12    1.42
  -4  -5   9   30.51    1.35
   4  -5  -8   69.41    1.82
  -4  -5   8   64.95    2.84
   4   5  -8   69.20    2.82
   4  -5  -8   63.24    2.35
   4   5  -8   66.54    1.75
   4  -5  -8   66.42    1.66
  -4  -5   8   68.60    1.70
   4  -5  -8   65.52    1.85
   4  -5  -8   67.26    1.65
   4   5  -8   64.77    1.50
   4  -5  -7   19.38    1.10
  -4  -5   7   22.61    1.84
   4   5  -7   22.92    0.83
   4  -5  -7   23.08    0.97
   4  -5  -7   20.30    1.11
   4  -5  -7   22.45    1.37
   4   5  -7   21.67    1.74
   4  -5  -7   21.52    1.21
   4   5  -6  338.66    5.27
   4  -5  -6  344.50    5.33
   4  -5  -6  345.63    6.00
   4   5  -6  353.22    6.67
  -4  -5   6  342.29    6.79
   4   5  -5   41.48    1.06
   4  -5  -5   44.02    1.10
   4   5  -5   42.51    1.88
   4  -5  -5   40.95    1.25
   4  -5  -5   43.60    1.44
   4  -5  -4   52.53    1.19
   4  -5  -4   51.92    1.53
  -4  -5   4   55.26    1.94
   4   5  -4   52.69    1.94
   4  -5  -3   23.40    0.77
   4  -5  -3   24.29    1.01
   4   5  -3   24.96    1.05
  -4  -5   3   23.88    1.35
  -4  -5   3   20.64    1.45
   4  -5  -2    2.09    0.46
  -4  -5   2    2.44    0.86
   4  -5  -2    3.13    0.63
  -4  -5   2    2.17    0.95
   4  -5  -2    2.63    0.44
   4  -5  -1  107.09    1.88
  -4  -5   1  105.38    2.78
   4  -5  -1  103.23    2.31
  -4  -5   1  107.11    2.80
   4  -5   0  710.59   10.46
  -4  -5   0  691.44   11.69
  -4  -5   0  718.66   11.56
   4  -5   0  718.93   11.28
  -4  -5  -1  547.18    9.12
   4  -5   1  546.31    9.23
  -4  -5  -2  309.17    5.74
   4   5   2  319.22    6.09
   4  -5   2  318.50    6.18
  -4  -5  -3  561.06    9.33
   4   5   3  571.66    9.83
   4  -5   3  584.30   10.21
   4  -5   4   71.63    2.86
   4   5   4   70.69    2.46
   4  -5   4   67.61    1.71
  -4  -5  -4   66.23    1.64
   4   5   4   68.31    2.81
   4  -5   4   66.75    1.68
   4  -5   5  102.67    3.73
   4   5   5  102.36    3.12
   4  -5   5  112.95    2.38
   4  -5   5  107.15    2.20
  -4  -5  -5  107.22    2.30
   4  -5   5  116.85    2.40
   4   5   5  103.92    3.64
  -4  -5  -5  105.30    2.29
  -4  -5  -6  540.32   10.14
   4  -5   6  538.21   10.31
   4  -5   6  499.24    8.05
  -4  -5  -6  498.94    7.93
  -4  -5  -6  498.48    7.93
   4   5   6  546.51   10.23
   4  -5   6  492.69    7.99
  -4  -5  -7   27.24    2.50
   4  -5   7   33.67    1.57
  -4   5  -7   30.09    1.51
  -4  -5  -7   28.77    1.41
   4  -5   7   34.95    1.57
   4   5   7   34.16    2.55
  -4  -5  -7   28.57    1.40
  -4   5  -8  287.06    5.00
   4  -5   8  291.11    5.08
  -4  -5  -8  284.05    4.89
  -4  -5  -8  281.43    4.92
   4  -5   8  286.25    5.02
   4  -5   9  162.61    3.21
   4   5   9  167.08    3.08
  -4  -5  -9  159.48    3.13
  -4   5  -9  163.48    3.24
  -4   5 -10   25.45    1.20
   4   5  10   23.91    1.06
   4  -5  10   24.51    1.19
   4   5  10   25.02    1.24
  -4  -5 -10   24.94    1.13
  -4   5 -11   12.05    0.79
   4  -5  11   13.80    0.80
   4   5  11   13.48    0.71
   4   5  11   14.25    0.85
  -4  -5 -11   12.87    0.77
   4  -5  12   14.71    0.55
   4   5  12   19.37    0.55
  -4  -6  14   60.49    1.40
  -4  -6  14   66.72    1.44
   4   6 -14   66.16    1.44
   4  -6 -14   57.20    1.31
  -4  -6  14   63.22    1.36
   4  -6 -14   69.50    1.42
  -4   6  13    5.47    0.76
   4   6 -13    5.25    0.96
   4  -6 -13    4.88    0.98
  -4  -6  13    4.86    0.92
   4   6 -13    5.80    0.77
   4  -6 -13    4.93    0.92
  -4  -6  13    4.95    0.98
   4   6 -12  173.02    3.34
   4  -6 -12  174.32    3.04
   4   6 -12  166.73    3.15
   4  -6 -12  170.13    3.14
  -4   6  12  175.21    3.17
   4  -6 -12  179.63    3.42
  -4  -6  12  182.00    3.34
   4  -6 -11   66.99    1.86
   4  -6 -11   61.91    1.61
   4   6 -11   57.94    1.67
  -4  -6  11   68.12    1.90
   4  -6 -11   66.52    1.87
   4   6 -11   62.99    1.94
   4  -6 -10  139.27    2.96
  -4  -6  10  137.96    4.40
   4   6 -10  139.97    4.37
  -4  -6  10  144.33    2.94
   4  -6 -10  140.64    2.99
   4  -6 -10  138.61    2.72
   4  -6  -9  568.49    8.78
  -4  -6   9  535.97   10.57
   4  -6  -9  552.40    8.54
   4   6  -9  545.50   10.50
  -4  -6   9  556.40    8.70
   4  -6  -9  563.52    8.80
   4  -6  -9  543.27    8.54
   4  -6  -8   17.71    1.23
  -4  -6   8   17.86    2.06
   4   6  -8   16.78    1.84
   4  -6  -8   16.39    0.99
  -4  -6   8   16.09    1.14
   4  -6  -8   17.27    1.25
   4  -6  -8   15.61    1.04
  -4  -6   7   15.70    1.00
   4  -6  -7   18.96    1.17
   4  -6  -7   17.36    1.11
  -4  -6   7   14.94    1.87
   4   6  -7   16.29    1.05
   4  -6  -7   17.32    0.93
   4   6  -7   17.17    0.80
   4  -6  -7   15.94    1.01
   4  -6  -7   17.43    1.32
   4   6  -7   16.95    1.70
   4  -6  -7   16.80    1.19
   4  -6  -7   17.05    1.01
  -4  -6   6   44.44    2.40
   4   6  -6   51.48    1.39
   4   6  -6   46.07    1.18
   4  -6  -6   47.56    1.29
   4  -6  -6   53.76    1.55
   4   6  -6   45.17    2.22
   4  -6  -6   49.26    1.81
   4  -6  -6   53.28    1.46
   4  -6  -5    1.47    0.78
   4   6  -5    1.99    1.11
   4  -6  -5    1.77    0.59
   4   6  -5    2.38    0.57
  -4  -6   4   72.43    2.46
   4  -6  -4   72.38    2.01
   4  -6  -4   73.03    1.54
   4  -6  -3  138.87    2.95
  -4  -6   3  132.50    3.40
   4   6  -3  134.15    2.80
   4  -6  -3  133.67    2.35
   4  -6  -2  469.52    7.52
  -4  -6   2  455.93    8.06
  -4  -6   2  450.93    8.12
  -4  -6   2  434.55    6.71
   4  -6  -2  453.30    6.79
  -4  -6   1  352.09    6.59
   4  -6  -1  342.89    5.72
  -4  -6   1  348.21    6.44
   4  -6  -1  333.88    5.30
  -4  -6   0   43.30    1.99
   4  -6   0   42.89    1.63
  -4  -6   0   43.24    1.79
   4  -6   0   44.03    1.13
  -4  -6  -1    4.61    1.26
  -4  -6  -1    4.28    0.98
   4  -6   1    4.39    1.03
   4  -6   2   90.14    2.80
  -4  -6  -2   82.42    2.35
   4  -6   3  226.84    5.09
  -4  -6  -3  204.08    3.62
  -4  -6  -4  268.59    6.08
   4  -6   4  277.79    6.34
   4  -6   4  263.94    4.49
   4  -6   4  283.89    4.61
   4   6   4  266.20    6.33
  -4  -6  -4  270.38    4.56
   4  -6   5   48.67    1.34
  -4  -6  -5   49.28    2.64
   4  -6   5   45.48    2.77
  -4   6  -5   47.72    1.47
   4  -6   5   52.97    1.64
  -4  -6  -5   48.86    1.55
   4   6   5   45.33    2.64
  -4  -6  -5   50.86    1.54
  -4  -6  -6   45.40    2.79
   4  -6   6   49.85    2.94
  -4   6  -6   46.34    1.58
   4  -6   6   47.37    1.63
  -4  -6  -6   46.52    1.58
   4   6   6   44.97    2.75
  -4  -6  -6   44.81    1.59
  -4  -6  -7   17.42    2.16
   4  -6   7   17.81    2.34
  -4   6  -7   18.02    1.29
  -4  -6  -7   16.28    1.27
   4  -6   7   16.57    1.37
   4   6   7   15.62    2.19
  -4  -6  -7   16.47    1.22
  -4   6  -8   20.38    1.34
  -4  -6  -8   20.77    1.30
  -4  -6  -8   20.33    1.26
   4  -6   8   20.59    1.34
   4   6   9  154.90    2.81
  -4  -6  -9  151.95    2.83
  -4   6  -9  147.08    2.85
  -4   6 -10  152.09    2.75
   4   6  10  160.59    2.71
  -4  -6 -10  154.52    2.75
   4   6  10  152.18    2.82
   4   6  11   82.54    1.59
  -4   6 -11   79.36    1.50
   4   6  11   77.43    1.50
  -4  -6 -11   83.44    1.56
   4  -6  11   77.67    1.50
   4   7 -14    1.11    0.54
  -4  -7  14    0.40    0.51
   4  -7 -14    0.68    0.51
   4  -7 -14    0.64    0.46
  -4  -7  13   36.62    1.24
  -4   7  13   36.17    1.03
   4   7 -13   35.73    1.22
  -4  -7  13   36.53    1.18
   4  -7 -13   39.59    1.25
   4  -7 -13   40.63    1.22
   4  -7 -12    4.04    0.87
  -4  -7  12    3.77    1.07
  -4  -7  12    2.43    0.99
   4  -7 -12    3.48    1.15
  -4   7  12    4.44    0.83
  -4  -7  12    4.60    1.04
   4  -7 -11   53.25    1.68
  -4  -7  11   52.81    1.71
   4   7 -11   47.92    1.40
   4  -7 -11   53.99    1.68
  -4  -7  11   55.98    1.74
  -4  -7  11   53.99    1.86
   4  -7 -10   25.40    1.41
   4   7 -10   28.36    2.19
   4   7 -10   26.63    1.10
  -4  -7  10   28.14    1.41
  -4  -7  10   28.50    2.45
   4  -7 -10   24.04    1.43
  -4  -7  10   26.32    1.42
   4  -7  -9  478.80    7.66
   4   7  -9  445.59    9.23
   4   7  -9  478.51    7.58
   4  -7  -9  470.31    7.40
   4  -7  -9  467.97    7.34
  -4  -7   9  475.00    7.60
  -4  -7   9  475.85    9.60
   4  -7  -9  471.94    7.65
  -4  -7   9  480.33    7.58
   4  -7  -8   14.45    1.37
   4  -7  -8   13.45    1.02
  -4  -7   8   13.87    1.15
   4  -7  -8   14.78    0.94
   4   7  -8   15.20    1.89
   4   7  -8   14.41    1.18
   4  -7  -8   13.58    1.27
  -4  -7   8   14.00    1.17
  -4  -7   8   14.25    2.13
  -4  -7   7  254.96    4.35
   4  -7  -7  258.60    4.48
   4  -7  -7  251.04    4.39
  -4  -7   7  234.88    5.99
   4   7  -7  247.15    4.33
   4  -7  -7  243.61    4.15
  -4  -7   7  241.25    4.32
   4  -7  -7  242.28    4.25
   4  -7  -7  265.79    4.34
   4  -7  -7  266.49    4.54
   4   7  -7  237.10    5.68
   4  -7  -6  481.92    8.61
   4  -7  -6  500.62    7.83
  -4  -7   6  501.79    7.86
  -4  -7   6  487.29    9.58
   4   7  -6  494.41    7.76
   4  -7  -6  495.52    7.64
   4   7  -6  509.92    9.24
  -4  -7   6  493.42    7.74
   4  -7  -6  488.47    7.71
  -4  -7   6  511.79    7.76
   4  -7  -6  492.37    7.71
   4  -7  -6  502.04    7.90
   4  -7  -6  514.90    7.83
   4  -7  -5  403.88    7.38
   4  -7  -5  425.10    6.69
  -4  -7   5  425.10    6.71
  -4  -7   5  404.67    6.56
   4   7  -5  426.06    6.61
   4  -7  -5  404.75    6.49
   4   7  -5  402.73    6.45
   4  -7  -5  411.85    6.61
   4  -7  -5  440.30    6.67
   4  -7  -5  447.20    6.74
   4  -7  -5  457.62    6.79
  -4  -7   4    1.74    1.31
   4   7  -4    1.20    0.72
  -4  -7   4    1.27    0.51
  -4  -7   4    1.84    0.79
   4  -7  -4    0.88    0.86
  -4  -7   4    1.31    1.26
   4  -7  -4    1.51    0.84
  -4  -7   3  238.35    5.30
   4  -7  -3  237.69    4.71
   4  -7  -3  249.04    3.97
  -4  -7   3  237.33    3.87
  -4  -7   2    1.97    1.20
   4  -7  -2    1.84    0.90
  -4  -7   2    2.26    0.53
   4  -7  -2    2.56    0.63
  -4  -7   1   12.61    1.55
   4  -7  -1   12.57    0.79
   4  -7   0  529.80    8.99
  -4  -7   0  530.85    9.93
   4  -7   0  554.29    8.30
  -4  -7  -1   11.55    1.17
   4  -7   1   13.30    1.32
  -4  -7  -1   11.32    1.65
   4   7   1   11.61    0.86
  -4  -7  -2   96.00    2.08
   4   7   2   94.52    2.07
   4  -7   2   95.21    2.04
  -4  -7  -2   92.10    2.90
   4  -7   2   94.33    3.02
   4  -7   2  101.30    2.05
  -4  -7  -2   94.90    3.38
  -4  -7  -2   96.91    2.06
   4  -7   2   96.06    2.04
   4  -7   3  111.34    2.28
  -4  -7  -3  114.78    3.46
   4  -7   3  112.30    3.60
   4  -7   3  114.26    2.40
  -4  -7  -3  114.60    2.37
  -4  -7  -3  114.11    2.29
  -4  -7  -4   94.98    2.09
  -4  -7  -4   97.32    2.21
   4  -7   4   96.38    2.11
   4   7   4  103.57    3.76
  -4  -7  -4  103.13    3.44
   4  -7   4  102.76    3.66
   4  -7   4   99.80    2.25
  -4   7  -5   75.02    1.84
   4   7   5   73.22    3.31
  -4  -7  -5   73.55    3.14
   4  -7   5   74.76    3.37
  -4  -7  -5   78.56    1.97
   4  -7   5   76.34    2.04
  -4   7  -6   11.31    1.10
   4   7   6   12.25    2.00
  -4  -7  -6   14.28    2.01
   4  -7   6   14.37    2.15
   4  -7   6   11.99    1.31
  -4  -7  -6   12.53    1.15
   4  -7   7   66.97    2.00
  -4   7  -7   66.25    1.83
  -4  -7  -7   67.78    1.84
   4  -7   8   49.00    1.66
  -4  -7  -8   51.48    1.65
  -4   7  -8   50.42    1.56
   4  -7   9    8.20    1.01
  -4   7  -9    7.91    0.91
   4   7   9    8.77    0.88
   4   7  10   36.99    1.16
  -4   7 -10   33.23    1.02
   4  -7  10   32.99    1.08
   4  -7  10   35.51    1.05
   4   7  10   37.30    1.02
   4  -7  11  103.98    1.92
   4   7  11  115.63    1.88
   4  -8 -14   46.66    0.92
   4  -8 -13    2.61    0.72
  -4   8  13    2.43    0.45
  -4  -8  13    3.00    0.67
   4   8 -12   25.44    1.20
  -4  -8  12   26.89    1.17
  -4   8  12   24.69    0.95
   4  -8 -12   27.15    1.24
   4  -8 -12   24.27    1.01
  -4  -8  12   27.19    1.20
   4   8 -11   28.07    1.38
  -4  -8  11   29.62    1.30
   4  -8 -11   28.05    1.25
  -4  -8  11   28.58    1.35
   4  -8 -11   27.41    1.28
  -4  -8  11   27.92    1.41
   4   8 -10  181.43    3.49
  -4  -8  10  187.51    3.48
  -4  -8  10  181.28    3.47
   4  -8 -10  186.28    3.48
  -4  -8  10  179.08    3.57
  -4  -8   9  189.61    3.73
  -4  -8   9  186.80    3.58
   4   8  -9  186.44    3.62
   4  -8  -9  185.46    3.67
  -4  -8   9  196.57    3.59
   4  -8  -9  190.18    3.69
  -4  -8   9  179.34    5.29
  -4  -8   8   94.29    3.84
  -4  -8   8   98.76    2.33
   4   8  -8   97.61    2.36
  -4  -8   8  102.74    2.37
   4  -8  -8  102.96    2.45
   4  -8  -8   98.98    2.17
   4  -8  -8   98.19    2.20
   4  -8  -8   97.00    2.50
  -4  -8   7  263.79    4.50
   4   8  -7  255.63    4.50
   4  -8  -7  249.84    4.47
   4  -8  -7  255.90    4.40
  -4  -8   7  266.20    6.46
   4  -8  -7  260.50    4.61
  -4  -8   6  304.99    5.30
   4  -8  -6  342.76    5.52
   4  -8  -6  346.78    5.45
   4  -8  -6  313.35    5.29
   4   8  -6  314.29    5.35
   4  -8  -6  323.19    5.29
   4  -8  -6  319.64    5.42
  -4  -8   6  324.67    5.48
   4  -8  -5  109.37    2.37
   4  -8  -5  114.50    3.07
   4  -8  -5  110.28    2.40
  -4  -8   5  114.42    2.48
  -4  -8   5  114.26    2.35
   4   8  -5  117.42    2.37
   4  -8  -5  111.93    2.34
  -4  -8   5  115.68    3.86
   4  -8  -5  111.90    2.45
   4  -8  -5  105.89    2.47
   4  -8  -4   59.98    2.20
  -4  -8   4   61.88    2.71
   4  -8  -4   68.41    1.66
  -4  -8   4   65.07    1.75
   4  -8  -4   66.82    1.70
  -4  -8   4   60.88    1.55
   4   8  -4   63.90    1.65
  -4  -8   4   58.93    1.44
   4  -8  -4   61.76    1.56
   4   8  -4   58.98    1.46
   4  -8  -4   64.25    1.66
  -4  -8   4   60.23    2.78
   4  -8  -4   70.21    1.80
   4  -8  -4   69.15    1.85
   4  -8  -3   12.50    1.30
  -4  -8   3   12.47    1.69
   4  -8  -3   18.20    1.06
  -4  -8   3   18.61    1.09
   4  -8  -3   17.91    0.94
   4  -8  -3   14.61    0.98
   4   8  -3   17.01    0.97
   4  -8  -3   16.64    1.06
   4  -8  -3   13.35    0.90
  -4  -8   3   13.98    0.78
   4  -8  -3   15.15    1.06
  -4  -8   3   14.20    1.73
   4  -8  -3   21.17    1.17
   4  -8  -3   20.94    1.20
  -4  -8   2  133.09    3.68
  -4  -8   2  123.33    3.81
  -4  -8   2  124.95    2.53
   4  -8  -2  125.26    2.55
   4  -8  -2  123.62    2.54
   4   8  -2  122.76    2.44
   4  -8  -2  125.41    2.54
  -4  -8   2  127.20    2.36
   4  -8  -2  128.35    2.45
   4  -8  -2  123.99    2.54
   4  -8  -2  127.79    2.61
   4  -8  -2  126.21    2.46
   4   8  -2  127.24    2.47
  -4  -8   1   31.72    1.22
   4  -8  -1   29.91    1.23
   4  -8  -1   30.20    1.20
   4  -8  -1   32.06    1.33
   4  -8  -1   33.28    1.35
  -4  -8   1   32.68    1.08
   4  -8  -1   31.83    1.14
  -4  -8   1   31.27    2.15
   4  -8  -1   30.46    1.17
   4   8  -1   34.24    1.18
  -4  -8   0   13.19    1.01
   4  -8   0   12.61    0.94
   4  -8   0   12.72    1.00
   4  -8   0   12.04    1.08
   4  -8   0   12.21    1.11
   4  -8   0   12.41    0.92
  -4  -8   0   12.91    1.71
   4  -8   0   12.06    0.90
   4   8   0   12.13    0.96
  -4  -8  -1    1.26    0.91
   4  -8   1    0.04    0.78
   4  -8   1    0.26    0.84
  -4  -8  -1   -0.33    1.48
   4  -8   1   -0.25    0.84
   4  -8   1    0.32    0.98
   4  -8   1    0.69    1.02
   4   8   1    0.74    0.84
   4  -8   1    1.92    0.80
   4   8   2   11.86    1.05
   4  -8   2   13.71    0.97
   4  -8   2   12.32    1.00
   4  -8   2   12.13    0.95
  -4  -8  -2   12.44    1.05
   4  -8   2   14.35    1.21
   4  -8   2   12.27    0.98
  -4  -8  -2   11.64    1.96
   4  -8   2   14.21    1.57
  -4  -8  -3   34.08    1.33
   4  -8   3   35.29    1.28
   4  -8   3   35.44    1.30
  -4  -8  -3   38.85    2.12
  -4  -8  -3   34.12    2.52
   4  -8   3   35.10    1.42
  -4  -8  -3   37.11    1.39
   4  -8   4   11.35    1.06
  -4  -8  -4   11.65    1.07
  -4  -8  -4   10.59    1.69
   4  -8   4   11.82    1.87
  -4  -8  -4   13.04    1.11
  -4  -8  -4   11.80    2.08
   4   8   4   13.05    1.98
   4  -8   4   11.44    1.16
   4   8   5   89.22    3.60
  -4  -8  -5   84.48    3.62
  -4  -8  -5   86.09    2.14
  -4  -8  -5   81.29    3.32
   4  -8   5   88.18    3.56
   4  -8   5   88.04    2.22
   4  -8   6  185.78    3.54
  -4  -8  -6  179.86    3.45
  -4  -8  -6  187.95    5.32
  -4   8  -6  180.44    3.28
   4  -8   7   98.10    2.32
  -4  -8  -7  103.92    2.31
  -4   8  -7  100.39    2.14
  -4  -8  -8   27.04    1.23
  -4   8  -8   25.90    1.07
   4  -8   8   27.07    1.15
   4  -8   8   24.99    1.27
   4   8   9    0.36    0.69
   4  -8   9   -0.16    0.66
  -4   8  -9    0.72    0.64
   4   8  10    5.93    0.64
   4   8  10    6.04    0.51
   4  -8  10    5.49    0.72
   4   9 -13   15.93    0.67
   4  -9 -13   16.46    0.62
   4  -9 -13   15.01    0.66
  -4  -9  12    3.66    0.76
   4   9 -12    4.23    0.80
  -4   9  12    4.08    0.55
   4   9 -12    4.17    0.68
   4  -9 -12    2.74    0.62
  -4  -9  12    3.63    0.76
   4  -9 -12    3.45    0.86
   4   9 -11   14.26    1.09
  -4  -9  11   12.31    1.12
   4  -9 -11   13.04    1.00
  -4  -9  11   15.37    1.06
   4  -9 -11   13.34    0.93
   4   9 -10   67.33    1.85
  -4  -9  10   66.55    1.94
   4  -9 -10   66.74    1.86
  -4  -9  10   68.94    1.86
   4  -9 -10   65.49    1.81
   4   9  -9   45.29    1.65
  -4  -9   9   46.57    1.71
   4  -9  -9   43.91    1.72
   4  -9  -9   43.64    1.67
  -4  -9   9   45.42    1.62
   4  -9  -8   38.04    1.65
   4  -9  -8   35.03    1.69
  -4  -9   8   33.71    1.50
   4   9  -8   32.83    1.52
  -4  -9   8   35.16    1.62
   4  -9  -8   31.97    1.27
  -4  -9   8   33.57    2.65
  -4  -9   7   10.00    1.13
   4   9  -7   10.59    1.22
   4  -9  -7   10.86    1.08
   4  -9  -7   10.33    1.22
   4  -9  -7   10.04    1.34
  -4  -9   6  296.35    7.18
   4  -9  -6  311.87    5.28
  -4  -9   6  291.99    5.34
  -4  -9   6  313.64    5.22
   4   9  -6  311.24    5.25
   4  -9  -6  318.39    5.19
   4  -9  -6  311.58    5.18
   4  -9  -6  311.11    5.33
   4  -9  -6  321.14    5.36
   4  -9  -6  309.54    5.18
  -4  -9   5  227.97    6.00
   4  -9  -5  249.94    4.30
  -4  -9   5  243.08    4.40
  -4  -9   5  238.96    4.22
   4   9  -5  243.93    4.26
   4  -9  -5  244.67    4.23
   4  -9  -5  237.78    4.24
   4  -9  -5  247.47    4.34
   4  -9  -5  250.76    4.40
   4  -9  -5  241.46    4.32
   4  -9  -4 1047.12   15.40
  -4  -9   4 1035.03   15.48
   4  -9  -4 1037.56   15.36
  -4  -9   4  981.15   17.34
   4   9  -4 1032.83   15.33
   4  -9  -4 1018.91   15.34
   4  -9  -4 1018.18   15.37
   4  -9  -4 1062.68   15.48
   4  -9  -4 1046.00   15.52
   4  -9  -4  962.73   16.42
  -4  -9   3   25.40    2.20
   4  -9  -3   25.21    1.66
  -4  -9   3   23.28    1.36
   4  -9  -3   24.36    1.29
   4  -9  -3   24.39    1.17
   4  -9  -3   23.81    1.18
   4   9  -3   24.30    1.21
   4   9  -3   25.85    1.17
  -4  -9   3   23.02    1.04
   4  -9  -3   25.50    1.14
   4  -9  -3   24.24    1.28
  -4  -9   3   25.88    2.03
   4  -9  -3   26.07    1.42
   4  -9  -3   25.99    1.33
  -4  -9   2   85.25    3.39
  -4  -9   2   84.39    2.13
   4  -9  -2   93.41    2.13
   4  -9  -2   91.47    1.97
   4  -9  -2   86.82    2.07
  -4  -9   2   84.90    1.90
   4   9  -2   88.77    2.06
   4  -9  -2   90.62    2.16
   4  -9  -2   88.90    2.01
  -4  -9   2   85.87    1.93
   4  -9  -2   84.49    2.10
  -4  -9   2   85.10    3.14
   4  -9  -2   90.35    2.19
   4  -9  -1   58.91    1.70
   4  -9  -1   53.42    1.48
  -4  -9   1   55.99    1.72
   4  -9  -1   53.18    1.57
   4   9  -1   52.71    1.56
  -4  -9   1   51.67    1.39
   4  -9  -1   56.27    1.63
  -4  -9   1   50.93    2.38
   4  -9  -1   52.98    1.56
  -4  -9   1   49.67    1.50
   4  -9  -1   58.24    1.81
   4  -9  -1   59.01    1.78
  -4  -9   1   47.73    2.78
  -4  -9   0    1.23    1.04
   4  -9   0    1.70    0.95
   4  -9   0    0.83    0.95
  -4  -9   0    1.01    1.69
  -4  -9   0    2.80    1.19
   4  -9   0    1.36    1.06
   4  -9   0    0.86    1.03
   4   9   0    2.04    0.90
   4  -9   0    0.97    0.85
  -4  -9  -1   96.36    2.22
   4  -9   1   93.73    2.12
   4  -9   1   89.53    2.09
   4  -9   1   95.17    2.22
   4  -9   1   94.37    2.33
  -4  -9  -1   90.33    3.70
   4   9   1   96.92    2.19
   4  -9   1   93.89    2.12
   4  -9   2  499.36    7.89
   4   9   2  502.21    8.00
  -4  -9  -2  514.10    8.02
   4  -9   2  503.23    7.92
  -4  -9  -2  491.50   10.23
   4  -9   2  525.26    8.16
   4  -9   2  502.09    7.91
   4  -9   3  507.43    7.86
   4  -9   3  488.23    7.83
   4  -9   3  508.94    8.13
  -4  -9  -3  512.72   10.35
  -4  -9  -3  507.60    7.94
  -4  -9  -4   33.86    1.38
   4  -9   4   31.04    2.20
   4   9   4   31.28    2.49
  -4  -9  -4   27.97    2.52
   4  -9   4   29.52    1.29
   4  -9   4   34.93    1.73
   4  -9   5  343.10    5.65
  -4  -9  -5  354.01    5.79
   4  -9   5  353.24    5.65
  -4  -9  -6  163.97    3.08
   4  -9   6  161.29    2.87
  -4  -9  -7   33.50    1.34
   4  -9   7   36.71    1.20
  -4  -9  -7   34.13    1.31
  -4  -9  -8   64.92    1.55
  -4  -9  -8   63.94    1.57
   4  -9   8   60.81    1.75
   4   9   9  101.70    1.99
   4   9   9  105.54    1.88
  -4  -9  -9  104.65    1.91
   4  -9   9  103.08    2.05
  -4  -9 -10   18.03    0.53
   4  -9  10   17.88    0.60
   4 -10 -12    7.81    0.54
   4 -10 -12    7.70    0.71
   4  10 -12    7.89    0.56
   4  10 -12    7.40    0.64
   4  10 -11   40.58    1.23
  -4  10  11   39.81    1.01
   4  10 -11   43.08    1.19
  -4 -10  11   42.20    1.27
   4 -10 -11   41.94    1.34
   4 -10 -11   38.56    1.17
   4  10 -10  340.36    5.52
   4  10 -10  348.47    5.50
  -4 -10  10  347.19    5.60
   4 -10 -10  331.72    5.44
   4 -10 -10  347.61    5.55
   4 -10  -9  154.34    3.07
   4  10  -9  159.53    3.01
  -4 -10   9  157.60    3.00
   4  10  -9  146.08    2.91
  -4 -10   9  155.39    3.10
   4 -10  -9  148.74    2.99
   4 -10  -9  158.89    2.86
   4 -10  -8   12.47    1.36
  -4 -10   8   13.92    1.35
  -4 -10   8   13.70    1.17
   4  10  -8   12.25    1.15
   4 -10  -8   10.68    1.34
   4 -10  -8   14.18    1.04
   4  10  -7   58.52    1.81
   4 -10  -7   59.21    1.67
   4 -10  -7   55.82    1.59
   4 -10  -7   60.14    1.82
   4 -10  -7   59.31    1.99
   4 -10  -6   30.12    1.40
  -4 -10   6   31.30    2.52
   4  10  -6   31.23    1.43
   4 -10  -6   35.65    1.32
   4 -10  -6   29.90    1.34
   4 -10  -6   28.37    1.33
   4 -10  -6   29.98    1.55
   4 -10  -6   30.49    1.48
   4 -10  -5   50.23    1.87
   4 -10  -5   51.52    1.77
   4 -10  -5   57.36    1.68
   4 -10  -5   58.12    1.72
   4 -10  -5   56.26    1.75
  -4 -10   5   53.75    1.91
   4  10  -5   61.14    1.76
   4  10  -5   57.77    1.71
  -4 -10   5   57.79    3.06
   4 -10  -5   55.73    1.78
   4 -10  -4  878.49   13.29
   4 -10  -4  868.13   13.15
   4 -10  -4  866.58   13.10
   4 -10  -4  853.30   13.09
  -4 -10   4  871.85   13.25
   4 -10  -4  871.46   13.13
   4 -10  -4  882.40   13.10
   4  10  -4  866.84   13.11
   4  10  -4  864.91   13.06
  -4 -10   4  832.20   15.11
   4 -10  -4  866.95   13.20
  -4 -10   3  274.46    6.67
  -4 -10   3  267.62    4.53
   4  10  -3  272.78    4.66
   4 -10  -3  267.65    4.66
  -4 -10   3  259.19    4.52
   4 -10  -3  273.86    4.64
   4 -10  -3  269.41    4.67
  -4 -10   3  272.04    4.81
   4 -10  -3  266.66    4.60
   4 -10  -3  270.70    4.71
  -4 -10   3  258.69    6.21
   4 -10  -3  277.76    4.86
   4 -10  -3  278.09    4.74
  -4 -10   2  133.48    4.57
  -4 -10   2  139.20    2.97
   4 -10  -2  139.83    2.75
   4 -10  -2  141.02    2.88
  -4 -10   2  136.53    2.66
   4  10  -2  141.88    2.85
   4 -10  -2  136.21    2.85
  -4 -10   2  138.67    2.71
   4 -10  -2  140.29    2.79
   4 -10  -2  141.09    2.92
   4 -10  -2  136.91    2.92
  -4 -10   2  141.50    4.08
   4 -10  -1    3.03    0.91
  -4 -10   1    3.30    1.17
   4 -10  -1    2.41    1.12
   4  10  -1    3.54    1.04
   4 -10  -1    4.24    1.00
  -4 -10   1    4.60    0.85
   4 -10  -1    2.63    1.05
   4 -10  -1    4.38    0.99
  -4 -10   1    3.35    0.90
   4 -10  -1    3.75    1.17
   4 -10  -1    2.40    1.29
   4 -10  -1    3.12    1.17
  -4 -10   1    6.40    1.95
   4 -10   0  107.19    2.27
  -4 -10   0  114.87    2.60
   4 -10   0  112.68    2.44
   4  10   0  111.87    2.46
   4 -10   0  114.21    2.46
   4 -10   0  115.98    2.56
   4 -10   0  114.44    2.60
  -4 -10   0  105.83    2.37
  -4 -10   0  108.74    4.09
  -4 -10   0  109.82    2.52
   4  10   1    4.92    1.06
   4 -10   1    5.74    1.01
   4 -10   1    5.26    1.06
  -4 -10  -1    5.37    1.13
   4 -10   1    3.84    1.19
   4 -10   1    6.39    1.21
  -4 -10  -1    4.87    1.92
  -4 -10  -1    5.00    1.18
   4  10   2  513.73    8.03
   4 -10   2  512.66    7.97
   4 -10   2  502.65    7.94
   4 -10   2  511.13    8.16
   4 -10   2  495.24    7.94
  -4 -10  -2  504.45    8.07
  -4 -10  -2  491.63   10.32
  -4 -10  -2  513.39    8.05
  -4 -10  -3   88.29    2.23
   4 -10   3  101.27    2.17
   4 -10   3   96.03    2.43
   4 -10   3   88.73    2.02
  -4 -10  -3   96.86    3.90
  -4 -10  -3   92.99    2.24
   4 -10   4  134.00    2.68
   4 -10   4  140.46    2.98
  -4 -10  -4  133.33    2.73
   4 -10   5    6.01    0.90
   4 -10   5    4.69    1.29
  -4 -10  -5    6.30    1.06
   4 -10   6  101.71    2.40
  -4 -10  -6  104.51    2.20
   4 -10   7   47.33    1.58
  -4 -10  -7   56.19    1.41
   4 -10   8   42.52    1.27
  -4 -10  -8   43.36    1.11
  -4 -10  -9  277.81    3.99
   4  10   9  284.33    3.97
  -4 -11  11    6.94    0.62
   4 -11 -11    5.95    0.56
   4  11 -11    8.79    0.60
   4  11 -11    9.09    0.62
   4 -11 -10  108.43    2.09
   4 -11 -10  105.63    2.17
  -4 -11  10  109.28    2.13
  -4 -11   9  117.64    2.46
   4 -11  -9  119.92    2.22
   4 -11  -9  114.40    2.33
   4 -11  -9  118.97    2.42
   4  11  -9  118.30    2.35
  -4 -11   8  169.85    3.28
   4 -11  -8  170.23    3.31
   4  11  -8  166.64    3.13
   4 -11  -8  170.63    3.23
   4 -11  -8  170.89    3.05
   4  11  -7  364.06    6.16
   4  11  -7  394.68    6.16
   4 -11  -7  385.84    6.13
   4 -11  -7  377.98    5.99
   4 -11  -7  391.33    6.34
   4 -11  -7  377.72    6.19
   4  11  -6   97.63    2.25
   4  11  -6   97.33    2.23
   4 -11  -6   95.78    2.20
   4 -11  -6   97.58    2.14
   4 -11  -6   96.43    2.39
   4 -11  -6   96.40    2.16
   4 -11  -5  140.69    2.80
  -4 -11   5  139.67    3.04
  -4 -11   5  135.13    2.77
   4  11  -5  139.79    2.88
   4  11  -5  140.33    2.82
   4 -11  -5  140.73    2.80
   4 -11  -5  138.31    2.83
   4 -11  -5  141.57    3.01
   4 -11  -5  141.68    2.83
   4 -11  -5  142.98    2.89
   4 -11  -4   75.87    1.96
  -4 -11   4   74.07    2.17
  -4 -11   4   73.75    1.87
   4  11  -4   75.38    1.98
   4 -11  -4   76.02    1.97
   4 -11  -4   72.17    1.94
   4 -11  -4   74.79    2.21
   4 -11  -4   76.01    2.01
   4 -11  -4   74.61    2.08
  -4 -11   4   69.79    3.10
  -4 -11   3  213.58    3.80
   4  11  -3  215.55    3.97
   4 -11  -3  224.10    3.95
   4 -11  -3  213.75    3.94
   4 -11  -3  218.30    4.17
   4 -11  -3  219.84    3.98
  -4 -11   3  207.68    5.35
  -4 -11   3  222.16    4.13
   4 -11  -3  220.48    3.93
   4 -11  -3  217.01    3.89
   4 -11  -2   35.22    1.49
  -4 -11   2   36.52    1.33
   4  11  -2   35.51    1.41
   4 -11  -2   36.99    1.41
  -4 -11   2   35.24    1.33
   4 -11  -2   39.99    1.54
   4 -11  -2   36.36    1.59
  -4 -11   2   37.07    1.67
   4 -11  -2   38.60    1.51
   4 -11  -2   37.76    1.40
   4 -11  -1  479.46    7.61
  -4 -11   1  467.66    7.40
   4  11  -1  481.59    7.63
  -4 -11   1  452.84    7.51
   4 -11  -1  483.62    7.63
   4 -11  -1  492.62    7.77
   4 -11  -1  484.54    7.67
  -4 -11   1  460.97    9.89
   4 -11  -1  470.58    7.44
   4 -11  -1  490.85    7.64
  -4 -11   1  479.28    7.76
  -4 -11   0  204.27    3.82
   4 -11   0  204.59    3.76
   4 -11   0  190.06    3.49
   4 -11   0  207.89    3.74
   4  11   0  205.34    3.75
  -4 -11   0  199.91    3.67
   4 -11   0  197.69    3.80
   4 -11   0  196.33    3.76
   4 -11   0  200.88    3.84
  -4 -11   0  204.53    3.77
  -4 -11   0  205.58    5.74
   4 -11   1   23.79    1.40
  -4 -11  -1   22.19    1.45
  -4 -11  -1   19.66    1.20
   4 -11   1   20.89    1.27
   4  11   1   20.99    1.25
   4 -11   1   23.97    1.41
   4 -11   1   23.89    1.43
  -4 -11  -1   19.95    1.32
  -4 -11  -1   22.05    2.36
   4 -11   2   10.63    1.11
  -4 -11  -2   13.08    1.16
  -4 -11  -2    9.92    1.08
   4 -11   2   12.86    1.29
   4 -11   2   12.95    1.13
  -4 -11  -2   12.32    1.26
  -4 -11  -3  164.82    3.10
  -4 -11  -3  155.19    3.08
   4 -11   3  157.69    3.17
   4 -11   3  158.21    3.02
  -4 -11  -4   11.15    1.05
   4 -11   4   12.00    1.25
  -4 -11  -4   10.37    1.01
   4 -11   4   10.05    0.95
  -4 -11  -5   43.56    1.37
   4 -11   5   38.43    1.48
  -4 -11  -5   40.60    1.32
   4 -11   5   39.33    1.24
  -4 -11  -6   24.03    0.98
  -4 -11  -6   23.13    1.04
   4 -11   6   22.10    1.02
  -4 -11  -7    9.29    0.67
   4 -11   7    9.73    0.81
  -4 -11  -7    8.98    0.70
  -4 -11  -8    8.18    0.46
   4 -11   8    7.49    0.50
   4 -12 -10  102.72    1.92
   4 -12 -10  106.32    1.89
  -4 -12  10  104.57    1.91
  -4 -12   9    1.00    0.65
  -4 -12   9    0.83    0.74
   4 -12  -9    0.71    0.59
   4 -12  -9    0.19    0.74
   4 -12  -9    0.52    0.76
   4 -12  -8   13.77    1.07
   4  12  -8   14.03    0.89
   4 -12  -8   13.78    0.98
   4 -12  -8   13.37    0.79
  -4 -12   8   13.87    0.89
   4  12  -8   12.46    0.90
  -4 -12   8   13.63    1.05
  -4 -12   7   14.50    1.00
   4  12  -7   13.91    0.99
   4 -12  -7   15.85    0.92
   4 -12  -7   14.00    1.21
  -4 -12   7   13.38    1.15
   4 -12  -7   14.41    1.17
   4 -12  -6   63.36    1.62
   4 -12  -6   60.22    1.55
   4 -12  -6   60.99    1.52
  -4 -12   6   62.62    1.62
   4  12  -6   63.09    1.71
   4 -12  -6   61.93    1.80
  -4 -12   5   16.22    1.37
  -4 -12   5   16.27    1.05
   4  12  -5   16.00    1.15
   4 -12  -5   16.48    1.05
   4 -12  -5   18.03    1.38
   4 -12  -5   16.10    1.08
   4 -12  -5   17.44    1.19
   4 -12  -5   17.94    1.39
  -4 -12   4   51.90    1.53
   4  12  -4   53.56    1.68
   4 -12  -4   56.42    1.63
   4 -12  -4   56.05    1.77
   4 -12  -4   53.41    1.62
   4 -12  -4   53.27    1.54
  -4 -12   4   53.78    1.87
   4 -12  -4   56.71    1.93
  -4 -12   3   44.55    1.42
   4  12  -3   46.80    1.53
   4 -12  -3   46.80    1.48
   4 -12  -3   43.72    1.71
   4 -12  -3   43.14    1.56
   4 -12  -3   40.82    1.43
  -4 -12   3   43.15    1.74
   4 -12  -3   39.80    1.82
   4  12  -2   44.09    1.49
  -4 -12   2   40.29    1.32
  -4 -12   2   39.48    1.33
   4 -12  -2   41.15    1.46
  -4 -12   2   42.19    1.73
   4 -12  -2   40.45    1.38
   4 -12  -2   44.74    1.62
   4 -12  -1  116.49    2.50
   4  12  -1  119.31    2.49
  -4 -12   1  116.08    2.28
  -4 -12   1  113.01    2.38
  -4 -12   1  116.26    2.54
   4 -12  -1  118.98    2.59
   4 -12  -1  116.91    2.47
   4 -12  -1  113.74    2.32
  -4 -12   1  119.36    2.67
   4 -12  -1  117.29    2.72
   4 -12  -1  111.97    2.45
   4  12   0   66.47    1.79
   4 -12   0   64.85    1.76
  -4 -12   0   60.34    1.69
  -4 -12   0   64.26    1.82
   4 -12   0   66.65    1.88
  -4 -12   0   67.58    1.96
   4 -12   0   65.21    1.80
   4 -12   0   68.32    1.97
   4 -12   0   64.53    1.78
   4 -12   1   16.25    1.19
   4  12   1   17.60    1.17
  -4 -12  -1   17.42    1.06
  -4 -12  -1   18.14    1.13
   4 -12   1   18.82    1.32
   4 -12   1   17.91    1.23
  -4 -12  -1   16.79    1.28
   4 -12   1   16.49    1.18
   4 -12   1   17.57    1.26
   4 -12   2  343.60    5.46
  -4 -12  -2  335.02    5.44
  -4 -12  -2  343.26    5.46
   4 -12   2  328.03    5.57
   4 -12   2  337.99    5.52
  -4 -12  -2  335.39    5.52
   4 -12   3    7.75    1.05
   4 -12   3    7.26    0.91
  -4 -12  -3    6.62    0.87
  -4 -12  -3    7.16    0.90
  -4 -12  -3    7.93    0.90
   4 -12   3    8.54    1.09
   4 -12   3    7.40    1.01
   4 -12   4    8.89    0.99
   4 -12   4    9.01    0.83
  -4 -12  -4    8.42    0.83
  -4 -12  -4    8.08    0.82
   4 -12   4    9.29    1.04
  -4 -12  -4    8.98    0.91
   4 -12   4    9.09    0.94
   4 -12   4    9.39    0.96
  -4 -12  -5   17.36    0.81
   4 -12   5   15.92    0.97
  -4 -12  -5   15.99    0.88
   4 -12   5   14.61    0.96
   4 -12   5   13.31    0.87
  -4 -12  -5   17.24    0.82
  -4 -12  -6   66.42    1.35
   4 -12   6   64.32    1.35
   4 -12   6   63.79    1.38
  -4 -12  -6   66.12    1.27
   4 -12   7    8.65    0.51
  -4 -12  -7    9.45    0.47
  -4 -13   9  197.84    2.94
   4  13  -9  202.13    2.98
  -4 -13   8   38.27    0.99
   4  13  -8   40.43    1.03
   4 -13  -8   37.24    1.08
  -4 -13   8   37.15    1.08
  -4 -13   7   61.62    1.36
   4  13  -7   61.37    1.41
   4 -13  -7   57.24    1.48
  -4 -13   7   57.66    1.51
   4 -13  -7   56.22    1.44
   4 -13  -7   60.92    1.31
   4 -13  -6    3.34    0.70
   4  13  -6    3.33    0.80
  -4 -13   6    2.71    0.73
   4  13  -5   29.15    1.16
  -4 -13   5   30.58    1.08
   4 -13  -5   29.86    1.09
   4 -13  -5   28.82    1.30
   4 -13  -5   29.53    1.01
   4 -13  -5   27.15    1.09
   4 -13  -5   27.24    1.34
  -4 -13   4    8.19    1.13
   4  13  -4    6.85    0.92
  -4 -13   4    6.77    0.81
   4 -13  -4    6.14    0.86
   4 -13  -4    6.15    0.88
   4 -13  -4    7.70    1.01
   4 -13  -4    6.89    1.03
   4 -13  -4    7.16    1.21
   4 -13  -3  434.68    6.96
  -4 -13   3  432.27    6.76
   4  13  -3  446.59    6.92
   4 -13  -3  438.41    6.91
   4 -13  -3  449.62    6.87
   4 -13  -3  421.42    7.03
  -4 -13   3  442.20    7.05
  -4 -13   3  444.82    6.89
   4 -13  -2    6.98    0.82
  -4 -13   2    8.11    1.11
  -4 -13   2    8.16    0.96
  -4 -13   2    8.12    0.79
   4  13  -2    8.28    0.98
   4 -13  -2    8.24    1.00
   4 -13  -2    7.16    1.19
   4 -13  -1  300.34    5.02
  -4 -13   1  319.36    5.27
   4  13  -1  321.98    5.15
  -4 -13   1  321.54    5.14
   4 -13  -1  320.08    5.20
   4 -13  -1  314.53    5.31
   4 -13  -1  307.35    5.27
  -4 -13   0    4.01    1.01
   4 -13   0    4.51    0.85
   4  13   0    4.81    0.89
  -4 -13   0    4.71    0.77
  -4 -13   0    4.58    0.89
   4 -13   0    4.58    1.00
   4 -13   0    4.46    1.17
   4 -13   0    4.64    1.05
  -4 -13  -1    4.42    0.98
   4 -13   1    4.44    0.84
   4 -13   1    3.93    0.88
  -4 -13  -1    4.87    0.76
  -4 -13  -1    4.36    0.86
   4 -13   1    4.33    0.98
   4 -13   1    4.07    1.17
   4 -13   1    4.22    0.93
   4 -13   2   25.22    1.04
  -4 -13  -2   25.23    0.98
   4 -13   2   23.88    1.04
  -4 -13  -2   24.40    1.12
  -4 -13  -2   25.43    0.97
  -4 -13  -2   24.99    1.05
   4 -13   2   23.89    1.23
   4 -13   2   26.69    1.21
   4 -13   3  250.46    3.91
  -4 -13  -3  242.40    3.90
   4 -13   3  232.80    3.90
  -4 -13  -3  245.45    3.92
   4 -13   3  229.43    3.98
  -4 -13  -3  241.73    3.85
   4 -13   4    1.77    0.64
   4 -13   4    1.48    0.73
  -4 -13  -4    1.43    0.60
   4 -13   5   43.14    1.06
  -4 -13  -5   43.51    0.97
  -4 -14   7   13.13    0.50
  -4 -14   7   13.67    0.63
   4 -14  -6    6.29    0.69
   4 -14  -6    6.96    0.65
  -4 -14   6    6.16    0.49
   4  14  -6    6.61    0.60
  -4 -14   6    6.99    0.71
   4 -14  -5    2.86    0.73
   4  14  -5    2.11    0.62
  -4 -14   5    1.45    0.53
  -4 -14   4  175.73    2.92
   4  14  -4  193.09    3.09
   4 -14  -4  183.46    3.09
  -4 -14   4  187.85    3.17
   4 -14  -4  182.48    2.92
   4 -14  -4  171.77    3.01
   4 -14  -4  171.16    3.17
   4 -14  -3   33.53    1.17
   4  14  -3   35.84    1.10
   4 -14  -3   34.88    1.09
   4 -14  -3   35.98    1.05
   4 -14  -3   32.15    1.29
  -4 -14   3   35.03    1.03
  -4 -14   3   35.35    1.24
  -4 -14   2   62.09    1.41
  -4 -14   2   65.79    1.60
   4 -14  -2   63.29    1.47
   4  14  -2   62.30    1.47
   4 -14  -2   63.29    1.66
   4 -14  -2   65.41    1.61
  -4 -14   1   30.10    1.16
   4 -14  -1   30.75    1.07
   4 -14  -1   27.56    1.17
   4 -14  -1   32.22    1.24
  -4 -14   1   29.23    0.96
  -4 -14   0   11.41    0.90
   4 -14   0   10.77    1.00
  -4 -14   0   11.82    0.73
   4 -14   0   11.99    0.87
  -4 -14  -1   -0.12    0.72
   4 -14   1   -0.12    0.72
  -4 -14  -1    0.45    0.57
   4 -14   2  127.56    2.38
  -4 -14  -2  130.56    2.24
   4 -14   3    1.15    0.53
   4 -14   3    1.90    0.58
  -4 -14  -3    0.83    0.41
   4 -15  -4   24.22    0.73
   4  15  -4   24.17    0.64
  -4 -15   3   55.16    1.13
  -4 -15   3   56.16    1.15
  -4 -15   2    3.17    0.60
   4 -15  -2    3.38    0.40
  -4 -15   2    3.62    0.56
   4 -15  -2    3.40    0.56
  -4 -15   1   69.34    1.44
   4 -15  -1   71.19    1.30
  -4 -15   1   69.69    1.39
   4 -15  -1   73.87    1.43
   4 -15   0   26.35    0.84
   4 -15   0   28.53    0.72
  -4 -15   0   26.67    0.82
   4 -15   1    3.74    0.41
  -4 -15  -1    3.15    0.43
   5   0 -16    7.06    0.47
   5   0 -15    0.33    0.66
   5   0 -14  380.62    6.07
   5   0 -14  370.14    5.96
  -5   0  14  379.68    5.99
   5   0 -13   -0.04    0.98
  -5   0  13   -0.26    1.02
   5   0 -13    0.22    1.04
   5   0 -12   23.08    2.36
   5   0 -12   22.61    1.23
   5   0 -12   19.77    1.01
  -5   0  12   18.84    1.26
   5   0 -12   21.02    1.33
   5   0 -11   -0.23    1.65
   5   0 -11    0.67    0.77
   5   0 -11    0.37    1.01
   5   0 -11    0.19    1.04
   5   0 -11   -0.01    0.95
   5   0 -10   65.22    1.76
   5   0 -10   62.30    1.81
   5   0  -9   -0.54    1.04
   5   0  -9    0.86    0.89
   5   0  -9   -0.04    1.32
   5   0  -9    0.14    0.76
  -5   0   8 1322.86   20.46
   5   0  -8 1417.56   21.30
   5   0  -7   -0.34    0.93
   5   0  -7    0.57    0.55
   5   0  -7    0.19    0.57
  -5   0   6  344.12    6.02
   5   0  -6  349.95    6.23
   5   0  -6  342.27    5.28
  -5   0   5    0.44    0.67
   5   0  -5    0.37    0.68
   5   0  -4   51.41    1.57
   5   0  -3    0.42    0.57
   5   0  -3    0.04    0.64
   5   0  -2  366.05    5.34
   5   0  -2  353.43    4.64
   5   0  -1    0.15    0.77
   5   0  -1   -0.24    0.67
   5   0  -1    0.16    0.48
   5   0   0   36.84    1.25
   5   0   1    1.08    0.80
   5   0   1   -0.13    0.71
   5   0   2  220.20    4.85
   5   0   2  235.94    4.68
   5   0   2  225.14    4.67
   5   0   3   -0.11    1.12
   5   0   3    0.84    0.93
   5   0   4  258.39    5.70
   5   0   4  255.81    5.44
   5   0   5    0.14    0.85
   5   0   5   -0.04    0.65
  -5   0  -5    0.41    0.69
   5   0   5    0.44    1.50
   5   0   5    0.29    1.12
   5   0   6  160.88    3.09
   5   0   6  167.01    3.22
   5   0   6  155.65    2.91
  -5   0  -6  154.88    2.95
   5   0   6  155.32    4.60
   5   0   6  154.12    4.16
   5   0   7    0.28    1.15
   5   0   7    0.38    1.17
   5   0   7    0.69    0.93
   5   0   7    0.85    1.78
  -5   0  -7    0.60    0.93
   5   0   8    5.47    1.28
  -5   0  -8    6.35    1.06
   5   0   8    7.37    1.84
   5   0   8    7.88    1.18
   5   0   9    0.32    1.12
  -5   0  -9    0.12    0.93
   5   0   9    0.49    1.12
   5   0  10  197.96    3.59
   5   0  10  212.91    3.71
   5   0  11    0.48    0.75
   5   0  11   -0.19    0.61
   5  -1 -16    0.57    0.42
  -5  -1  16    0.18    0.39
   5   1 -15   63.04    1.46
   5  -1 -15   65.81    1.46
   5   1 -14   83.30    1.82
   5  -1 -14   86.11    1.93
   5  -1 -14   85.30    1.96
  -5   1  14   82.61    1.90
  -5  -1  14   83.33    1.89
   5   1 -13  156.26    2.92
  -5   1  13  159.44    3.15
  -5  -1  13  159.15    3.14
   5   1 -13  161.45    3.12
   5  -1 -13  169.51    3.22
   5   1 -12   89.68    3.70
   5  -1 -12   83.84    3.50
   5   1 -12   85.87    1.97
  -5  -1  12   89.30    2.19
   5  -1 -12   91.54    2.18
   5   1 -12   85.15    2.15
   5  -1 -12   85.77    2.20
   5  -1 -12   84.77    2.22
  -5   1  11  196.94    3.61
   5   1 -11  201.53    5.49
   5  -1 -11  209.01    5.44
   5   1 -11  203.74    3.61
   5   1 -11  205.52    3.74
   5  -1 -11  204.03    3.79
   5  -1 -11  203.81    3.79
   5  -1 -11  212.76    3.88
  -5  -1  11  215.84    3.77
   5   1 -10   56.43    2.80
   5   1 -10   51.37    1.48
   5  -1 -10   54.69    1.75
   5   1 -10   52.82    1.60
   5   1 -10   53.05    1.63
   5  -1 -10   53.87    1.65
   5  -1 -10   56.72    1.61
   5   1 -10   56.53    1.57
   5  -1 -10   57.28    1.91
   5  -1  -9   21.63    1.15
   5  -1  -9   21.82    1.07
   5   1  -9   24.34    1.09
   5  -1  -9   23.84    1.16
  -5  -1   9   16.93    1.33
   5  -1  -9   22.12    1.27
   5   1  -9   17.62    0.99
   5   1  -9   17.84    1.80
   5  -1  -9   17.25    1.69
   5   1  -9   19.49    1.03
   5  -1  -9   18.55    1.02
   5   1  -8    2.41    1.18
   5  -1  -8    1.88    1.13
  -5  -1   8    1.89    0.99
   5   1  -8    1.84    0.65
   5   1  -8    2.13    0.69
   5  -1  -8    1.61    0.71
   5   1  -7  248.06    5.21
   5  -1  -7  254.85    5.10
   5   1  -7  255.10    4.10
   5   1  -7  257.78    4.10
   5   1  -6  293.11    5.42
   5  -1  -6  283.46    5.23
  -5   1   6  280.31    4.95
  -5  -1   6  285.58    5.28
   5   1  -6  282.75    4.42
   5   1  -6  277.60    4.38
   5  -1  -6  281.23    4.41
  -5   1   5  396.37    6.51
   5  -1  -5  398.00    6.58
  -5  -1   5  385.42    6.80
   5   1  -5  394.51    6.78
   5  -1  -5  395.58    5.87
   5  -1  -5  382.37    5.88
   5   1  -5  385.01    5.90
   5   1  -4  587.57    9.27
   5  -1  -4  573.89    9.03
   5   1  -4  570.94    9.19
  -5  -1   4  573.31    9.38
   5   1  -3  795.69   12.14
   5   1  -3  778.57   12.06
   5  -1  -3  771.37   11.79
   5  -1  -3  780.63   12.20
   5  -1  -3  777.20   11.90
   5   1  -2  383.27    6.48
  -5  -1   2  381.67    5.80
   5  -1  -2  379.18    6.53
   5  -1  -2  381.46    6.34
   5   1  -2  361.74    6.47
   5   1  -1   61.62    1.87
   5  -1  -1   64.34    1.87
   5  -1   0   26.70    1.32
   5   1   0   29.08    1.20
   5   1   0   25.33    1.34
   5   1   0   27.80    1.40
   5  -1   0   28.84    1.37
   5   1   1 1610.13   23.59
   5  -1   1 1584.24   23.69
   5   1   2  162.20    3.77
   5  -1   2  168.68    3.75
   5   1   2  174.68    3.96
   5   1   3    8.27    1.24
   5  -1   3    9.40    1.16
   5   1   3   10.93    1.37
   5  -1   3    8.68    1.40
   5  -1   4    2.03    1.06
   5   1   4    4.26    1.31
   5  -1   4    1.42    1.36
   5   1   4    2.55    1.31
   5  -1   5  142.74    2.63
   5   1   5  137.44    2.63
   5  -1   5  148.47    2.81
   5   1   5  146.02    2.80
   5  -1   5  142.38    3.68
  -5  -1  -5  140.00    2.64
  -5  -1  -5  138.19    2.67
   5  -1   5  141.20    4.23
   5   1   5  149.24    4.16
   5   1   6    4.25    1.05
   5  -1   6    4.52    1.06
  -5  -1  -6    5.39    0.87
  -5   1  -6    4.23    0.85
  -5  -1  -6    4.39    0.88
   5   1   6    5.80    1.46
   5  -1   6    6.01    1.23
   5   1   6    4.16    0.89
   5  -1   6    4.29    0.89
   5  -1   6    3.54    1.17
   5  -1   6    3.70    1.76
   5   1   6    3.98    1.68
   5  -1   7 1279.53   19.06
   5   1   7 1293.72   19.05
  -5   1  -7 1280.95   18.88
  -5  -1  -7 1277.17   18.93
   5   1   7 1251.03   20.64
   5   1   7 1331.72   21.22
   5  -1   7 1300.65   21.46
   5  -1   7 1304.13   19.15
   5   1   7 1277.87   19.04
   5   1   7 1261.47   18.87
   5  -1   8   30.10    1.46
   5   1   8   28.94    1.31
   5   1   8   30.04    1.40
   5  -1   8   30.55    1.50
   5   1   8   30.12    2.34
   5  -1   8   30.56    2.47
  -5   1  -8   30.86    1.33
  -5  -1  -8   31.86    1.38
   5   1   8   31.48    1.56
   5  -1   8   31.24    1.52
   5  -1   9    9.77    1.18
  -5   1  -9    9.72    1.00
  -5  -1  -9   10.63    1.07
   5   1   9    9.55    1.27
   5  -1   9    9.28    1.26
   5   1  10    5.40    0.98
   5  -1  10    6.08    0.98
   5  -1  10    6.35    1.04
   5   1  10    6.34    1.06
   5  -1  10    5.58    0.93
  -5  -1 -10    5.90    0.88
  -5   1 -11   10.52    0.83
   5   1  11    7.89    0.76
   5  -1  11    9.52    0.84
   5   1  11    9.69    0.85
  -5   1 -12    2.81    0.39
  -5  -1 -12    3.23    0.37
   5   2 -16    5.24    0.42
  -5  -2  16    5.76    0.43
   5  -2 -16    6.14    0.46
   5  -2 -15   42.62    1.12
   5   2 -15   42.19    1.15
   5   2 -15   38.91    1.04
   5  -2 -15   41.46    1.09
   5   2 -14  365.00    5.80
   5  -2 -14  373.35    5.78
  -5   2  14  351.44    5.70
  -5  -2  14  353.52    5.71
   5  -2 -14  361.52    5.77
   5   2 -13   23.65    1.15
   5  -2 -13   19.37    1.27
   5   2 -13   24.46    1.26
   5  -2 -13   26.67    1.27
  -5  -2  13   20.34    1.25
   5   2 -13   23.31    1.16
   5  -2 -13   24.37    1.35
  -5   2  12  208.50    3.72
   5  -2 -12  203.81    5.43
   5   2 -12  210.42    3.76
   5  -2 -12  214.98    3.96
   5   2 -12  205.99    3.84
   5  -2 -12  210.27    3.87
  -5  -2  12  219.12    3.86
   5  -2 -12  206.27    3.92
   5   2 -12  205.30    3.78
   5   2 -11  229.99    4.15
  -5   2  11  228.46    4.04
  -5  -2  11  231.73    5.46
   5   2 -11  237.59    4.10
  -5  -2  11  237.87    4.18
   5  -2 -11  243.55    4.43
   5   2 -11  233.07    4.18
   5  -2 -11  232.95    4.17
   5  -2 -11  238.70    4.30
   5  -2 -11  240.75    5.83
   5  -2 -10    7.96    1.00
   5   2 -10    7.86    0.92
   5   2 -10    8.41    0.93
   5  -2 -10    9.61    1.69
   5  -2 -10    8.70    1.29
   5  -2 -10    7.80    1.20
   5   2 -10    8.10    1.01
   5  -2 -10    8.86    1.18
   5  -2  -9   28.25    1.18
   5  -2  -9   28.95    1.29
   5  -2  -9   24.32    1.87
   5   2  -9   26.73    1.10
   5   2  -9   26.86    1.14
   5  -2  -9   30.17    1.39
   5  -2  -9   28.49    1.29
   5   2  -9   27.38    1.14
   5  -2  -9   27.92    1.16
  -5  -2   9   25.85    1.71
   5   2  -8  964.59   14.18
   5   2  -8  956.19   14.18
   5  -2  -8  964.88   14.22
   5  -2  -8  972.71   15.51
  -5  -2   8  947.23   15.41
   5   2  -7   77.54    1.58
   5  -2  -7   77.58    1.65
   5   2  -7   77.75    1.60
   5  -2  -7   78.68    2.36
   5   2  -6  318.65    4.88
   5   2  -6  312.11    4.82
   5  -2  -6  308.98    4.89
   5  -2  -6  315.07    5.60
  -5   2   6  306.49    5.21
  -5  -2   6  319.68    5.93
   5  -2  -5    2.93    0.48
   5   2  -5    3.07    0.50
   5  -2  -5    2.74    0.45
   5  -2  -5    2.92    0.67
  -5  -2   5    2.52    0.93
   5   2  -4   24.38    0.74
   5  -2  -4   25.08    0.97
   5   2  -4   23.52    1.07
  -5  -2   4   26.79    1.36
   5  -2  -3   80.40    1.74
   5   2  -3   79.90    2.14
   5   2  -3   85.76    2.12
  -5  -2   3   89.55    1.80
   5  -2  -3   85.16    1.89
   5   2  -2  116.06    2.67
  -5  -2   2  114.34    2.29
   5  -2  -2  119.05    2.49
   5  -2  -1   31.14    1.35
   5   2  -1   31.01    1.38
   5   2  -1   29.10    1.42
   5  -2  -1   31.95    1.31
   5  -2   0  127.77    2.96
   5   2   0  126.67    3.09
   5  -2   0  133.04    3.02
   5  -2   1  127.10    2.97
   5   2   1  121.48    3.00
   5   2   1  119.89    3.13
   5  -2   1  122.94    3.11
   5  -2   2  153.47    3.45
   5   2   2  157.78    3.65
   5   2   2  153.06    3.74
   5  -2   2  148.56    3.72
   5  -2   3    0.69    0.91
   5   2   3   -0.48    1.11
   5   2   3    0.30    1.14
   5  -2   4   73.11    2.42
   5   2   4   75.69    2.84
   5   2   4   75.45    2.77
   5  -2   4   70.78    2.84
   5   2   5    2.94    0.92
   5   2   5    3.65    1.52
   5  -2   5    2.32    1.55
   5  -2   5    4.29    0.90
   5   2   5    3.13    0.89
   5  -2   5    3.93    1.06
  -5  -2  -5    3.36    0.80
  -5  -2  -5    3.10    0.80
   5   2   5    3.18    1.58
   5  -2   5    3.77    1.08
   5  -2   5    1.85    0.83
   5   2   6  115.04    2.34
   5   2   6  120.00    2.54
   5  -2   6  112.27    2.51
   5  -2   6  117.23    2.70
  -5  -2  -6  118.19    2.40
  -5  -2  -6  117.75    2.43
   5   2   6  123.47    3.87
   5  -2   6  119.31    4.12
   5  -2   6  111.23    2.48
   5  -2   7  180.08    3.56
   5   2   7  185.37    3.42
   5   2   7  184.65    3.61
   5  -2   7  184.53    3.59
   5  -2   7  191.61    3.72
   5   2   7  183.33    3.55
  -5   2  -7  190.56    3.39
  -5  -2  -7  186.68    3.49
   5   2   7  194.33    5.02
   5   2   7  197.26    5.09
   5  -2   7  192.76    5.42
  -5  -2  -7  188.27    3.44
   5   2   8    7.97    1.05
   5  -2   8    6.51    1.24
   5  -2   8    8.35    1.98
  -5  -2  -8    6.42    1.11
  -5   2  -8    8.12    1.00
   5  -2   8    6.62    1.28
   5   2   8    6.67    1.26
   5   2   9    6.22    0.97
   5  -2   9    6.08    1.19
   5   2   9    5.77    1.19
  -5  -2  -9    4.91    1.03
   5  -2   9    5.73    1.05
   5  -2   9    6.20    1.14
  -5   2 -10   71.50    1.82
  -5  -2 -10   73.37    1.66
   5   2  10   65.21    1.70
   5  -2  10   62.33    1.67
   5   2  10   70.85    1.82
   5  -2  10   68.55    1.78
  -5   2 -11    1.57    0.72
   5   2  11    1.63    0.70
  -5   2 -12    4.64    0.35
   5  -2  12    3.91    0.37
   5  -3 -16   16.25    0.52
  -5  -3  16   13.40    0.47
   5  -3 -15   10.92    0.69
   5   3 -15    9.39    0.69
  -5  -3  15    9.16    0.77
   5   3 -14    0.51    0.72
  -5  -3  14    0.09    0.82
  -5   3  14   -0.31    0.75
   5  -3 -14    0.53    0.89
   5  -3 -14    0.02    0.76
   5   3 -14    0.23    0.81
   5  -3 -13   30.88    1.43
   5   3 -13   33.74    1.31
   5  -3 -13   33.55    1.45
  -5  -3  13   33.46    1.37
  -5   3  13   35.21    1.25
   5   3 -13   35.92    1.37
   5  -3 -13   36.90    1.34
   5   3 -12    1.37    1.78
   5  -3 -12    0.16    1.60
   5   3 -12    1.62    1.05
   5  -3 -12    1.99    1.14
   5   3 -12    2.87    0.96
  -5  -3  12    0.64    1.04
   5  -3 -12    0.54    1.25
   5  -3 -12    0.99    0.99
   5   3 -12    1.67    1.03
  -5   3  12    1.58    0.91
  -5   3  11  263.45    4.49
   5   3 -11  262.64    4.61
   5  -3 -11  270.66    4.63
   5   3 -11  260.45    4.57
   5   3 -11  265.49    6.57
   5  -3 -11  258.64    6.12
   5  -3 -11  267.58    4.72
   5   3 -11  265.19    4.55
   5  -3 -11  266.98    4.84
  -5  -3  11  268.55    4.61
   5  -3 -11  274.03    4.81
   5  -3 -10  756.48   11.33
  -5  -3  10  735.21   11.07
   5  -3 -10  747.82   11.26
  -5  -3  10  705.19   12.48
   5   3 -10  728.78   11.06
   5   3 -10  740.61   13.25
   5  -3 -10  711.53   12.74
   5  -3 -10  726.14   11.06
   5  -3 -10  713.00   11.21
   5  -3 -10  714.55   10.92
   5   3 -10  725.97   11.05
   5   3 -10  723.06   11.07
   5  -3 -10  740.98   11.12
   5  -3  -9  200.29    3.64
   5   3  -9  187.44    4.88
   5  -3  -9  181.50    4.58
  -5  -3   9  182.27    4.55
   5   3  -9  190.43    3.36
   5  -3  -9  189.75    3.55
   5  -3  -9  188.26    3.43
   5  -3  -9  184.38    3.39
   5   3  -9  182.42    3.32
   5   3  -9  183.47    3.34
   5   3  -8    1.38    1.35
   5  -3  -8    2.02    1.10
   5   3  -8    3.17    0.71
   5  -3  -8    4.09    0.74
   5   3  -8    3.96    0.71
  -5  -3   8    2.95    1.26
   5  -3  -8    4.92    0.86
   5  -3  -8    5.89    0.93
   5  -3  -8    6.26    1.00
   5   3  -7  199.42    3.35
   5   3  -7  201.47    3.40
   5  -3  -7  206.19    3.45
   5   3  -7  211.28    4.69
   5  -3  -7  204.73    4.22
   5  -3  -6    0.76    0.58
   5   3  -6    1.09    0.55
   5   3  -6    1.28    0.45
   5   3  -6    0.39    1.03
   5  -3  -6    1.20    0.75
   5   3  -5 2029.75   29.58
   5  -3  -5 2054.23   29.58
   5  -3  -5 2082.73   30.06
   5   3  -5 2094.36   30.77
  -5  -3   5 2115.48   30.88
   5  -3  -4 1308.71   19.21
   5   3  -4 1349.83   19.83
  -5  -3   4 1354.23   19.82
  -5  -3   4 1341.48   20.42
   5  -3  -4 1328.22   19.44
   5  -3  -3 2854.21   40.87
  -5  -3   3 2913.52   41.44
  -5  -3   3 2806.28   42.05
   5   3  -3 2868.02   41.64
   5  -3  -3 2850.14   41.16
   5  -3  -2    4.45    0.48
   5   3  -2    5.07    0.82
  -5  -3   2    4.71    0.70
   5  -3  -2    4.02    0.66
  -5  -3   1 3873.91   55.90
   5   3  -1 3814.24   56.31
   5  -3  -1 3901.69   55.93
   5  -3   0  518.90    8.62
   5  -3   0  524.98    8.66
   5   3   0  502.39    8.88
   5  -3   1 1891.20   28.42
   5   3   1 1899.77   28.74
   5  -3   1 1931.98   28.67
   5  -3   2  480.88    8.24
   5   3   2  484.98    8.61
   5   3   2  481.19    8.60
   5  -3   2  483.12    8.70
   5  -3   3   25.84    1.43
   5   3   3   23.11    1.72
   5   3   3   27.63    1.77
   5  -3   3   24.17    1.87
   5  -3   4  123.76    3.09
   5   3   4  122.75    3.73
   5  -3   4  127.09    2.69
  -5  -3  -4  124.44    2.39
  -5  -3  -4  123.98    2.39
   5  -3   4  123.37    2.43
   5   3   4  126.12    3.63
   5   3   5  113.70    3.63
   5   3   5  117.34    2.51
   5  -3   5  119.08    2.49
  -5  -3  -5  118.18    2.38
   5   3   5  125.28    2.46
   5  -3   5  121.80    2.49
  -5  -3  -5  110.05    2.40
   5  -3   6   15.50    1.26
   5   3   6   18.65    1.23
   5  -3   6   16.51    1.21
  -5  -3  -6   20.30    1.10
  -5  -3  -6   15.98    1.14
   5   3   6   17.96    1.93
   5  -3   6   19.27    2.29
   5  -3   6   16.21    1.40
  -5  -3  -7  138.25    2.85
   5  -3   7  139.35    2.98
   5   3   7  135.65    2.95
   5  -3   7  137.67    2.89
   5   3   7  139.80    2.74
  -5  -3  -7  136.24    2.81
   5   3   7  142.20    4.14
   5  -3   7  143.90    4.71
   5  -3   7  135.40    2.89
   5  -3   8    4.56    1.20
   5   3   8    4.25    1.25
   5  -3   8    2.56    1.02
   5  -3   8    3.25    1.10
  -5  -3  -8    4.41    1.03
   5   3   8    4.74    1.00
   5   3   9   96.84    2.31
   5  -3   9   98.35    2.35
   5   3   9   97.08    2.11
  -5  -3  -9  100.01    2.16
  -5  -3 -10   25.83    1.07
   5  -3  10   22.77    1.07
   5  -3  10   22.71    1.19
   5   3  10   21.98    1.19
  -5   3 -10   24.85    1.19
  -5  -3 -11   40.52    1.00
  -5   3 -11   37.35    1.08
   5  -4 -15   61.81    1.28
  -5  -4  15   59.25    1.36
   5   4 -14  281.89    4.54
  -5  -4  14  268.85    4.51
   5  -4 -14  294.69    4.55
   5   4 -14  289.88    4.60
   5  -4 -14  290.65    4.64
   5  -4 -14  272.81    4.53
   5  -4 -13   24.25    1.36
   5   4 -13   31.42    1.23
   5  -4 -13   32.25    1.21
   5   4 -13   27.83    1.26
  -5  -4  13   26.43    1.25
  -5   4  13   31.43    1.14
   5  -4 -13   30.13    1.35
   5   4 -12   31.02    1.35
   5  -4 -12   32.63    1.55
  -5  -4  12   28.51    1.37
   5  -4 -12   30.20    1.51
  -5   4  12   28.83    1.23
   5   4 -12   28.28    1.30
   5  -4 -12   29.02    1.32
   5  -4 -11  325.60    7.03
   5   4 -11  339.12    7.70
   5   4 -11  331.27    5.61
  -5   4  11  342.21    5.49
   5  -4 -11  324.72    5.67
   5  -4 -11  332.29    5.76
   5  -4 -11  327.30    5.78
  -5  -4  11  322.80    5.55
   5   4 -11  345.94    5.59
   5  -4 -11  354.88    5.61
   5   4 -10   64.29    3.13
   5  -4 -10   68.09    2.75
  -5  -4  10   67.64    2.91
   5   4 -10   76.43    1.93
   5  -4 -10   76.12    2.11
   5  -4 -10   77.57    1.91
   5   4 -10   69.34    1.81
   5  -4 -10   72.59    1.84
   5  -4 -10   80.56    2.21
  -5  -4  10   74.86    1.87
   5  -4  -9  351.24    5.74
  -5  -4   9  341.64    5.45
   5   4  -9  319.16    7.21
   5  -4  -9  334.01    6.69
  -5  -4   9  329.42    6.99
   5   4  -9  328.63    5.52
   5  -4  -9  350.66    5.67
   5   4  -9  336.04    5.44
   5  -4  -9  335.45    5.51
   5   4  -9  328.48    5.46
   5  -4  -9  335.42    5.54
   5  -4  -8  977.54   14.26
   5  -4  -8  965.26   14.17
   5   4  -8  959.75   15.83
   5  -4  -8  934.28   15.13
   5   4  -8  945.43   14.03
  -5  -4   8  915.95   15.69
   5   4  -8  932.99   14.00
   5  -4  -8  943.99   14.08
   5   4  -8  934.50   13.96
   5  -4  -8  945.67   14.03
   5   4  -8  935.96   13.94
   5  -4  -7  192.72    4.02
   5   4  -7  196.74    4.68
   5   4  -7  190.85    3.20
   5   4  -7  189.12    3.27
   5  -4  -7  195.48    3.33
   5  -4  -6    8.53    0.85
   5   4  -6    9.07    1.32
   5  -4  -6    8.61    0.68
   5   4  -6    8.06    0.55
   5   4  -6    8.43    0.66
   5  -4  -5  352.23    5.81
   5   4  -5  364.30    6.74
   5  -4  -5  361.68    5.57
   5   4  -5  365.96    5.57
   5   4  -4  197.79    3.68
  -5  -4   4  199.19    3.90
   5   4  -4  192.25    4.17
  -5  -4   4  196.63    4.33
   5  -4  -4  188.32    3.17
  -5  -4   3  328.93    5.79
   5   4  -3  332.78    5.75
   5  -4  -3  316.21    5.11
   5  -4  -3  329.00    5.03
   5  -4  -2 3130.39   45.08
  -5  -4   2 3143.96   45.93
   5   4  -2 3136.67   45.58
  -5  -4   2 3082.15   45.50
   5  -4  -1  214.33    4.07
  -5  -4   1  209.50    4.49
  -5  -4   1  209.85    4.26
   5   4   0  298.75    5.87
   5  -4   0  296.96    5.54
   5  -4   1  253.55    5.14
   5   4   1  241.07    5.17
   5  -4   2  207.32    4.83
   5   4   2  214.05    4.77
   5  -4   3  856.67   14.13
   5   4   3  839.11   13.83
   5  -4   3  817.68   12.52
   5   4   3  819.29   13.96
   5  -4   4   99.00    2.34
   5  -4   4   93.63    2.11
   5  -4   4  100.51    2.10
  -5  -4  -4   98.41    2.06
   5  -4   4   99.55    2.11
   5  -4   4  106.28    3.58
   5   4   4  104.08    3.24
   5   4   4   90.65    2.03
  -5  -4  -4  100.68    2.07
   5  -4   4   92.13    2.04
   5  -4   5   43.90    1.50
   5   4   5   43.91    1.51
   5  -4   5   46.23    1.77
   5  -4   5   44.77    1.48
  -5  -4  -5   43.21    1.38
   5  -4   5   43.19    2.75
   5   4   5   45.24    2.30
  -5  -4  -5   41.25    1.43
   5  -4   5   43.64    1.43
  -5  -4  -6   10.57    1.13
   5   4   6   11.11    1.69
   5  -4   6   10.53    1.26
   5   4   6   11.31    1.24
   5  -4   6   11.85    1.10
  -5  -4  -6   10.80    1.09
   5  -4   6   12.22    1.13
   5   4   6   13.96    2.08
   5   4   7   19.08    1.22
   5  -4   7   25.78    1.49
   5   4   7   25.19    1.46
   5  -4   7   23.13    1.17
   5  -4   7   26.82    1.42
   5  -4   7   19.03    2.38
  -5  -4  -7   23.10    1.27
  -5  -4  -7   22.55    1.29
   5  -4   8   30.26    1.53
   5   4   8   29.69    1.53
   5   4   8   27.56    1.22
  -5  -4  -8   29.07    1.33
  -5  -4  -8   27.30    1.32
   5  -4   8   29.73    1.40
  -5   4  -9   22.33    1.29
   5   4   9   23.77    1.11
  -5  -4  -9   23.48    1.21
   5  -4   9   20.49    1.29
   5   4   9   21.59    1.26
   5  -4   9   18.63    1.18
  -5  -4 -10   64.43    1.51
   5   4  10   60.98    1.43
  -5   4 -10   63.41    1.58
  -5   4 -11    2.78    0.56
  -5  -4 -11    2.71    0.51
   5  -5 -15    6.43    0.53
   5  -5 -15    6.07    0.56
  -5  -5  15    6.29    0.54
   5   5 -14   34.65    1.11
  -5  -5  14   34.36    1.02
   5  -5 -14   33.26    0.96
   5   5 -14   33.47    1.03
   5  -5 -14   35.92    1.12
   5  -5 -14   35.18    1.17
  -5   5  13  302.87    4.91
   5   5 -13  308.06    5.09
  -5  -5  13  308.37    5.04
   5  -5 -13  319.23    5.00
   5   5 -13  303.51    5.02
   5  -5 -13  314.37    5.13
   5  -5 -13  313.20    5.17
   5   5 -12   37.81    1.53
   5  -5 -12   40.34    1.36
   5   5 -12   38.96    1.35
   5  -5 -12   37.02    1.47
   5  -5 -12   37.09    1.60
   5  -5 -12   39.10    1.68
  -5  -5  12   36.75    1.45
  -5   5  12   40.68    1.32
  -5   5  11  270.72    4.67
   5   5 -11  282.52    4.85
   5   5 -11  277.07    6.71
   5  -5 -11  281.21    4.92
   5   5 -11  271.99    4.73
   5  -5 -11  279.74    4.77
  -5  -5  11  284.69    4.81
   5  -5 -11  290.63    5.01
   5  -5 -11  293.67    5.07
   5  -5 -10   10.09    1.10
   5  -5 -10   11.67    1.33
   5   5 -10   14.40    2.03
   5   5 -10   13.00    1.16
  -5  -5  10   14.56    1.95
   5   5 -10   14.32    1.04
   5  -5 -10   15.27    1.14
  -5  -5  10   10.81    1.08
   5  -5 -10   10.54    1.34
   5  -5  -9   14.90    1.33
   5  -5  -9   17.15    1.50
   5   5  -9   15.33    1.99
   5   5  -9   16.95    1.18
  -5  -5   9   14.09    1.97
   5   5  -9   16.69    0.98
   5  -5  -9   15.91    1.11
   5  -5  -9   16.59    1.12
  -5  -5   9   16.59    1.07
   5  -5  -9   18.77    1.42
   5  -5  -8  179.38    3.32
  -5  -5   8  162.65    4.57
   5  -5  -8  156.87    3.78
   5   5  -8  171.06    4.59
   5   5  -8  171.35    3.15
   5  -5  -8  171.23    3.11
   5   5  -8  165.19    2.98
   5   5  -8  169.28    3.02
   5  -5  -8  187.66    3.40
   5  -5  -8  166.64    3.19
   5  -5  -7  326.76    5.44
   5  -5  -7  328.38    5.44
   5  -5  -7  313.70    5.51
   5  -5  -7  322.47    5.37
   5  -5  -7  339.63    5.34
   5   5  -7  334.82    5.15
   5   5  -7  340.15    5.26
  -5  -5   7  328.15    6.91
   5  -5  -7  325.79    5.89
   5   5  -7  345.30    6.89
   5   5  -7  334.38    5.34
   5   5  -6    4.04    0.68
   5  -5  -6    3.41    0.65
   5   5  -6    3.37    1.26
   5   5  -5  533.65    8.18
   5  -5  -5  545.51    8.18
   5   5  -5  559.30    9.54
   5  -5  -4  206.01    3.38
   5  -5  -4  199.98    3.25
   5   5  -4  203.84    3.82
  -5  -5   4  211.38    4.31
   5  -5  -3  368.58    5.62
  -5  -5   3  372.66    6.71
   5   5  -3  374.03    6.47
  -5  -5   3  387.08    7.11
   5  -5  -2  757.53   11.05
  -5  -5   2  747.62   12.22
   5  -5  -2  744.69   11.44
  -5  -5   2  764.80   12.51
  -5  -5   1  255.21    5.16
  -5  -5   1  244.89    5.05
   5  -5  -1  245.01    4.59
  -5  -5   0   63.55    2.20
  -5  -5   0   62.99    2.28
   5  -5   0   63.93    2.10
  -5  -5  -1  491.80    8.56
   5  -5   1  485.64    8.69
  -5  -5  -2  702.10   11.59
   5   5   2  699.42   11.97
   5  -5   2  705.70   12.08
   5   5   3  199.51    4.72
   5  -5   3  206.59    5.01
   5  -5   3  202.13    3.46
   5  -5   3  188.26    3.46
   5  -5   3  208.20    3.73
   5  -5   3  192.15    3.52
  -5  -5  -3  195.23    3.43
  -5  -5  -3  195.46    4.23
   5  -5   4  173.45    3.24
   5  -5   4  172.04    3.18
  -5  -5  -4  169.78    3.19
  -5  -5  -4  176.86    3.19
   5  -5   4  172.27    3.16
   5   5   4  182.79    4.47
   5  -5   4  171.16    4.90
   5   5   5   44.53    2.25
   5  -5   5   49.23    2.84
   5  -5   5   47.68    1.58
   5  -5   5   44.54    1.47
  -5  -5  -5   43.39    1.52
  -5  -5  -5   46.17    1.51
   5   5   5   47.57    2.76
   5  -5   5   47.52    1.49
   5   5   6   48.08    1.75
   5  -5   6   47.61    1.76
   5  -5   6   45.18    1.47
  -5  -5  -6   47.75    1.63
  -5  -5  -6   49.50    1.60
   5   5   6   46.70    2.87
   5  -5   6   46.39    1.64
   5  -5   7  271.77    4.88
   5   5   7  278.12    4.88
  -5   5  -7  279.34    4.83
  -5  -5  -7  278.51    4.78
   5  -5   7  262.07    4.76
  -5  -5  -7  289.45    6.88
   5  -5   7  292.42    7.00
  -5  -5  -7  278.28    4.75
   5   5   8   30.47    1.23
  -5   5  -8   30.08    1.42
   5   5   8   29.40    1.46
  -5  -5  -8   27.31    1.36
  -5  -5  -8   28.28    1.33
   5  -5   8   27.07    1.35
  -5   5  -9   90.31    2.02
   5   5   9   90.24    1.91
   5   5   9   89.39    2.09
  -5  -5  -9   88.73    1.98
  -5  -5 -10   29.68    1.01
  -5   5 -10   26.81    1.01
   5  -5  11    6.20    0.58
  -5   5 -11    6.39    0.44
  -5  -5 -11    5.98    0.46
   5  -5  11    6.79    0.54
   5  -6 -15    0.59    0.37
  -5  -6  14   67.95    1.56
   5   6 -14   72.62    1.52
   5  -6 -14   65.49    1.51
   5  -6 -14   74.64    1.55
   5  -6 -14   73.43    1.47
  -5  -6  14   67.49    1.59
  -5  -6  13   34.60    1.41
   5   6 -13   35.98    1.04
   5   6 -13   37.33    1.31
  -5  -6  13   33.43    1.20
  -5  -6  13   37.57    1.33
   5  -6 -13   36.89    1.31
   5  -6 -13   35.06    1.40
   5   6 -12  106.03    2.34
   5   6 -12   97.11    2.11
   5  -6 -12  101.92    2.13
  -5  -6  12   99.93    2.39
   5  -6 -12  108.28    2.31
  -5   6  12   98.61    2.10
   5  -6 -12  111.76    2.38
  -5  -6  12  107.44    2.28
   5  -6 -12  111.12    2.51
   5   6 -11   44.71    1.66
   5   6 -11   44.74    1.40
   5  -6 -11   48.65    1.45
   5  -6 -11   46.95    1.74
   5  -6 -11   45.34    1.77
  -5  -6  11   48.59    1.60
   5  -6 -11   46.09    1.87
  -5   6  11   47.09    1.45
   5  -6 -10   14.71    1.36
   5   6 -10   13.94    2.02
   5   6 -10   11.98    1.26
  -5  -6  10   12.19    1.91
   5   6 -10   11.94    0.94
   5  -6 -10   10.31    1.03
   5  -6 -10   16.04    1.37
  -5  -6  10   14.55    1.20
   5  -6  -9  207.99    3.86
   5   6  -9  197.24    5.30
   5   6  -9  200.56    3.75
   5  -6  -9  203.55    3.69
   5  -6  -9  204.03    3.90
  -5  -6   9  204.47    3.65
  -5  -6   9  197.37    5.41
   5  -6  -9  204.95    3.63
   5   6  -9  196.78    3.48
  -5  -6   8   23.93    2.19
   5   6  -8   26.23    2.11
   5   6  -8   23.70    0.94
   5   6  -8   24.76    1.00
   5  -6  -8   24.11    1.12
   5  -6  -8   28.23    1.46
   5  -6  -8   24.55    1.24
   5  -6  -8   27.07    1.45
  -5  -6   8   28.83    1.17
  -5  -6   7   13.39    0.88
   5  -6  -7   12.96    0.98
   5  -6  -7   14.14    1.14
   5   6  -7   14.00    1.73
   5   6  -7   14.66    0.86
   5  -6  -7   15.02    0.88
   5  -6  -7   14.80    1.15
   5  -6  -7   12.53    1.05
   5  -6  -7   13.24    1.08
   5  -6  -7   14.61    1.22
  -5  -6   7   16.31    1.90
   5   6  -6  133.35    3.75
   5  -6  -6  139.30    2.68
   5  -6  -6  137.65    2.77
   5  -6  -6  143.73    2.67
   5  -6  -6  129.12    2.58
   5   6  -6  131.61    2.47
  -5  -6   6  124.05    2.50
   5  -6  -6  133.80    2.52
  -5  -6   6  128.03    3.90
   5  -6  -6  137.21    2.60
   5   6  -5    2.30    0.76
   5   6  -5    2.48    0.65
   5  -6  -5    2.97    0.66
   5  -6  -4   49.89    1.28
   5  -6  -4   51.73    1.18
  -5  -6   4   48.11    2.10
   5  -6  -3    0.58    0.52
  -5  -6   3    1.28    1.24
  -5  -6   3    0.07    0.99
   5   6  -3    0.73    0.75
   5  -6  -2   12.11    0.67
  -5  -6   2   11.06    1.38
  -5  -6   2   12.53    1.32
   5  -6  -1  144.03    2.53
   5  -6  -1  140.80    3.05
  -5  -6   1  147.69    3.72
  -5  -6   1  143.69    3.73
   5  -6   0  609.71   10.14
  -5  -6   0  586.68   10.76
  -5  -6  -1  352.74    7.27
   5  -6   1  372.69    6.90
  -5  -6  -1  376.84    6.83
   5  -6   1  362.44    5.78
  -5  -6  -1  346.11    5.71
   5  -6   2  102.08    2.11
   5  -6   2   92.27    3.10
  -5  -6  -2   94.71    2.75
  -5  -6  -2   94.32    2.09
   5  -6   2   96.36    2.19
   5  -6   3   14.58    1.00
   5  -6   3   15.67    1.04
  -5  -6  -3   15.63    1.00
   5  -6   3   16.00    1.85
  -5  -6  -4   51.53    1.55
   5  -6   4   51.52    1.55
   5  -6   4   54.34    1.59
   5   6   4   47.15    2.72
   5  -6   4   50.30    2.73
  -5  -6  -5  174.26    3.28
   5  -6   5  165.57    3.17
  -5   6  -5  172.75    3.20
   5  -6   5  158.37    3.24
  -5  -6  -5  187.32    5.04
   5  -6   5  186.64    5.26
   5   6   5  185.67    5.15
  -5  -6  -5  176.58    3.29
  -5  -6  -6  267.25    4.72
  -5  -6  -6  263.82    6.61
   5  -6   6  271.02    6.83
   5   6   6  293.11    4.90
  -5   6  -6  277.33    4.71
  -5  -6  -6  269.21    4.73
   5   6   6  287.96    6.89
   5  -6   6  272.75    4.77
  -5   6  -7    8.96    1.10
  -5  -6  -7    7.20    1.14
   5  -6   7    8.70    1.17
  -5  -6  -7    9.96    1.11
   5   6   7   10.10    1.30
   5   6   8  150.33    2.99
  -5   6  -8  146.86    2.87
   5  -6   8  143.72    2.86
  -5  -6  -8  153.51    2.88
   5   6   8  149.52    2.80
  -5  -6  -8  147.64    2.85
   5   6   9    0.57    0.87
  -5  -6  -9    1.46    0.84
  -5   6  -9    0.86    0.82
   5   6   9    1.66    0.73
   5  -6  10   87.24    1.77
  -5   6 -10   90.38    1.66
   5   6  11    3.25    0.39
   5   7 -14   29.21    0.86
  -5  -7  14   24.23    0.88
   5  -7 -14   23.78    0.83
  -5  -7  14   30.48    0.90
   5  -7 -14   29.86    0.87
   5   7 -13   29.22    1.14
  -5  -7  13   28.52    1.15
   5  -7 -13   30.43    1.22
  -5  -7  13   29.68    1.23
   5   7 -12   82.07    1.99
   5  -7 -12   78.75    1.92
  -5  -7  12   84.43    2.15
  -5  -7  12   84.93    2.04
  -5   7  12   84.01    1.73
  -5  -7  12   80.09    1.88
   5  -7 -12   79.76    1.95
   5  -7 -12   83.13    2.13
  -5  -7  11   40.24    1.69
   5  -7 -11   43.34    1.85
   5  -7 -11   42.98    1.61
  -5  -7  11   43.62    1.49
   5  -7 -11   42.26    1.60
   5  -7 -11   42.39    1.29
  -5  -7  11   42.39    1.61
   5  -7 -10  208.62    3.94
  -5  -7  10  210.59    3.87
   5  -7 -10  207.50    3.63
  -5  -7  10  207.80    5.56
   5  -7 -10  203.00    3.94
  -5  -7  10  208.33    3.75
   5   7 -10  198.58    5.34
   5  -7  -9   11.21    1.40
   5  -7  -9    9.52    1.13
  -5  -7   9   10.70    1.16
   5  -7  -9    9.85    0.96
  -5  -7   9   10.15    2.07
   5  -7  -9   10.47    1.42
  -5  -7   9   11.76    1.13
   5   7  -9    9.46    1.87
   5  -7  -8   59.38    1.91
   5  -7  -8   62.38    1.72
  -5  -7   8   66.16    1.82
   5  -7  -8   68.88    1.67
  -5  -7   8   69.36    3.22
   5  -7  -8   56.44    1.98
  -5  -7   8   58.13    1.71
   5   7  -8   67.79    2.94
   5  -7  -7   11.75    1.02
  -5  -7   7   10.85    1.00
   5  -7  -7   10.71    1.26
   5  -7  -7   10.44    1.18
  -5  -7   7    9.94    1.17
   5  -7  -7   12.89    1.29
   5  -7  -7   12.03    1.17
   5  -7  -7   10.63    1.09
   5   7  -7   10.17    0.80
   5  -7  -7   10.17    0.94
  -5  -7   7    9.87    1.03
   5   7  -7   10.71    1.07
  -5  -7   7    9.51    1.89
   5   7  -7    9.85    1.67
   5  -7  -6    2.04    0.98
  -5  -7   6    2.70    1.01
   5  -7  -6    2.33    1.03
   5  -7  -6    2.79    1.11
   5  -7  -6    3.12    0.89
   5   7  -6    1.71    0.72
   5  -7  -6    2.66    0.81
  -5  -7   6    1.34    0.77
   5   7  -6    2.25    0.91
   5  -7  -6    3.07    0.91
  -5  -7   6    0.65    1.61
   5  -7  -5  200.82    3.62
  -5  -7   5  207.87    3.64
  -5  -7   5  195.17    3.46
   5   7  -5  202.24    3.55
   5  -7  -5  205.43    3.65
   5   7  -5  202.24    3.47
   5  -7  -5  207.45    3.45
   5  -7  -5  195.03    3.59
   5  -7  -5  200.08    3.64
   5  -7  -5  203.40    3.72
   5  -7  -5  196.84    3.68
   5  -7  -4 1480.63   21.39
   5  -7  -4 1503.52   21.45
   5  -7  -4 1494.58   21.41
   5  -7  -4 1418.32   21.32
   5  -7  -4 1451.25   21.19
   5  -7  -4 1441.97   21.37
  -5  -7   4 1444.46   21.35
   5  -7  -4 1472.41   21.40
   5   7  -4 1440.40   21.28
   5   7  -4 1452.53   21.25
  -5  -7   4 1442.75   22.90
   5  -7  -3  380.11    6.12
   5  -7  -3  368.02    6.02
   5  -7  -3  386.79    5.88
   5  -7  -3  379.10    6.07
   5  -7  -3  368.90    6.05
   5   7  -3  378.14    5.97
   5  -7  -3  377.82    6.05
  -5  -7   3  373.56    6.00
  -5  -7   3  375.75    7.41
   5  -7  -3  367.15    5.93
   5   7  -3  386.68    5.96
   5   7  -2   -0.24    0.73
   5  -7  -2   -0.22    0.80
   5  -7  -2    0.48    0.80
   5  -7  -2    0.11    0.63
   5  -7  -2   -0.08    0.85
   5  -7  -2   -0.27    0.91
  -5  -7   2    0.82    1.28
   5   7  -1  290.18    4.80
   5  -7  -1  290.82    4.86
   5  -7  -1  295.95    4.87
  -5  -7   1  285.95    6.10
   5  -7  -1  297.68    4.75
   5  -7  -1  293.11    4.88
   5  -7  -1  304.04    4.98
  -5  -7   1  283.13    6.32
  -5  -7   0  498.92    7.86
   5  -7   0  510.13    7.90
   5  -7   0  497.83    7.92
   5  -7   0  539.58    8.09
   5  -7   0  538.15    7.93
   5  -7   0  486.05    8.64
  -5  -7   0  488.63    9.11
  -5  -7   0  459.96    9.50
   5  -7   0  514.64    7.89
  -5  -7  -1   95.72    2.17
  -5  -7  -1   98.23    2.09
   5  -7   1  102.57    2.13
   5  -7   1   94.85    1.98
   5  -7   1  100.50    2.11
   5  -7   1  101.02    2.18
  -5  -7  -1   96.34    2.85
   5  -7   1   91.41    2.90
  -5  -7  -1   98.97    2.91
   5  -7   1  102.22    2.12
   5  -7   1  105.44    2.36
  -5  -7  -1   90.64    3.38
   5  -7   2  350.93    5.74
   5  -7   2  363.05    5.83
  -5  -7  -2  353.86    5.72
   5  -7   2  367.67    5.77
   5  -7   2  360.93    5.84
  -5  -7  -2  356.13    7.74
  -5  -7  -2  370.81    7.13
   5  -7   2  369.22    7.28
  -5  -7  -2  352.50    5.83
   5   7   2  360.99    5.84
   5  -7   2  354.40    5.64
   5  -7   3  378.26    5.97
  -5  -7  -3  384.02    6.17
  -5  -7  -3  373.98    7.69
   5  -7   3  386.81    7.90
   5  -7   3  379.93    6.17
  -5  -7  -3  390.98    8.25
   5  -7   3  379.98    6.11
  -5  -7  -4   48.62    1.61
   5  -7   4   47.53    1.51
  -5  -7  -4   50.73    2.60
   5  -7   4   52.35    2.81
   5   7   4   49.95    2.83
   5  -7   4   46.58    1.54
  -5  -7  -5  251.13    4.44
   5  -7   5  249.16    4.34
  -5  -7  -5  256.44    4.47
  -5  -7  -5  255.20    6.17
   5  -7   5  257.68    6.42
   5  -7   5  257.59    4.46
   5   7   5  252.25    6.38
  -5   7  -6   36.18    1.33
  -5  -7  -6   37.07    1.45
  -5  -7  -6   36.54    1.47
   5  -7   6   32.98    1.48
   5   7   6   35.72    1.60
  -5   7  -7   61.50    1.63
  -5  -7  -7   61.57    1.73
  -5  -7  -7   60.53    1.73
   5  -7   7   58.13    1.74
   5   7   7   61.69    1.88
   5   7   8   29.82    1.32
  -5   7  -8   27.80    1.12
  -5  -7  -8   30.32    1.21
  -5  -7  -8   30.48    1.21
   5   7   8   31.20    1.13
  -5   7  -9   37.29    1.01
  -5  -7  -9   38.47    1.16
   5   7   9   37.63    1.23
   5  -7   9   34.23    1.15
   5   7   9   38.51    1.05
  -5  -7 -10   20.14    0.68
   5  -7  10   15.84    0.59
   5   8 -14    5.55    0.45
  -5  -8  13   17.55    0.91
  -5  -8  13   18.59    0.88
   5  -8 -13   17.91    0.94
   5  -8 -13   18.05    0.84
  -5  -8  12   18.87    1.18
  -5  -8  12   17.31    1.01
   5  -8 -12   17.99    0.99
   5  -8 -12   19.95    1.21
   5  -8 -12   18.99    1.03
  -5  -8  11   18.42    1.32
   5  -8 -11   17.83    1.25
  -5  -8  11   19.72    1.22
   5  -8 -11   16.11    1.24
   5  -8 -11   16.06    1.41
   5  -8 -10  126.88    2.82
  -5  -8  10  127.39    2.71
   5  -8 -10  128.72    2.81
   5   8 -10  128.51    2.71
  -5  -8   9  154.20    3.13
   5   8  -9  159.05    3.17
   5  -8  -9  161.27    3.31
   5  -8  -9  155.45    3.01
   5  -8  -9  163.48    3.32
   5  -8  -8  129.94    2.94
   5  -8  -8  132.17    2.87
  -5  -8   8  128.73    2.90
  -5  -8   8  124.46    2.67
   5   8  -8  127.37    2.77
   5  -8  -8  127.13    2.50
   5  -8  -8  130.88    2.65
  -5  -8   8  124.37    4.37
   5  -8  -7  881.03   13.42
   5  -8  -7  897.19   13.62
  -5  -8   7  896.94   13.62
   5  -8  -7  901.24   13.58
  -5  -8   7  889.75   13.45
   5   8  -7  892.04   13.50
   5  -8  -7  882.66   13.45
   5  -8  -7  924.83   13.69
   5  -8  -7  901.55   13.54
  -5  -8   7  881.39   15.79
   5  -8  -6   49.87    1.64
  -5  -8   6   50.81    1.68
  -5  -8   6   47.03    1.44
   5   8  -6   50.12    1.56
   5   8  -6   45.47    1.30
   5  -8  -6   43.99    1.39
   5  -8  -6   46.55    1.56
   5  -8  -6   50.42    1.72
   5  -8  -6   51.34    1.77
   5  -8  -6   49.81    1.57
  -5  -8   5   73.64    3.22
   5  -8  -5   79.34    2.04
  -5  -8   5   83.71    2.05
  -5  -8   5   75.21    1.80
   5   8  -5   74.83    1.86
   5   8  -5   79.62    1.97
   5   8  -5   69.36    1.75
   5  -8  -5   73.85    1.78
   5  -8  -5   80.18    1.95
   5  -8  -5   86.33    2.11
   5  -8  -5   86.04    2.16
   5  -8  -5   89.04    2.06
   5  -8  -4  131.65    2.77
  -5  -8   4  127.83    4.07
   5  -8  -4  135.69    2.73
  -5  -8   4  131.67    2.71
  -5  -8   4  130.39    2.49
   5   8  -4  131.08    2.61
   5   8  -4  131.86    2.63
   5  -8  -4  132.12    2.72
   5  -8  -4  130.17    2.52
   5  -8  -4  131.40    2.68
  -5  -8   4  131.48    3.97
   5  -8  -4  139.17    2.82
   5  -8  -4  133.62    2.79
   5  -8  -3   85.91    2.11
   5  -8  -3   82.69    1.99
   5  -8  -3   85.56    1.85
   5  -8  -3   81.43    2.05
  -5  -8   3   81.78    2.00
   5  -8  -3   77.91    1.80
   5  -8  -3   83.10    2.06
   5  -8  -3   82.49    2.05
   5   8  -3   81.46    1.95
   5  -8  -3   82.71    1.92
   5   8  -3   85.11    1.92
  -5  -8   3   77.51    3.11
   5  -8  -2  165.82    3.03
   5  -8  -2  159.36    2.98
   5  -8  -2  140.68    2.89
   5  -8  -2  152.09    2.97
  -5  -8   2  149.16    2.87
   5  -8  -2  149.51    2.92
   5  -8  -2  150.27    2.91
  -5  -8   2  135.77    4.14
   5  -8  -2  138.34    2.76
   5  -8  -2  144.24    2.73
  -5  -8   2  136.00    2.61
   5  -8  -1  122.46    2.44
  -5  -8   1  121.37    2.47
   5  -8  -1  116.94    2.52
   5  -8  -1  120.87    2.55
  -5  -8   1  116.89    3.87
   5  -8  -1  121.20    2.40
   5  -8  -1  120.49    2.58
   5  -8  -1  129.47    2.65
   5  -8  -1  115.99    2.39
  -5  -8   0  193.21    3.50
   5  -8   0  189.89    3.51
   5  -8   0  196.77    3.54
   5  -8   0  194.44    3.47
   5  -8   0  202.08    3.72
   5  -8   0  197.57    3.55
  -5  -8   0  184.36    5.11
   5  -8   0  182.79    3.38
  -5  -8  -1   67.63    1.80
   5  -8   1   65.25    1.74
  -5  -8  -1   66.14    1.75
   5  -8   1   63.95    1.71
   5  -8   1   67.86    1.79
   5  -8   1   63.01    1.92
   5  -8   1   62.75    1.74
   5   8   1   69.51    1.79
   5  -8   1   67.94    1.63
  -5  -8  -1   64.09    3.13
  -5  -8  -2   43.75    1.52
   5  -8   2   44.09    1.49
  -5  -8  -2   43.61    1.45
   5  -8   2   42.06    1.40
   5  -8   2   45.64    1.52
  -5  -8  -2   43.02    2.72
   5  -8   2   38.43    2.15
   5   8   2   41.54    1.52
   5  -8   2   43.45    1.34
   5  -8   2   45.83    1.40
   5  -8   2   49.19    1.77
   5  -8   3  968.56   14.12
   5  -8   3  944.24   14.25
  -5  -8  -3  918.17   14.15
   5  -8   3  944.17   14.27
  -5  -8  -3 1005.29   16.85
  -5  -8  -3  960.47   14.32
   5  -8   3  999.45   16.22
  -5  -8  -4  288.52    4.91
   5  -8   4  284.74    4.64
   5  -8   4  275.85    4.77
   5  -8   4  285.40    4.87
   5   8   4  310.53    7.08
  -5  -8  -4  289.16    7.00
  -5  -8  -4  283.88    6.42
   5  -8   4  300.49    6.73
   5  -8   4  285.65    4.85
   5  -8   4  273.60    4.71
  -5  -8  -5    4.38    1.14
  -5  -8  -5    3.56    1.12
   5  -8   5    3.78    1.09
  -5  -8  -5    5.88    1.90
   5   8   5    5.08    1.89
   5  -8   5    4.28    1.11
  -5  -8  -6  296.43    5.02
  -5  -8  -6  302.43    5.06
   5  -8   6  300.87    5.03
   5  -8   6  294.69    5.01
   5  -8   7    0.46    0.92
   5  -8   7   -0.06    0.94
  -5  -8  -7   -0.18    0.95
  -5  -8  -7   -0.01    0.92
   5   8   7    0.72    1.03
   5   8   8  115.55    2.34
  -5  -8  -8  118.11    2.26
   5  -8   8  109.98    2.19
  -5  -8  -8  116.10    2.25
   5   8   8  117.26    2.16
   5  -8   8  114.00    2.46
  -5  -8  -9   15.18    0.74
   5  -8   9   13.11    0.65
   5  -8   9   15.06    0.92
   5   8   9   16.45    0.81
   5  -8  10   51.88    1.05
  -5  -8 -10   55.59    1.00
   5  -9 -13    8.68    0.56
  -5  -9  13    7.74    0.60
   5  -9 -13    9.10    0.66
   5  -9 -12   25.90    0.88
  -5  -9  12   30.59    1.06
   5   9 -12   27.02    0.95
   5   9 -12   29.45    1.10
  -5  -9  12   28.76    1.13
   5  -9 -12   28.06    0.97
   5  -9 -12   31.28    0.99
   5  -9 -12   28.54    1.17
  -5  -9  11   41.23    1.38
   5   9 -11   40.04    1.28
   5  -9 -11   42.58    1.40
   5   9 -11   41.14    1.42
  -5  -9  11   42.28    1.49
   5  -9 -11   41.94    1.37
   5  -9 -11   42.59    1.58
   5   9 -10   26.53    1.35
   5  -9 -10   26.22    1.47
  -5  -9  10   28.44    1.24
   5  -9 -10   23.03    1.38
  -5  -9   9   14.77    1.15
   5   9  -9   15.11    1.30
   5  -9  -9   15.59    1.42
   5  -9  -9   12.66    0.90
   5  -9  -9   14.67    1.07
   5  -9  -9   15.00    1.39
   5  -9  -8   67.85    2.13
   5  -9  -8   68.15    2.08
  -5  -9   8   67.57    2.08
  -5  -9   8   69.18    1.84
   5   9  -8   70.66    1.94
   5  -9  -8   67.17    1.71
  -5  -9   8   69.70    3.38
   5  -9  -8   68.89    1.82
   5  -9  -7  186.02    3.61
  -5  -9   7  186.00    3.67
  -5  -9   7  193.16    3.48
   5   9  -7  194.48    3.50
   5   9  -7  183.36    3.56
   5  -9  -7  192.38    3.39
   5  -9  -7  184.73    3.49
   5  -9  -7  182.59    3.43
   5  -9  -7  177.96    3.59
   5  -9  -7  183.44    3.71
   5  -9  -6  429.25    7.07
   5  -9  -6  430.57    7.21
   5  -9  -6  440.01    7.19
  -5  -9   6  437.33    7.23
  -5  -9   6  452.48    7.05
   5   9  -6  450.70    7.09
   5   9  -6  446.84    7.12
   5  -9  -6  460.48    7.02
   5  -9  -6  443.06    7.10
   5  -9  -6  431.87    7.23
   5  -9  -6  442.22    7.21
  -5  -9   6  437.12    9.26
  -5  -9   5   85.96    3.56
   5  -9  -5   89.37    2.25
  -5  -9   5   89.99    2.29
   5   9  -5   87.07    2.11
   5   9  -5   88.61    2.11
   5  -9  -5   85.72    2.02
   5  -9  -5   86.97    2.18
   5  -9  -5   90.33    2.30
   5  -9  -5   90.15    2.35
   5  -9  -5   91.06    2.27
   5  -9  -4    1.87    1.08
  -5  -9   4    1.72    1.14
   5  -9  -4    1.29    1.26
   5  -9  -4    0.67    1.09
   5  -9  -4    2.78    1.09
   5   9  -4    3.11    0.78
   5  -9  -4    3.10    0.82
   5   9  -4    1.89    0.98
   5  -9  -4    1.67    1.18
  -5  -9   4    2.66    1.77
  -5  -9   3   40.95    2.65
  -5  -9   3   45.09    1.64
   5  -9  -3   45.82    1.37
   5  -9  -3   47.43    1.63
  -5  -9   3   45.31    1.31
   5  -9  -3   46.06    1.51
   5  -9  -3   46.57    1.68
   5  -9  -3   47.42    1.45
   5  -9  -3   47.00    1.62
  -5  -9   3   46.35    2.59
   5  -9  -3   47.89    1.73
  -5  -9   2  238.92    5.73
  -5  -9   2  245.43    6.13
  -5  -9   2  246.87    4.35
   5  -9  -2  250.67    4.39
   5  -9  -2  252.48    4.39
   5  -9  -2  253.62    4.40
   5  -9  -2  253.77    4.26
  -5  -9   2  243.76    4.14
   5  -9  -2  239.74    4.37
   5  -9  -2  241.80    4.26
   5  -9  -2  246.94    4.46
   5  -9  -2  239.62    4.45
  -5  -9   1   54.24    2.96
  -5  -9   1   58.71    1.77
   5  -9  -1   59.17    1.81
   5  -9  -1   60.91    1.77
   5  -9  -1   61.84    1.77
  -5  -9   1   60.45    2.59
  -5  -9   1   59.01    1.56
   5  -9  -1   59.69    1.89
   5  -9  -1   62.00    1.92
   5  -9  -1   59.70    1.68
   5   9  -1   62.52    1.73
  -5  -9   0  259.90    4.53
   5  -9   0  255.07    4.51
   5  -9   0  262.73    4.54
  -5  -9   0  262.29    4.55
   5  -9   0  256.50    4.67
   5  -9   0  255.86    4.55
   5  -9   0  255.54    4.41
   5   9   0  263.05    4.52
  -5  -9   0  250.97    6.39
   5  -9   1    7.79    1.01
  -5  -9  -1    6.69    1.10
   5  -9   1    7.43    0.99
   5  -9   1    7.20    1.08
  -5  -9  -1    6.24    1.12
   5  -9   1    7.27    1.35
   5  -9   1    7.96    1.11
   5  -9   1    7.37    0.95
   5   9   1    6.45    1.07
  -5  -9  -1    8.31    1.96
  -5  -9  -2    9.23    1.06
   5  -9   2    7.88    0.97
   5  -9   2    9.53    1.08
   5  -9   2   10.29    1.05
   5  -9   2    9.98    1.04
   5  -9   2   10.23    1.39
  -5  -9  -2    6.70    1.13
  -5  -9  -2    6.15    1.96
  -5  -9  -3   42.73    1.49
   5   9   3   51.06    2.95
  -5  -9  -3   47.31    2.90
   5  -9   3   44.55    1.50
   5  -9   3   43.44    1.41
   5  -9   3   45.87    1.52
  -5  -9  -3   44.71    1.56
   5  -9   3   45.18    1.87
   5  -9   4  171.31    3.51
   5  -9   4  165.59    3.13
   5  -9   4  167.20    3.00
  -5  -9  -4  170.37    3.26
  -5  -9  -5  117.56    2.46
   5  -9   5  109.54    2.36
   5  -9   5  111.73    2.75
   5   9   6    7.69    1.11
  -5  -9  -6    7.58    1.01
   5  -9   6    7.68    0.93
   5  -9   6    7.02    1.32
  -5  -9  -7   23.28    1.08
   5  -9   7   22.57    0.95
   5   9   7   23.44    1.18
   5  -9   7   22.59    1.33
   5  -9   8    0.65    0.86
   5   9   8    1.87    0.73
  -5  -9  -8    2.01    0.65
   5  -9   9   56.33    1.18
   5   9   9   50.01    1.09
   5  10 -12   39.46    1.01
  -5 -10  12   36.58    1.02
   5 -10 -12   38.52    0.89
   5 -10 -12   37.77    1.07
   5  10 -12   35.24    0.92
   5  10 -11  120.66    2.21
   5  10 -11  123.26    2.28
  -5 -10  11  117.60    2.33
   5 -10 -11  114.65    2.25
   5 -10 -11  122.35    2.15
   5 -10 -11  110.15    2.18
   5  10 -10   94.37    2.07
   5  10 -10   92.06    2.00
  -5 -10  10   92.83    2.16
   5 -10 -10   96.11    2.10
   5 -10 -10   94.57    2.20
   5 -10 -10   96.40    2.16
   5 -10  -9   10.94    0.91
   5  10  -9   12.67    1.14
   5  10  -9   12.25    1.07
   5 -10  -9   10.14    1.23
   5 -10  -9   12.68    1.22
   5 -10  -8   55.09    1.57
   5 -10  -8   56.96    1.50
   5  10  -8   54.52    1.68
   5  10  -8   56.45    1.75
   5 -10  -8   57.45    1.86
   5 -10  -8   55.21    1.91
  -5 -10   7    1.09    1.27
   5  10  -7    0.50    1.02
   5  10  -7    0.88    1.15
   5 -10  -7   -0.09    0.83
   5 -10  -7   -0.06    1.02
   5 -10  -7    1.43    1.21
   5 -10  -7    0.36    0.95
   5 -10  -6  214.82    4.08
   5 -10  -6  217.74    3.99
  -5 -10   6  213.98    4.09
  -5 -10   6  213.81    5.78
   5  10  -6  213.99    3.93
   5 -10  -6  220.53    3.83
   5 -10  -6  219.31    3.92
   5 -10  -6  215.63    3.92
   5 -10  -6  214.15    4.03
   5 -10  -6  211.13    4.01
  -5 -10   5    3.41    1.20
   5 -10  -5    2.89    1.18
  -5 -10   5    3.90    1.85
   5  10  -5    3.51    1.12
   5 -10  -5    3.14    1.15
   5 -10  -5    3.72    1.32
   5 -10  -5    3.18    1.18
   5 -10  -5    3.34    1.24
   5 -10  -5    3.30    0.91
   5 -10  -4   40.58    1.61
  -5 -10   4   38.46    1.69
  -5 -10   4   39.01    1.33
   5 -10  -4   39.52    1.39
   5 -10  -4   41.35    1.71
   5 -10  -4   39.59    1.81
   5 -10  -4   39.04    1.55
  -5 -10   4   39.89    2.56
   5 -10  -4   41.16    1.72
   5 -10  -3   25.69    1.55
  -5 -10   3   25.46    2.35
  -5 -10   3   24.99    1.47
   5 -10  -3   25.01    1.16
   5 -10  -3   25.52    1.40
  -5 -10   3   24.50    1.10
   5 -10  -3   25.07    1.23
   5 -10  -3   26.02    1.44
  -5 -10   3   22.84    2.17
   5 -10  -3   28.40    1.47
  -5 -10   2   10.14    2.03
   5 -10  -2   11.97    1.32
   5 -10  -2   11.63    0.92
  -5 -10   2   11.81    1.21
   5 -10  -2   12.11    1.15
   5  10  -2   11.84    1.16
   5 -10  -2   10.11    1.28
   5 -10  -2   12.08    1.09
  -5 -10   2   11.58    0.94
   5 -10  -2   11.22    1.27
  -5 -10   2   13.57    1.79
   5 -10  -2   11.06    1.35
   5 -10  -2   10.65    1.33
   5 -10  -1   16.39    1.39
  -5 -10   1   14.13    1.22
   5 -10  -1   16.80    1.14
   5  10  -1   15.83    1.18
   5 -10  -1   15.04    1.31
  -5 -10   1   15.72    1.04
   5 -10  -1   15.75    1.30
  -5 -10   1   15.46    2.18
   5 -10  -1   12.74    1.39
   5 -10  -1   14.79    1.36
   5 -10   0   30.68    1.30
   5  10   0   31.31    1.38
   5 -10   0   30.25    1.43
  -5 -10   0   27.37    2.47
  -5 -10   0   29.68    1.25
   5 -10   0   29.97    1.52
  -5 -10   0   26.44    1.45
   5 -10   0   26.24    1.44
   5 -10   0   26.55    1.59
   5 -10   1  123.71    2.52
   5  10   1  121.57    2.62
   5 -10   1  120.06    2.57
  -5 -10  -1  121.18    4.35
  -5 -10  -1  117.44    2.50
   5 -10   1  118.24    2.75
   5 -10   1  113.17    2.58
  -5 -10  -1  119.31    2.59
   5 -10   2   41.69    1.47
  -5 -10  -2   43.69    1.57
   5 -10   2   40.85    1.43
   5 -10   2   45.97    1.83
  -5 -10  -2   38.85    2.76
   5 -10   2   42.45    1.44
  -5 -10  -3    0.86    0.96
   5 -10   3    1.05    1.30
   5 -10   3    1.10    1.10
   5 -10   3   -0.35    0.90
  -5 -10  -3   -0.39    1.07
   5 -10   3   -0.30    0.90
   5 -10   4    5.77    0.97
  -5 -10  -4    5.51    1.07
  -5 -10  -4    5.44    1.06
   5 -10   4    5.47    0.84
   5 -10   4    6.07    1.32
   5 -10   5   27.90    1.46
  -5 -10  -5   29.01    1.29
   5 -10   5   29.86    1.25
  -5 -10  -5   31.82    1.29
  -5 -10  -6   53.50    1.44
   5  10   6   53.92    1.53
   5 -10   6   53.88    1.67
  -5 -10  -6   51.63    1.45
  -5 -10  -7    4.56    0.71
   5  10   7    5.50    0.79
   5 -10   7    5.53    0.91
  -5 -10  -7    5.77    0.73
  -5 -10  -8  135.11    2.09
   5  10   8  125.42    2.11
   5  11 -11    7.30    0.63
   5  11 -11    5.88    0.58
  -5 -11  11    5.94    0.64
   5 -11 -11    6.07    0.63
   5 -11 -11    6.83    0.69
   5  11 -10  114.71    2.12
   5  11 -10  112.42    2.09
  -5 -11  10  110.06    2.20
   5 -11 -10  112.29    2.16
   5 -11 -10  101.33    1.89
   5 -11 -10  109.41    2.16
   5 -11 -10  105.42    2.07
   5 -11  -9  141.05    2.73
   5 -11  -9  140.40    2.74
   5 -11  -9  142.86    2.77
   5  11  -9  139.48    2.68
   5  11  -9  146.17    2.67
   5  11  -8    9.43    1.02
   5  11  -8   11.50    1.06
   5 -11  -8   11.42    1.24
   5 -11  -8   12.10    1.18
   5 -11  -8    9.50    0.88
   5  11  -7  400.48    6.39
   5 -11  -7  406.04    6.30
   5 -11  -7  392.95    6.30
  -5 -11   7  395.51    6.56
  -5 -11   6   12.95    1.35
   5 -11  -6   12.06    1.16
   5 -11  -6   12.19    1.17
   5  11  -6   11.72    1.16
   5 -11  -6   13.68    1.15
   5 -11  -6   12.47    1.40
   5 -11  -6   14.99    1.00
   5 -11  -6   13.03    1.38
  -5 -11   5  139.81    2.95
   5 -11  -5  137.95    2.83
  -5 -11   5  128.40    2.62
   5 -11  -5  129.38    2.67
   5 -11  -5  138.86    3.02
   5 -11  -5  142.01    2.89
   5 -11  -5  136.98    2.81
   5 -11  -5  136.97    2.88
   5 -11  -5  140.90    2.93
  -5 -11   4    2.93    0.87
   5  11  -4    1.68    0.99
   5 -11  -4    2.90    0.93
   5 -11  -4    1.90    1.16
   5 -11  -4    0.79    1.39
   5 -11  -4    2.21    1.13
   5 -11  -4    3.44    1.15
  -5 -11   4    0.83    1.24
   5 -11  -4    2.05    1.27
  -5 -11   3  487.87    7.66
   5  11  -3  504.72    7.91
   5 -11  -3  510.44    7.85
   5 -11  -3  489.29    7.95
   5 -11  -3  503.59    7.95
   5 -11  -3  496.37    8.03
   5 -11  -3  494.60    7.93
  -5 -11   3  499.37    8.00
  -5 -11   2   70.44    2.07
   5 -11  -2   68.31    1.99
   5  11  -2   72.12    1.96
  -5 -11   2   67.84    1.69
   5 -11  -2   67.95    2.00
   5 -11  -2   66.40    2.07
   5 -11  -2   71.48    2.04
   5 -11  -2   67.21    2.08
  -5 -11   2   71.45    3.42
  -5 -11   1  494.27    7.90
   5 -11  -1  511.68    7.88
   5  11  -1  494.53    7.82
   5 -11  -1  490.61    7.75
  -5 -11   1  474.58    7.63
   5 -11  -1  508.24    7.90
   5 -11  -1  504.94    7.91
   5 -11  -1  501.74    7.87
  -5 -11   1  454.01    7.79
  -5 -11   1  452.72    9.93
  -5 -11   0   97.23    2.18
   5 -11   0  103.48    2.48
   5 -11   0  105.86    2.46
   5 -11   0  102.68    2.42
   5 -11   0  104.58    2.44
  -5 -11   0  105.67    2.38
   5 -11   0  101.13    2.26
   5  11   0   98.28    2.36
  -5 -11  -1   68.00    1.76
   5 -11   1   72.56    1.92
   5 -11   1   74.29    2.08
   5 -11   1   73.25    2.07
  -5 -11  -1   70.20    1.95
   5 -11   1   69.77    1.84
   5  11   1   72.08    1.89
   5 -11   2    0.44    0.90
  -5 -11  -2    1.18    0.84
   5 -11   2    1.08    1.20
   5 -11   2    0.21    1.14
   5 -11   2    0.10    1.18
  -5 -11  -2    1.24    1.02
   5 -11   3  297.53    5.10
  -5 -11  -3  307.85    5.05
   5 -11   3  312.32    5.20
  -5 -11  -3  310.31    5.10
   5 -11   3  306.87    4.98
   5 -11   3  313.81    5.26
   5 -11   4   16.86    1.26
   5 -11   4   20.89    1.16
  -5 -11  -4   18.78    1.10
   5 -11   5   33.35    1.33
   5 -11   5   33.32    1.16
  -5 -11  -5   33.66    1.14
   5  11   6  120.18    2.20
  -5 -11  -6  121.68    2.13
  -5 -11  -7   39.84    0.88
   5  11   7   37.40    0.93
  -5 -12  10  149.37    2.34
   5 -12 -10  128.88    2.26
   5 -12 -10  138.13    2.31
  -5 -12  10  141.88    2.25
   5  12 -10  154.56    2.29
  -5 -12   9   13.28    0.90
  -5 -12   9   16.87    0.76
   5 -12  -9   13.92    0.82
   5 -12  -9   13.91    0.82
   5 -12  -9   15.74    0.91
  -5 -12   8   22.01    0.94
   5 -12  -8   23.65    1.17
   5 -12  -8   24.42    1.12
   5 -12  -7    6.45    0.72
  -5 -12   7    5.99    0.81
   5 -12  -7    6.37    0.77
   5 -12  -7    6.26    1.10
  -5 -12   7    7.25    1.08
  -5 -12   6  141.14    2.82
  -5 -12   6  135.67    2.57
   5  12  -6  132.05    2.68
   5 -12  -6  143.17    2.60
   5 -12  -6  136.99    2.61
   5 -12  -6  139.42    2.80
   5 -12  -6  139.96    2.63
   5 -12  -5    0.34    0.92
  -5 -12   5    1.34    1.16
   5  12  -5    0.37    0.93
  -5 -12   5    0.35    0.79
   5 -12  -5    1.29    0.80
   5 -12  -5    0.65    1.14
   5 -12  -5    1.18    0.93
   5 -12  -5    0.82    0.97
   5 -12  -5    2.66    1.04
   5 -12  -5    0.91    1.02
  -5 -12   4  125.61    2.72
   5 -12  -4  120.39    2.49
  -5 -12   4  122.41    2.34
   5  12  -4  123.00    2.56
   5 -12  -4  127.77    2.49
   5 -12  -4  119.55    2.74
   5 -12  -4  125.57    2.55
   5 -12  -4  120.73    2.60
   5 -12  -4  123.09    2.66
  -5 -12   3    8.80    0.81
   5  12  -3    9.27    1.08
   5 -12  -3    6.88    1.07
   5 -12  -3    8.87    1.17
  -5 -12   3    7.55    1.23
   5 -12  -3    6.40    1.08
   5 -12  -3    7.78    1.11
   5 -12  -3    6.61    1.36
   5 -12  -2  127.15    2.54
   5 -12  -2  125.60    2.63
  -5 -12   2  127.65    2.77
   5 -12  -2  124.03    2.64
   5 -12  -2  125.61    2.84
   5 -12  -2  130.07    2.71
   5  12  -2  126.60    2.63
   5 -12  -2  126.09    2.81
  -5 -12   2  129.48    2.66
  -5 -12   1    0.37    1.10
   5 -12  -1   -0.75    1.07
   5  12  -1    0.87    0.96
   5 -12  -1    0.64    1.20
   5 -12  -1   -0.03    1.07
   5 -12  -1    0.31    1.13
   5 -12  -1   -0.17    1.23
  -5 -12   1    0.85    1.02
   5 -12   0  407.00    6.34
   5  12   0  410.47    6.41
  -5 -12   0  394.91    6.25
   5 -12   0  380.63    6.43
   5 -12   0  377.66    6.38
   5 -12   0  409.71    6.48
  -5 -12   0  407.75    6.41
   5 -12   0  391.84    6.42
  -5 -12   0  403.29    6.44
  -5 -12  -1    8.59    1.03
   5 -12   1    7.66    1.11
  -5 -12  -1    8.34    0.83
   5 -12   1    8.27    0.92
   5 -12   1    8.93    1.10
   5 -12   1    9.53    1.28
  -5 -12  -1    8.45    1.05
   5 -12   2   50.61    1.58
  -5 -12  -2   47.67    1.43
   5 -12   2   51.41    1.39
  -5 -12  -2   48.64    1.33
   5 -12   2   45.37    1.54
  -5 -12  -2   50.52    1.47
   5 -12   2   48.74    1.61
   5 -12   3    1.46    0.87
  -5 -12  -3    0.53    0.65
   5 -12   3    1.95    0.94
   5 -12   3    1.80    0.92
   5 -12   3    0.22    0.94
  -5 -12  -3    1.01    0.79
  -5 -12  -3    1.48    0.80
  -5 -12  -4    4.64    0.60
   5 -12   4    4.23    0.82
   5 -12   4    5.33    0.86
   5 -12   4    4.33    0.87
  -5 -12  -4    3.78    0.75
  -5 -12  -4    5.71    0.74
   5  12   5    3.97    0.69
   5 -12   5    4.51    0.62
  -5 -12  -5    4.11    0.60
   5 -12   5    4.80    0.67
   5 -12   5    4.85    0.71
   5  12   6   14.63    0.62
  -5 -12  -6   16.59    0.54
   5 -12   6   15.37    0.64
  -5 -13   9  158.52    2.49
   5 -13  -9  145.19    2.46
   5 -13  -8   15.77    0.77
  -5 -13   8   15.36    0.61
   5 -13  -7   88.34    1.85
  -5 -13   7   88.20    1.64
   5  13  -7   87.69    1.77
   5 -13  -6   22.42    1.07
   5 -13  -6   21.14    0.85
  -5 -13   6   21.25    1.12
  -5 -13   6   21.73    0.84
   5  13  -6   23.59    1.00
  -5 -13   5   12.77    0.74
   5  13  -5   12.14    0.90
   5 -13  -5   11.36    0.88
   5 -13  -5   13.01    1.02
   5 -13  -5   10.90    0.93
  -5 -13   5   11.63    1.07
  -5 -13   4    0.64    0.99
   5 -13  -4    0.95    0.71
   5  13  -4    0.85    0.85
  -5 -13   4    1.08    0.63
   5 -13  -4    0.16    1.09
   5 -13  -4    0.21    0.89
  -5 -13   4    0.76    0.81
   5 -13  -4   -0.05    0.94
   5 -13  -4    0.82    0.83
   5 -13  -3   81.53    1.79
  -5 -13   3   85.10    2.03
   5  13  -3   86.74    1.92
   5 -13  -3   84.23    1.90
   5 -13  -3   82.63    1.86
   5 -13  -3   85.65    2.03
  -5 -13   3   83.22    1.90
   5  13  -2    0.11    0.83
   5 -13  -2    0.59    1.11
   5 -13  -2    0.19    0.91
  -5 -13   2    0.52    0.84
   5 -13  -2    0.48    1.11
  -5 -13   2    0.67    0.99
   5 -13  -2    0.59    0.81
   5  13  -1   87.09    1.98
   5 -13  -1   87.20    2.10
   5 -13  -1   93.93    2.04
  -5 -13   1   91.68    1.99
  -5 -13   1   93.97    2.08
   5 -13  -1   91.41    1.94
   5 -13  -1   93.39    2.16
   5 -13   0  112.12    2.29
  -5 -13   0  110.15    2.17
  -5 -13   0  111.01    2.23
   5 -13   0  104.84    2.15
   5 -13   1  105.89    2.15
  -5 -13  -1  107.70    2.05
   5 -13   1  101.36    2.04
  -5 -13  -1  101.73    2.04
   5 -13   1  102.27    2.19
   5 -13   2   49.23    1.24
  -5 -13  -2   52.28    1.32
  -5 -13  -2   51.54    1.25
   5 -13   2   51.59    1.33
   5 -13   2   51.78    1.41
   5 -13   3   93.97    1.78
  -5 -13  -3   91.12    1.69
  -5 -13  -3   89.16    1.64
   5 -13   3   90.85    1.71
  -5 -13  -3   77.63    1.55
   5 -13   3   75.61    1.57
  -5 -13  -4   10.87    0.58
   5 -13   4   10.48    0.64
   5 -13   4    8.94    0.61
  -5 -13  -4   10.72    0.52
  -5 -13  -5   28.47    0.66
   5  13   5   28.21    0.69
   5 -14  -7   -0.05    0.45
   5  14  -7    0.42    0.40
   5 -14  -7   -0.06    0.41
   5  14  -6  109.24    1.85
  -5 -14   6  105.00    1.90
   5 -14  -6   96.31    1.84
   5 -14  -6   99.56    1.89
   5 -14  -5   18.03    0.63
   5  14  -5   19.89    0.78
  -5 -14   5   20.80    0.89
   5 -14  -5   18.49    0.80
  -5 -14   5   18.42    0.73
  -5 -14   4   59.69    1.43
   5  14  -4   61.55    1.35
   5 -14  -4   58.35    1.26
  -5 -14   4   55.72    1.29
   5 -14  -4   57.65    1.35
  -5 -14   3    6.17    0.80
   5  14  -3    4.67    0.68
   5 -14  -3    4.66    0.70
  -5 -14   3    5.22    0.65
   5 -14  -3    6.37    0.81
  -5 -14   2    5.06    0.78
   5  14  -2    4.19    0.67
   5 -14  -2    4.52    0.71
   5 -14  -2    4.61    0.86
  -5 -14   2    4.19    0.64
   5 -14  -1    5.27    0.86
   5 -14  -1    5.59    0.72
  -5 -14   1    5.39    0.74
  -5 -14   1    5.34    0.64
   5 -14   0   73.31    1.54
  -5 -14   0   68.98    1.48
  -5 -14   0   72.43    1.45
  -5 -14  -1   11.51    0.64
   5 -14   1   12.80    0.75
   5 -14   1   10.93    0.77
  -5 -14  -2   25.00    0.71
   5 -14   2   25.11    0.82
   5 -14   3    3.24    0.41
  -5 -14  -3    2.81    0.33
   5 -15  -4    2.64    0.41
  -5 -15   4    3.29    0.38
  -5 -15   3   52.68    1.08
  -5 -15   3   56.13    1.07
  -5 -15   2    3.04    0.40
   5 -15  -2    2.79    0.45
  -5 -15   1  131.58    2.17
   5 -15  -1  127.55    2.10
  -5 -15   0    7.85    0.43
   5 -15   0    9.02    0.40
   6   0 -16   18.81    0.63
   6   0 -15    0.54    0.77
   6   0 -15    0.62    0.69
   6   0 -14   57.35    1.60
   6   0 -14   57.38    1.61
   6   0 -13   -0.07    1.07
   6   0 -12   16.02    1.31
   6   0 -12   17.12    2.13
   6   0 -11   -0.58    1.20
   6   0 -11    0.62    1.67
   6   0 -11   -0.15    1.03
   6   0 -10  145.28    2.96
   6   0 -10  144.45    2.91
   6   0  -9    0.59    0.93
   6   0  -9    0.33    0.72
   6   0  -9    0.33    0.80
   6   0  -9    0.58    1.34
   6   0  -9    1.71    1.08
   6   0  -9    1.06    0.97
   6   0  -9    0.40    0.81
   6   0  -8  979.75   14.39
   6   0  -8  962.15   14.39
   6   0  -8  996.58   15.84
   6   0  -7    0.34    0.59
  -6   0   7    0.91    0.85
   6   0  -7    0.74    0.99
   6   0  -6   56.48    1.29
   6   0  -6   58.94    1.99
  -6   0   6   58.12    1.98
   6   0  -5    0.12    0.43
   6   0  -5   -0.05    0.47
  -6   0   5   -0.11    0.85
   6   0  -5   -0.07    0.81
   6   0  -4  144.83    2.44
   6   0  -4  145.42    2.40
   6   0  -4  142.38    3.28
   6   0  -4  144.58    3.09
   6   0  -3    0.64    0.77
   6   0  -3    0.31    0.28
   6   0  -3    1.50    0.78
   6   0  -2  233.43    4.70
   6   0  -2  241.57    3.97
   6   0  -2  234.89    4.66
   6   0  -1    0.53    0.84
   6   0  -1    0.37    0.55
   6   0  -1   -0.17    0.89
   6   0   0  128.50    2.88
   6   0   1    0.43    0.97
   6   0   1    0.79    0.90
   6   0   2  170.62    4.14
   6   0   2  174.11    4.27
   6   0   3   -0.25    1.15
   6   0   3   -0.75    1.35
   6   0   4 1437.12   22.23
   6   0   4 1429.45   22.47
   6   0   4 1372.51   20.36
   6   0   5    0.62    0.94
   6   0   5    0.23    0.76
  -6   0  -5   -0.52    0.79
   6   0   5    0.52    1.28
   6   0   5    2.02    1.73
   6   0   6  101.65    2.31
   6   0   6   92.14    2.09
  -6   0  -6   94.34    2.12
   6   0   6  100.14    3.77
   6   0   6   94.77    3.25
   6   0   7   -0.25    1.16
  -6   0  -7   -0.50    0.92
   6   0   7    0.59    1.78
   6   0   7    0.03    1.13
   6   0   8   77.92    2.04
   6   0   8   73.86    1.93
   6   0   8   79.70    2.09
  -6   0  -9   -0.33    0.74
   6   0   9    0.57    0.98
   6   0   9    0.31    1.04
   6   0  10   91.63    1.92
   6   0  10   87.05    1.85
   6   0  11    0.02    0.44
  -6   0 -11    0.14    0.47
   6   1 -16    0.52    0.45
   6  -1 -16    0.35    0.44
   6  -1 -16    0.45    0.49
   6  -1 -15   34.38    1.06
   6   1 -15   33.55    1.09
   6  -1 -15   35.26    1.10
   6   1 -14    0.39    0.87
   6  -1 -14   -0.19    0.92
   6  -1 -14   -0.09    0.86
   6   1 -13   11.32    1.17
   6  -1 -13   11.85    1.23
   6   1 -13   11.09    1.09
   6  -1 -13   10.78    1.15
   6  -1 -12    2.91    1.03
   6   1 -12    2.48    1.01
   6   1 -12    3.74    0.84
   6   1 -12    1.27    1.81
   6  -1 -12    2.78    1.73
   6   1 -12    2.49    1.11
   6  -1 -12    4.12    1.11
   6  -1 -12    5.66    1.30
   6   1 -11  402.85    6.39
   6   1 -11  422.83    8.64
   6  -1 -11  396.18    8.41
   6   1 -11  409.91    6.60
   6  -1 -11  398.58    6.63
   6   1 -11  412.95    6.63
   6  -1 -11  401.08    6.66
   6  -1 -11  417.05    6.76
   6  -1 -10   11.93    1.16
   6   1 -10   15.71    1.99
   6  -1 -10   14.64    1.84
   6  -1 -10   13.58    1.20
   6   1 -10   13.64    1.06
   6  -1 -10   14.05    1.11
   6   1 -10   12.48    0.88
   6  -1 -10   12.74    1.40
   6  -1 -10   13.17    1.15
   6   1 -10   12.86    1.07
   6   1  -9  142.72    3.98
   6  -1  -9  142.05    3.82
   6  -1  -9  129.04    2.68
  -6  -1   9  132.33    3.36
   6  -1  -9  127.84    2.82
   6   1  -9  137.40    2.59
   6  -1  -9  126.12    2.68
   6  -1  -9  127.79    2.70
   6   1  -9  134.89    2.60
   6  -1  -9  130.98    2.61
   6   1  -8    2.08    0.69
   6   1  -8    1.93    0.68
   6   1  -8    3.95    1.30
   6  -1  -8    1.16    1.14
  -6   1   7  604.98    9.98
  -6  -1   7  619.49   10.42
   6   1  -7  616.45    9.34
   6  -1  -7  631.94    9.32
   6   1  -7  627.46    9.29
   6   1  -7  604.09   10.61
   6  -1  -7  617.85   10.43
  -6  -1   6   27.20    1.51
   6   1  -6   25.64    0.87
   6  -1  -6   27.95    0.88
   6   1  -6   27.19    0.86
   6  -1  -6   25.88    0.90
   6  -1  -6   28.13    1.42
  -6   1   6   27.03    1.31
   6   1  -6   27.47    1.55
   6  -1  -5  529.08    7.89
   6   1  -5  531.62    7.85
   6  -1  -5  514.86    7.90
  -6  -1   5  518.24    9.03
   6   1  -5  541.87    8.92
   6  -1  -5  551.87    8.67
   6  -1  -4  144.54    2.38
   6   1  -4  138.67    2.42
   6  -1  -4  139.58    2.40
   6   1  -4  146.15    3.20
   6  -1  -4  143.80    2.93
   6   1  -4  147.02    3.17
   6  -1  -3  201.66    3.89
   6  -1  -3  193.93    3.16
   6   1  -3  200.27    4.08
   6  -1  -3  207.51    4.15
   6  -1  -2  173.68    3.64
   6   1  -2  172.41    3.82
   6   1  -2  168.60    3.74
   6  -1  -2  177.75    3.78
  -6  -1   2  171.36    2.93
   6  -1  -1  140.14    3.29
   6   1  -1  142.76    3.33
   6   1  -1  136.84    2.93
   6  -1   0    4.02    1.10
   6  -1   0    4.86    0.98
   6   1   0    4.39    0.85
   6   1   0    3.98    1.03
   6   1   1 1425.54   22.49
   6  -1   1 1454.23   22.43
   6  -1   1 1426.41   22.30
   6   1   1 1491.37   22.13
   6   1   2   29.59    1.86
   6   1   2   28.96    1.69
   6   1   2   29.87    1.81
   6  -1   2   28.99    1.65
   6   1   3   13.28    1.62
   6  -1   3   13.47    1.67
   6  -1   3   10.73    1.00
   6   1   3   13.66    1.54
   6   1   3   10.87    1.43
   6  -1   3   12.86    1.38
   6  -1   4   43.70    1.33
   6   1   4   41.55    1.36
   6   1   4   42.71    1.49
   6  -1   4   48.91    2.21
   6   1   4   51.12    2.44
  -6  -1  -4   45.08    1.29
   6   1   4   48.51    2.53
   6  -1   4   50.86    2.60
   6  -1   5  205.26    3.73
   6   1   5  212.98    3.75
   6  -1   5  205.71    4.94
   6   1   5  199.09    5.18
   6   1   5  196.41    3.51
   6   1   5  205.16    5.42
   6  -1   5  206.83    5.48
  -6  -1  -5  202.15    3.61
  -6  -1  -6   -0.45    0.91
   6  -1   6   -0.07    1.07
   6   1   6   -0.22    1.02
   6  -1   6   -0.33    0.96
   6   1   6    1.57    0.85
   6  -1   6    0.18    1.80
   6   1   6    1.02    1.71
   6   1   6    0.82    1.43
   6  -1   6    0.51    1.27
   6   1   6   -0.02    1.20
   6   1   7  112.98    2.35
   6  -1   7  117.87    2.58
   6   1   7  112.07    2.58
   6   1   7  114.71    3.99
   6  -1   7  109.16    2.46
  -6  -1  -7  114.27    2.43
  -6   1  -7  115.07    2.35
   6  -1   7  119.03    2.76
   6   1   7  113.69    2.65
  -6   1  -8   75.39    1.77
  -6  -1  -8   77.36    1.86
   6  -1   8   73.24    1.90
   6  -1   8   76.82    2.04
   6   1   8   77.30    2.03
   6   1   8   73.06    1.94
   6  -1   9   20.42    1.18
   6   1   9   18.67    1.16
   6  -1   9   19.73    1.19
  -6  -1  -9   18.03    0.98
   6  -1  10    0.48    0.68
   6   1  10   -0.36    0.79
   6   1  10    0.18    0.76
   6  -1  10    0.36    0.75
   6   1  11   19.86    0.70
  -6   1 -11   24.70    0.72
   6  -2 -16   37.19    0.81
   6   2 -16   37.35    0.86
   6  -2 -16   35.87    0.90
   6  -2 -15    0.94    0.69
   6   2 -15    0.49    0.61
   6   2 -15    0.39    0.64
   6  -2 -15    0.40    0.64
   6   2 -14  241.13    4.10
   6  -2 -14  244.41    4.09
   6  -2 -14  238.03    4.12
   6   2 -14  237.72    4.05
   6   2 -13  194.18    3.55
   6  -2 -13  199.40    3.57
   6   2 -13  189.71    3.50
   6  -2 -13  191.80    3.61
   6  -2 -13  184.44    3.59
   6   2 -13  186.63    3.32
   6   2 -12  208.77    3.69
   6   2 -12  210.67    3.84
   6  -2 -12  213.77    3.94
   6   2 -12  211.20    3.87
   6  -2 -12  212.30    3.88
   6  -2 -12  216.33    4.04
   6  -2 -12  200.34    5.34
   6  -2 -11  147.97    4.40
   6  -2 -11  149.30    3.18
   6   2 -11  150.48    2.95
   6  -2 -11  145.10    3.02
   6   2 -11  148.99    2.84
   6  -2 -11  150.79    2.98
   6  -2 -11  144.00    3.06
   6   2 -11  150.20    2.99
   6   2 -10  174.71    4.93
   6  -2 -10  174.52    4.65
   6  -2 -10  181.49    3.54
   6   2 -10  180.85    3.35
   6  -2 -10  184.97    3.40
   6   2 -10  181.30    3.27
   6  -2 -10  178.47    3.44
   6  -2 -10  176.42    3.55
   6   2 -10  188.45    3.38
   6  -2 -10  179.90    3.42
   6  -2 -10  187.96    3.72
   6  -2  -9   19.28    1.36
   6  -2  -9   16.41    1.23
   6  -2  -9   17.26    1.16
   6   2  -9   16.50    1.82
   6  -2  -9   17.31    1.68
  -6  -2   9   20.11    1.66
   6   2  -9   16.63    0.94
   6  -2  -9   16.68    1.22
   6   2  -9   18.16    0.99
   6   2  -9   19.34    1.02
   6  -2  -9   19.44    1.09
   6   2  -9   17.17    1.06
   6  -2  -8  476.25    7.08
   6  -2  -8  468.05    7.17
   6   2  -8  438.88    6.91
   6   2  -8  424.26    6.86
   6  -2  -8  434.97    6.94
   6  -2  -8  471.95    7.08
   6  -2  -8  444.10    7.03
   6  -2  -8  432.09    8.02
   6   2  -8  438.30    8.41
   6   2  -8  426.95    6.91
   6   2  -7   14.63    0.74
   6   2  -7   14.57    0.80
   6  -2  -7   15.40    0.83
   6   2  -7   16.37    1.50
   6  -2  -7   13.95    1.23
   6   2  -6  151.06    2.62
   6  -2  -6  150.27    2.58
   6   2  -6  147.79    2.51
  -6   2   6  146.55    3.09
   6  -2  -6  149.38    3.24
   6   2  -6  143.68    3.60
  -6  -2   6  145.70    3.65
   6   2  -5    1.33    0.52
   6   2  -5    0.89    0.42
   6  -2  -5    0.97    0.47
   6   2  -5    1.01    0.94
   6  -2  -5    1.29    0.67
   6   2  -5    1.08    0.74
  -6  -2   5    0.29    0.96
   6   2  -4 1022.22   15.80
   6  -2  -4  995.53   15.15
  -6  -2   4 1019.12   16.04
   6   2  -4 1024.47   15.67
   6  -2  -3  814.72   11.90
   6  -2  -3  817.81   12.56
   6   2  -3  831.00   12.90
  -6  -2   3  795.95   12.14
   6  -2  -2  149.14    3.17
   6   2  -2  139.20    3.37
  -6  -2   2  145.58    2.80
   6  -2  -1   10.09    1.07
   6   2  -1    9.92    1.27
   6  -2  -1    8.30    1.05
   6   2  -1    8.11    1.10
   6   2   0   22.38    1.55
   6  -2   0   21.31    1.45
   6  -2   0   21.08    1.37
   6   2   0   20.16    1.28
   6   2   0   20.15    1.47
   6  -2   1   -0.25    1.04
   6   2   1    0.41    1.09
   6  -2   1    0.96    0.99
   6   2   1    0.31    0.89
   6   2   2  130.21    3.64
   6  -2   2  136.77    3.76
   6  -2   2  136.83    3.45
   6   2   2  125.18    3.50
   6   2   3   -0.13    1.38
   6  -2   3    1.59    0.92
   6  -2   3   -0.26    1.04
   6   2   3    0.09    1.27
   6  -2   4  496.56    8.85
   6   2   4  508.30    9.48
   6  -2   4  469.56    7.49
   6   2   4  475.72    7.48
   6   2   4  504.21    9.37
  -6  -2  -4  480.27    7.42
  -6  -2  -4  480.63    7.38
   6   2   4  472.07    7.61
   6  -2   4  484.15    7.76
   6  -2   5    0.96    0.88
   6   2   5    1.70    0.80
   6  -2   5    0.39    0.98
   6   2   5   -0.03    0.99
   6  -2   5    0.11    1.23
  -6  -2  -5    1.57    0.81
  -6  -2  -5    1.18    0.89
   6  -2   5    1.05    1.16
   6   2   5    1.62    1.60
   6   2   5    0.21    1.62
   6  -2   5    0.53    1.78
   6  -2   6   26.70    1.31
   6   2   6   33.23    1.25
   6  -2   6   30.39    1.45
   6   2   6   31.37    1.42
   6  -2   6   27.93    1.62
  -6  -2  -6   31.72    1.26
  -6  -2  -6   31.56    1.34
   6   2   6   35.43    2.38
   6   2   6   39.30    2.48
   6  -2   6   36.24    2.66
  -6  -2  -7    0.85    0.94
   6  -2   7    1.70    1.16
   6   2   7    1.42    1.17
   6  -2   7    2.49    1.03
   6   2   7    0.20    0.88
   6  -2   7    0.43    1.92
   6   2   7   -0.05    1.60
   6  -2   7    2.05    1.23
   6   2   7    2.84    1.11
   6  -2   7    2.54    1.33
   6   2   7   -0.73    1.52
   6   2   8   50.14    1.68
   6  -2   8   53.08    1.76
   6   2   8   50.84    1.46
   6   2   8   50.30    1.56
   6  -2   8   53.47    1.72
   6  -2   8   50.36    1.57
  -6  -2  -8   52.33    1.55
   6  -2   9    3.85    0.93
   6  -2   9    3.52    0.73
  -6  -2  -9    4.56    0.85
   6  -2   9    4.16    1.01
   6   2   9    3.73    1.04
   6   2  10  117.85    2.37
  -6   2 -10  126.88    2.32
  -6  -2 -10  125.23    2.18
   6   2  10  118.46    2.30
   6  -2  10  125.68    2.31
  -6   2 -11   45.03    0.91
  -6  -2 -11   45.55    0.90
   6  -2  11   40.42    0.92
   6   2  11   37.27    0.89
  -6  -3  16   69.16    1.33
   6  -3 -16   80.25    1.36
   6  -3 -15    6.87    0.64
   6   3 -15    6.96    0.66
   6  -3 -15    7.93    0.73
   6  -3 -14   34.41    1.20
   6   3 -14   32.76    1.20
   6  -3 -14   32.46    1.29
   6   3 -14   29.90    1.06
   6  -3 -13   78.41    2.12
   6   3 -13   74.80    1.81
   6   3 -13   77.93    1.92
   6  -3 -13   79.17    1.93
   6  -3 -13   79.51    2.06
   6   3 -13   77.11    1.85
   6   3 -12   13.30    1.14
   6  -3 -12   10.86    1.17
   6   3 -12   12.22    1.09
   6  -3 -12   11.02    1.28
   6  -3 -12   10.20    1.39
   6   3 -12   14.23    2.21
   6   3 -11  470.18    9.57
   6  -3 -11  455.14    8.96
   6  -3 -11  459.42    7.58
   6   3 -11  462.74    7.32
   6  -3 -11  465.85    7.67
   6  -3 -11  455.85    7.54
   6  -3 -11  452.69    7.35
   6   3 -11  476.00    7.40
   6  -3 -11  458.86    7.47
   6   3 -11  466.02    7.38
   6  -3 -11  473.01    7.44
   6  -3 -10   23.78    1.49
   6  -3 -10   19.74    1.45
   6  -3 -10   18.24    1.80
  -6  -3  10   19.09    1.72
   6   3 -10   18.77    1.11
   6  -3 -10   20.59    1.33
   6  -3 -10   21.12    1.42
   6   3 -10   19.04    1.20
   6  -3 -10   17.47    1.12
   6   3 -10   18.01    1.04
   6  -3  -9   26.30    1.45
   6  -3  -9   24.99    1.36
   6  -3  -9   28.05    1.81
  -6  -3   9   28.29    1.98
   6   3  -9   27.29    1.14
   6  -3  -9   26.16    1.32
   6  -3  -9   25.12    1.35
   6   3  -9   28.94    1.12
   6   3  -9   30.50    1.17
   6  -3  -9   29.24    1.21
   6   3  -9   27.12    1.19
   6  -3  -9   26.17    1.35
   6  -3  -8  218.48    4.63
   6  -3  -8  212.96    3.82
   6   3  -8  218.10    3.66
   6  -3  -8  212.82    3.86
   6   3  -8  214.27    3.73
   6  -3  -8  212.65    3.93
   6  -3  -8  208.84    3.84
   6   3  -8  215.15    3.70
   6   3  -8  219.05    3.63
   6  -3  -8  226.59    3.77
   6   3  -7   18.81    0.89
   6   3  -7   18.50    0.79
   6  -3  -7   20.43    0.92
   6  -3  -7   17.68    1.24
   6   3  -6  810.22   12.06
   6   3  -6  811.60   11.90
   6  -3  -6  817.27   12.05
   6  -3  -6  811.16   12.64
  -6  -3   6  826.16   13.52
   6   3  -5  252.47    3.99
   6  -3  -5  246.83    3.98
   6  -3  -5  239.65    4.30
   6   3  -5  240.31    4.59
  -6  -3   5  243.50    5.21
   6  -3  -4  108.81    2.02
   6   3  -4  111.72    2.68
  -6  -3   4  109.32    2.41
  -6  -3   4  108.74    3.10
   6  -3  -3  140.14    2.86
   6   3  -3  143.21    3.24
  -6  -3   3  136.05    3.55
  -6  -3   3  142.03    2.89
   6  -3  -2  121.10    2.76
   6   3  -2  117.97    3.00
  -6  -3   2  120.03    2.66
   6   3  -1  222.77    4.93
   6  -3  -1  231.66    4.57
   6   3  -1  235.57    4.83
  -6  -3   1  234.02    4.48
   6  -3  -1  230.87    4.75
   6  -3   0   26.27    1.53
   6   3   0   24.58    1.70
   6  -3   0   25.06    1.45
   6   3   1  418.21    7.92
   6  -3   1  429.18    7.88
   6  -3   1  419.16    7.58
   6   3   1  414.08    7.73
   6   3   2  558.41   10.11
   6  -3   2  565.32   10.13
   6  -3   2  554.33    9.66
   6   3   2  568.01    9.99
   6   3   3  153.22    4.18
   6  -3   3  151.25    3.72
   6   3   3  147.36    2.77
   6  -3   3  155.41    2.95
   6  -3   3  153.62    3.08
  -6  -3  -3  143.27    2.70
   6  -3   3  148.52    2.81
  -6  -3  -3  144.40    2.73
   6  -3   3  158.19    3.02
   6   3   3  150.30    2.86
   6   3   3  154.62    4.16
   6  -3   3  155.19    4.31
   6  -3   4    4.62    1.08
   6   3   4    3.49    1.54
   6  -3   4    2.63    0.85
   6   3   4    2.73    0.89
   6  -3   4    3.37    1.00
   6  -3   4    2.46    1.15
   6  -3   4    2.67    0.84
  -6  -3  -4    3.01    0.79
  -6  -3  -4    2.49    0.84
   6  -3   4    4.10    1.74
   6   3   4    3.12    1.55
   6   3   4    2.43    0.98
   6  -3   5   28.43    1.60
   6  -3   5   26.05    1.37
  -6  -3  -5   22.76    1.11
   6   3   5   19.60    1.05
   6  -3   5   21.87    1.25
   6   3   5   22.08    1.25
   6   3   5   25.49    1.31
   6  -3   5   25.08    1.19
  -6  -3  -5   20.76    1.17
   6   3   5   18.13    2.01
   6   3   5   20.18    2.18
   6  -3   6   66.23    1.96
   6  -3   6   66.74    2.21
  -6  -3  -6   66.00    1.75
   6  -3   6   65.25    1.79
   6  -3   6   65.37    1.94
   6   3   6   64.78    1.92
  -6  -3  -6   65.53    1.77
   6   3   6   63.11    1.66
   6   3   6   68.96    2.98
   6  -3   6   75.29    3.48
   6   3   6   69.84    3.14
  -6  -3  -7   68.73    1.86
   6   3   7   68.25    1.92
   6  -3   7   68.42    1.98
   6   3   7   66.81    1.72
   6  -3   7   73.45    2.01
   6   3   7   67.53    1.92
   6  -3   7   67.81    1.84
   6  -3   7   69.40    3.37
   6   3   8   42.58    1.33
   6  -3   8   44.38    1.58
   6   3   8   45.71    1.60
   6  -3   8   42.89    1.50
  -6  -3  -8   44.69    1.45
   6  -3   8   41.82    1.44
   6  -3   8   42.86    1.36
  -6   3  -9   27.75    1.23
   6  -3   9   26.29    1.22
   6   3   9   24.33    1.22
  -6  -3  -9   27.36    1.07
  -6   3 -10   32.19    1.03
  -6  -3 -10   33.42    0.92
   6   3  11   11.92    0.49
  -6  -3 -11   11.41    0.44
   6   3  11   10.35    0.46
   6  -4 -15    3.08    0.67
  -6  -4  15    2.26    0.66
   6  -4 -15    2.83    0.62
   6   4 -15    2.02    0.57
   6  -4 -14  109.85    2.13
   6   4 -14  106.77    2.13
   6  -4 -14  108.41    2.24
   6  -4 -13   33.21    1.26
   6   4 -13   32.27    1.24
   6  -4 -13   33.75    1.40
   6   4 -13   32.04    1.28
   6   4 -12  139.61    2.81
   6  -4 -12  139.49    2.91
   6  -4 -12  142.66    2.85
   6   4 -12  139.52    2.78
   6  -4 -12  137.87    3.07
   6  -4 -12  139.12    3.05
   6   4 -11   34.81    1.40
   6   4 -11   34.61    1.35
   6  -4 -11   35.62    1.44
   6   4 -11   34.93    2.61
   6  -4 -11   34.45    1.78
   6  -4 -11   33.35    1.67
   6  -4 -11   33.98    1.39
   6  -4 -11   34.22    1.61
   6  -4 -10   79.63    2.23
   6  -4 -10   79.88    2.09
  -6  -4  10   81.96    3.17
   6   4 -10   79.17    2.02
   6  -4 -10   80.55    2.89
   6   4 -10   81.35    3.43
   6  -4 -10   83.51    2.31
   6  -4 -10   79.46    2.26
   6   4 -10   84.31    1.94
   6  -4 -10   86.77    2.05
   6  -4  -9  126.60    2.69
   6  -4  -9  109.02    3.21
   6   4  -9  117.40    3.91
  -6  -4   9  113.65    3.69
   6   4  -9  116.30    2.45
   6  -4  -9  121.74    2.49
   6   4  -9  115.87    2.36
   6   4  -9  115.08    2.41
   6  -4  -9  120.82    2.56
   6  -4  -9  125.97    2.80
   6  -4  -9  127.12    2.74
   6  -4  -8  194.57    3.58
   6  -4  -8  175.03    4.05
   6   4  -8  181.27    4.78
  -6  -4   8  170.54    4.68
   6   4  -8  193.37    3.38
   6  -4  -8  188.84    3.40
   6   4  -8  184.51    3.32
   6   4  -8  178.06    3.22
   6  -4  -8  187.30    3.49
   6  -4  -8  209.19    3.70
   6  -4  -8  212.84    3.70
   6  -4  -7  126.31    2.46
   6   4  -7  124.68    2.27
   6   4  -7  122.19    2.43
   6  -4  -7  133.97    2.58
   6  -4  -7  122.03    2.89
   6   4  -7  125.89    3.66
   6   4  -7  136.76    2.44
   6   4  -6   81.13    1.73
   6  -4  -6   80.97    1.74
   6   4  -6   79.33    1.51
  -6  -4   6   81.99    2.84
   6   4  -6   82.51    2.75
   6  -4  -6   76.30    1.93
   6   4  -5   20.23    0.85
   6   4  -5   19.60    1.52
   6  -4  -5   19.39    0.86
  -6  -4   5   18.89    1.62
   6   4  -5   19.59    1.07
   6  -4  -4  285.93    4.56
   6   4  -4  281.97    5.30
  -6  -4   4  292.60    5.29
  -6  -4   4  279.92    5.98
  -6  -4   3  210.93    4.16
   6   4  -3  210.99    4.37
   6  -4  -3  209.81    3.77
  -6  -4   2  814.58   12.87
  -6  -4   2  818.60   13.46
   6   4  -2  806.90   13.16
   6  -4  -2  806.15   12.59
  -6  -4   1  432.67    7.68
  -6  -4   1  447.33    8.11
   6  -4  -1  437.72    7.58
   6   4   0   43.43    2.13
   6  -4   0   44.73    1.95
   6   4   1   30.01    1.94
   6  -4   1   31.90    1.90
   6  -4   2   33.02    2.13
   6   4   2   33.70    2.04
   6  -4   2   33.35    1.26
   6   4   2   32.65    2.04
   6   4   3   28.18    2.07
   6  -4   3   30.42    1.12
   6  -4   3   25.65    2.15
   6   4   3   23.55    2.00
   6   4   3   30.61    1.23
   6  -4   3   25.24    1.21
  -6  -4  -3   27.04    1.07
   6  -4   3   30.88    1.27
   6  -4   3   35.36    1.49
   6   4   4  589.92   10.75
   6   4   4  547.13    8.60
   6  -4   4  556.19    8.59
   6  -4   4  563.31   10.75
   6   4   4  570.95   10.33
   6   4   4  547.87    8.59
   6  -4   4  552.26    8.60
  -6  -4  -4  535.95    8.51
   6  -4   4  571.55    8.94
   6  -4   4  566.83    8.73
  -6  -4  -4  544.57    8.53
  -6  -4  -5  167.98    3.25
   6  -4   5  175.21    5.16
   6   4   5  181.87    4.74
   6   4   5  176.40    3.32
   6  -4   5  174.43    3.32
   6  -4   5  168.60    3.22
   6   4   5  171.32    3.28
  -6  -4  -5  174.70    3.21
   6  -4   5  182.12    3.71
   6  -4   5  179.87    3.42
   6   4   5  174.60    5.11
   6   4   6    6.19    0.93
   6  -4   6    7.06    1.19
   6   4   6    6.98    1.22
   6  -4   6    7.21    1.03
  -6  -4  -6    6.82    1.04
  -6  -4  -6    7.91    1.05
   6  -4   6    5.93    1.18
   6  -4   6    6.01    1.05
   6   4   7  195.13    3.40
   6  -4   7  193.05    3.65
   6   4   7  191.14    3.63
   6  -4   7  192.96    3.46
  -6  -4  -7  199.04    3.52
  -6  -4  -7  191.29    3.47
   6  -4   7  179.99    3.45
   6  -4   7  180.30    3.51
   6   4   8   85.19    2.12
  -6  -4  -8   85.45    1.97
   6   4   8   82.48    1.84
  -6   4  -8   85.88    2.05
  -6  -4  -9  183.38    3.14
   6   4   9  177.18    3.21
  -6   4  -9  180.42    3.19
  -6  -4 -10  154.69    2.58
   6   4  10  158.09    2.67
  -6   4 -10  155.31    2.61
  -6  -5  15   92.13    1.72
   6  -5 -15   93.93    1.67
   6  -5 -15   91.60    1.69
   6   5 -14  322.10    5.02
   6  -5 -14  301.78    5.12
   6  -5 -14  339.56    5.05
  -6  -5  14  334.19    5.22
   6   5 -14  304.41    5.03
   6  -5 -14  323.57    5.14
   6  -5 -14  337.91    5.17
   6  -5 -13  141.89    2.67
   6   5 -13  137.63    2.64
   6  -5 -13  142.91    2.83
   6   5 -13  145.70    2.74
   6  -5 -12    1.02    0.93
   6   5 -12    0.93    0.84
   6  -5 -12    0.44    1.13
   6  -5 -12    0.32    1.35
   6  -5 -12    0.95    1.29
   6   5 -12   -0.12    1.03
   6  -5 -11  279.11    4.76
   6  -5 -11  291.48    5.00
   6   5 -11  276.98    4.81
  -6  -5  11  255.46    6.21
   6  -5 -11  280.26    4.78
   6   5 -11  266.90    4.64
   6   5 -11  279.36    6.71
   6  -5 -11  290.66    5.08
   6  -5 -11  289.83    5.08
   6  -5 -10  637.88    9.97
   6  -5 -10  631.89    9.85
  -6  -5  10  610.44   11.65
   6   5 -10  634.69    9.81
   6  -5 -10  650.49    9.81
   6   5 -10  621.98    9.64
   6   5 -10  629.74   11.93
   6  -5 -10  633.00   10.05
   6  -5 -10  640.77   10.01
   6  -5  -9  177.67    3.49
   6  -5  -9  175.91    3.35
   6   5  -9  175.23    3.11
   6  -5  -9  174.85    3.31
   6   5  -9  176.08    3.18
  -6  -5   9  163.86    4.81
   6   5  -9  178.12    3.32
   6  -5  -9  180.51    3.60
   6   5  -9  172.45    4.88
   6  -5  -8   40.56    1.56
   6  -5  -8   41.74    1.64
   6  -5  -8   45.21    1.50
   6  -5  -8   45.56    1.38
   6   5  -8   45.40    1.32
   6   5  -8   43.07    1.18
  -6  -5   8   42.03    2.48
   6   5  -8   43.16    1.40
   6   5  -8   49.02    2.58
   6  -5  -8   42.32    1.64
   6  -5  -7  744.28   10.96
   6  -5  -7  686.75   10.80
   6   5  -7  711.02   10.69
   6  -5  -7  712.44   10.74
   6   5  -7  698.40   10.72
   6   5  -7  698.46   12.44
   6  -5  -7  722.53   10.89
   6  -5  -6   50.40    1.45
   6  -5  -6   46.76    1.46
   6  -5  -6   46.80    1.38
   6   5  -6   45.29    1.32
   6  -5  -6   43.34    1.39
   6   5  -6   42.96    2.19
   6  -5  -6   49.62    1.56
   6   5  -6   44.60    1.28
   6  -5  -6   43.62    1.30
   6  -5  -5 1576.36   22.80
   6   5  -5 1563.81   22.80
  -6  -5   5 1557.71   24.59
   6  -5  -4  452.19    6.84
   6  -5  -4  435.64    6.62
   6   5  -4  443.20    7.58
  -6  -5   4  453.23    7.86
  -6  -5   3  501.26    8.56
   6   5  -3  494.93    8.53
   6  -5  -3  491.94    7.36
  -6  -5   3  499.84    9.13
   6  -5  -2   78.86    2.04
  -6  -5   2   80.49    2.80
   6   5  -2   81.51    2.57
  -6  -5   2   85.12    2.55
   6  -5  -1  309.68    5.67
  -6  -5   1  294.81    6.24
  -6  -5   1  311.87    6.08
  -6  -5   0  262.39    5.72
  -6  -5   0  267.03    5.73
  -6  -5  -1  169.20    4.15
   6  -5   1  170.71    3.13
   6  -5   1  171.15    4.20
   6  -5   1  163.29    3.15
   6   5   1  163.83    3.05
  -6  -5  -2   17.07    1.49
   6   5   2   18.81    1.82
   6   5   2   15.18    0.94
   6  -5   2   14.80    1.03
   6   5   2   20.01    1.81
   6  -5   2   18.47    1.77
   6  -5   2   16.45    1.08
   6  -5   2   15.65    1.04
  -6  -5  -2   15.76    0.93
  -6  -5  -3   25.15    1.67
   6   5   3   26.16    2.16
   6  -5   3   29.31    1.28
   6  -5   3   27.36    1.53
   6  -5   3   25.38    1.25
   6   5   3   24.09    2.04
   6  -5   3   24.30    2.09
   6  -5   3   27.18    1.21
  -6  -5  -3   24.64    1.15
   6   5   3   28.19    1.21
   6   5   4   71.21    1.88
   6   5   4   95.67    3.27
   6  -5   4   96.63    3.66
   6  -5   4   68.09    1.78
   6  -5   4   82.29    2.00
   6  -5   4   72.44    1.98
  -6  -5  -4   78.40    1.93
   6   5   4   86.50    3.46
  -6  -5  -4   81.79    1.93
   6  -5   5   15.06    1.18
   6   5   5   16.90    1.29
   6  -5   5   15.40    1.20
  -6  -5  -5   18.56    1.12
   6  -5   5   14.40    1.10
   6  -5   5   19.83    2.38
  -6  -5  -5   17.53    1.15
   6  -5   6   -0.72    0.96
  -6  -5  -6    1.52    1.03
  -6  -5  -6    0.58    1.00
   6  -5   6   -0.35    1.01
   6  -5   6    1.50    1.92
  -6  -5  -6    2.19    1.78
   6   5   6    0.33    1.06
   6   5   7  213.17    3.56
   6  -5   7  198.94    3.54
  -6   5  -7  210.44    3.71
   6   5   7  196.66    3.74
  -6  -5  -7  210.81    3.70
  -6  -5  -7  210.36    3.66
  -6   5  -8   32.43    1.27
  -6  -5  -8   32.41    1.25
   6   5   8   31.64    1.10
   6   5   8   30.98    1.34
   6   5   9   83.20    1.85
  -6  -5  -9   87.43    1.79
  -6   5  -9   89.60    1.77
  -6   5 -10   12.29    0.54
   6  -5  10   13.67    0.69
   6   5  10   13.06    0.65
   6  -6 -15   57.68    1.10
  -6  -6  15   55.41    1.11
  -6  -6  14   38.50    1.17
   6   6 -14   39.08    1.09
   6  -6 -14   40.75    1.16
   6  -6 -14   44.13    1.20
   6  -6 -14   42.47    1.09
  -6  -6  14   39.65    1.25
   6   6 -13  279.07    4.56
   6   6 -13  277.17    4.38
   6  -6 -13  287.45    4.47
  -6  -6  13  285.70    4.67
   6  -6 -13  267.84    4.53
   6  -6 -13  265.00    4.66
   6  -6 -12   69.89    2.10
   6   6 -12   70.91    1.68
   6   6 -12   74.32    1.87
   6  -6 -12   74.87    1.74
  -6  -6  12   74.67    1.95
   6  -6 -12   68.51    2.00
   6  -6 -12   69.47    1.95
   6   6 -11    4.70    1.16
   6  -6 -11    5.93    1.32
   6  -6 -11    4.91    1.07
   6  -6 -11    5.65    0.94
   6   6 -11    6.49    0.82
   6  -6 -11    6.02    1.28
   6  -6 -11    6.15    1.46
  -6  -6  10   11.37    1.94
   6  -6 -10    9.87    1.15
   6   6 -10   10.65    0.86
   6  -6 -10   10.90    1.06
   6   6 -10   11.60    1.25
   6  -6 -10   11.08    1.40
   6   6 -10   11.83    1.99
   6  -6 -10    8.97    1.44
   6  -6 -10   10.90    1.46
   6  -6  -9   33.14    1.70
   6  -6  -9   31.37    1.62
  -6  -6   9   24.28    2.37
   6   6  -9   26.71    1.12
   6   6  -9   27.51    1.33
   6   6  -9   25.73    1.13
   6  -6  -9   25.76    1.27
   6   6  -9   21.64    2.19
   6  -6  -9   29.68    1.41
   6  -6  -8   88.82    2.33
   6  -6  -8   93.03    2.46
   6  -6  -8   91.62    2.22
   6   6  -8   92.40    2.00
   6  -6  -8   95.69    2.13
  -6  -6   8   94.73    3.63
   6   6  -8   92.89    2.17
   6  -6  -8   92.58    2.42
   6   6  -8  100.84    3.54
   6  -6  -7 1009.90   15.15
   6  -6  -7 1007.22   15.38
   6  -6  -7 1040.67   15.45
   6  -6  -7 1019.61   15.30
   6   6  -7 1032.74   15.18
   6   6  -7 1047.49   17.16
   6  -6  -7 1066.76   15.25
  -6  -6   7 1008.48   15.17
   6   6  -7 1016.28   15.25
   6  -6  -7 1026.44   15.27
  -6  -6   7 1019.40   17.34
   6  -6  -6  120.08    2.51
   6  -6  -6  119.06    2.50
   6  -6  -6  115.51    2.27
   6  -6  -6  120.27    2.47
   6  -6  -6  115.48    2.45
   6  -6  -6  116.33    2.38
   6   6  -6  113.44    2.33
   6  -6  -6  111.96    2.14
  -6  -6   6  115.22    2.26
   6  -6  -6  117.78    2.44
   6  -6  -6  128.42    2.50
   6  -6  -6  127.91    2.62
   6  -6  -6  121.20    2.53
   6  -6  -5   43.87    1.45
   6  -6  -5   44.01    1.39
  -6  -6   5   44.13    1.34
   6  -6  -5   43.59    1.42
   6  -6  -5   42.82    1.39
   6  -6  -5   43.56    1.38
   6   6  -5   39.76    1.27
   6  -6  -5   41.54    1.28
   6  -6  -5   41.03    1.08
   6  -6  -5   44.33    1.38
   6   6  -5   43.35    1.22
   6  -6  -5   45.50    1.51
   6  -6  -5   44.88    1.45
  -6  -6   4  257.17    5.43
   6  -6  -4  258.05    4.41
  -6  -6   4  241.25    5.83
   6  -6  -4  265.87    4.38
   6  -6  -4  247.30    4.10
   6  -6  -4  269.82    4.44
   6  -6  -4  271.71    4.49
   6  -6  -4  261.86    4.44
   6  -6  -3    0.32    0.84
   6   6  -3    0.22    0.90
  -6  -6   3    0.51    1.04
   6  -6  -3    0.14    0.82
   6  -6  -3    0.26    0.80
   6   6  -3    0.18    0.72
   6  -6  -3    0.86    0.54
   6  -6  -3   -0.29    0.77
  -6  -6   3    0.14    1.34
   6  -6  -3    0.91    0.89
   6  -6  -2  298.39    4.91
  -6  -6   2  287.53    6.23
   6  -6  -2  296.16    4.82
   6  -6  -2  291.29    4.80
   6  -6  -2  280.41    4.84
  -6  -6   2  291.60    5.99
   6   6  -2  285.61    5.89
   6  -6  -1    7.76    0.94
   6  -6  -1    8.98    0.93
   6   6  -1   11.24    0.84
   6  -6  -1    8.22    0.92
   6  -6  -1    8.59    0.90
  -6  -6   1   13.53    1.58
   6  -6  -1   11.35    1.07
   6  -6  -1    8.66    0.90
   6  -6  -1    9.61    0.89
   6  -6  -1    7.78    0.97
  -6  -6   1   13.33    1.51
   6  -6   0  237.57    4.07
   6  -6   0  230.72    3.90
   6  -6   0  233.17    3.96
   6  -6   0  231.85    4.08
   6  -6   0  229.66    3.96
   6   6   0  223.65    3.88
   6  -6   0  219.74    3.93
   6  -6   0  224.39    3.92
   6  -6   0  215.43    4.75
  -6  -6   0  220.04    5.14
  -6  -6   0  205.56    5.23
   6  -6   1    1.25    0.93
  -6  -6  -1    1.92    1.23
   6  -6   1    1.23    1.20
  -6  -6  -1    1.12    0.80
   6  -6   1    1.31    0.92
   6  -6   1    2.22    0.89
   6  -6   1    1.38    0.89
   6   6   1    1.65    0.75
   6   6   1    2.04    0.85
   6  -6   1    2.63    0.86
  -6  -6  -1    1.74    1.40
  -6  -6  -2   32.08    1.83
   6  -6   2   31.79    1.37
   6  -6   2   31.26    1.27
  -6  -6  -2   33.72    1.24
   6  -6   2   33.82    2.14
   6  -6   2   29.34    1.18
   6   6   3  326.21    5.46
   6  -6   3  342.34    5.54
   6  -6   3  321.95    5.44
   6  -6   3  332.93    5.52
  -6  -6  -3  330.55    5.44
   6   6   3  352.98    7.51
   6  -6   3  337.36    7.31
   6  -6   4   14.30    1.19
   6  -6   4   15.39    1.07
  -6  -6  -4   14.92    1.14
   6  -6   4   14.59    2.06
  -6  -6  -4   14.18    1.16
   6   6   5   74.77    2.02
   6  -6   5   73.72    1.92
   6  -6   5   66.90    1.85
  -6  -6  -5   80.01    1.95
  -6  -6  -5   84.08    3.40
   6  -6   5   87.37    3.56
  -6  -6  -5   79.30    1.99
   6  -6   6   42.39    1.41
  -6   6  -6   41.51    1.44
   6   6   6   44.22    1.62
   6  -6   6   39.31    1.42
  -6  -6  -6   41.45    1.49
  -6  -6  -6   39.85    1.48
   6   6   7  111.76    2.48
  -6  -6  -7  112.69    2.37
  -6   6  -7  109.66    2.29
   6   6   7  111.22    2.23
  -6  -6  -7  114.32    2.39
  -6  -6  -8   40.78    1.26
   6   6   8   41.60    1.36
  -6   6  -8   39.18    1.20
  -6   6  -9    5.32    0.57
  -6  -6  -9    5.44    0.68
   6  -6   9    6.28    0.78
   6  -6   9    7.32    0.89
   6   6   9    6.43    0.76
   6  -6  10    6.94    0.46
   6  -6  10    7.74    0.50
  -6  -6 -10    6.97    0.41
   6   6  10    6.70    0.44
  -6  -7  14   89.57    1.78
   6   7 -14   90.85    1.67
   6  -7 -13   19.99    1.14
   6  -7 -13   22.63    1.04
   6   7 -13   21.01    1.02
  -6  -7  13   23.63    1.06
   6  -7 -12    0.72    0.80
   6   7 -12    0.73    0.93
   6  -7 -12    0.31    0.68
  -6  -7  12    2.07    0.98
   6  -7 -12    1.23    1.03
   6  -7 -12    1.12    1.21
   6  -7 -12    0.29    0.92
   6  -7 -12    0.63    1.03
  -6  -7  11  117.31    2.53
   6  -7 -11  119.67    2.32
   6   7 -11  113.67    2.52
   6  -7 -11  111.28    2.59
   6  -7 -11  106.96    2.34
   6  -7 -11  112.80    2.63
   6  -7 -11  110.82    2.70
   6  -7 -11  110.86    2.33
  -6  -7  11  110.44    2.66
  -6  -7  10    0.84    1.26
   6  -7 -10    0.34    0.92
   6   7 -10    1.43    1.11
   6  -7 -10    0.63    1.32
   6  -7 -10    1.75    1.03
   6  -7 -10    1.16    1.35
  -6  -7  10    0.55    1.05
   6  -7 -10    0.42    0.89
  -6  -7   9   17.27    1.38
   6  -7  -9   15.99    1.10
  -6  -7   9   16.14    2.21
   6   7  -9   16.87    0.96
   6  -7  -9   16.66    1.09
  -6  -7   9   14.79    1.17
   6  -7  -9   17.51    1.43
   6  -7  -9   16.12    1.29
   6  -7  -9   17.63    1.53
  -6  -7   8   43.40    1.73
   6  -7  -8   43.07    1.36
  -6  -7   8   40.82    2.76
   6  -7  -8   45.58    1.45
   6   7  -8   45.05    1.34
  -6  -7   8   44.72    1.51
   6  -7  -8   43.53    1.73
   6  -7  -8   44.24    1.62
   6  -7  -8   47.10    1.84
   6  -7  -8   48.65    1.82
  -6  -7   7   26.76    2.36
   6   7  -7   29.58    1.13
   6  -7  -7   28.88    1.17
   6  -7  -7   28.08    1.00
  -6  -7   7   27.20    1.18
  -6  -7   7   26.84    1.42
   6  -7  -7   26.70    1.07
   6  -7  -7   25.72    1.45
   6  -7  -7   25.06    1.28
   6  -7  -7   25.22    1.34
   6  -7  -7   29.18    1.59
   6  -7  -6   51.96    1.72
   6  -7  -6   54.19    1.69
  -6  -7   6   50.23    1.67
  -6  -7   6   51.80    1.42
   6   7  -6   52.24    1.47
   6   7  -6   50.75    1.47
   6  -7  -6   51.91    1.32
   6  -7  -6   51.48    1.64
   6  -7  -6   51.31    1.78
   6  -7  -6   53.73    1.69
   6  -7  -6   54.63    1.65
   6  -7  -5   85.84    2.12
   6  -7  -5   91.42    2.15
  -6  -7   5   91.28    2.11
   6   7  -5   92.97    1.99
   6   7  -5   89.78    2.07
   6  -7  -5   89.72    2.14
   6   7  -5   90.15    1.98
   6  -7  -5   91.80    1.84
   6  -7  -5   88.77    2.12
   6  -7  -5   90.84    2.24
   6  -7  -5   85.52    2.19
   6  -7  -5   87.61    2.14
   6  -7  -4  533.51    8.07
   6  -7  -4  539.74    8.13
   6  -7  -4  487.54    7.96
   6  -7  -4  494.41    7.73
   6  -7  -4  514.38    7.94
   6  -7  -4  517.58    8.04
  -6  -7   4  504.10    7.92
   6  -7  -4  511.60    8.02
   6   7  -4  509.28    7.91
   6  -7  -4  528.14    8.06
   6   7  -4  486.83    7.83
  -6  -7   4  488.59    9.33
   6  -7  -3  267.27    4.48
   6  -7  -3  243.77    4.07
   6  -7  -3  258.78    4.41
   6  -7  -3  253.24    4.20
   6  -7  -3  264.59    4.38
  -6  -7   3  245.74    4.23
   6  -7  -3  252.97    4.33
   6  -7  -3  234.89    4.30
   6   7  -3  244.59    4.24
   6   7  -3  244.92    4.19
  -6  -7   3  234.38    5.50
  -6  -7   2    6.70    1.51
   6   7  -2    9.46    1.30
   6  -7  -2    4.62    0.93
   6  -7  -2    5.17    0.97
  -6  -7   2    5.11    0.83
   6  -7  -2    5.02    0.94
   6  -7  -2    5.64    0.99
  -6  -7   2    9.71    1.67
   6  -7  -2    6.11    0.94
   6  -7  -2    6.37    0.95
   6  -7  -2    6.95    0.80
   6   7  -2    6.99    0.84
   6  -7  -2    3.86    1.03
   6  -7  -2    4.27    1.05
   6  -7  -1 1035.12   14.86
   6  -7  -1 1009.25   14.72
   6  -7  -1  961.04   14.67
   6  -7  -1  955.41   14.69
  -6  -7   1  982.21   16.30
   6  -7  -1 1025.84   14.78
   6  -7  -1 1018.06   14.70
  -6  -7   1  983.54   14.58
   6  -7  -1 1002.33   14.71
   6   7  -1  975.37   14.57
   6  -7  -1 1000.24   14.72
   6  -7  -1  930.43   14.49
   6   7  -1  972.47   14.63
  -6  -7   1  936.86   16.40
   6  -7   0    0.99    0.97
  -6  -7   0    0.52    1.50
   6  -7   0    0.58    0.92
   6  -7   0    0.94    0.91
   6  -7   0    0.66    0.94
  -6  -7   0    0.25    1.32
   6  -7   0    0.08    0.88
   6   7   0    0.75    0.87
   6  -7   0    0.05    0.70
   6  -7   0    0.40    0.92
   6  -7   0    0.64    1.05
   6  -7   1  605.37    9.37
   6  -7   1  604.74   10.45
  -6  -7  -1  587.08   10.39
  -6  -7  -1  581.89    9.15
   6  -7   1  601.20    9.18
   6  -7   1  600.14    9.16
   6  -7   1  592.37    9.20
   6  -7   1  587.52    9.18
   6   7   1  583.11    9.15
  -6  -7  -1  556.71   11.06
   6  -7   2  756.30   11.60
   6  -7   2  764.26   11.70
   6  -7   2  763.36   11.61
   6  -7   2  774.95   11.68
  -6  -7  -2  753.92   11.62
  -6  -7  -2  762.66   13.14
   6  -7   2  769.27   13.28
  -6  -7  -2  771.51   13.79
   6  -7   2  787.04   11.89
  -6  -7  -3 1632.89   23.89
   6  -7   3 1671.53   23.98
   6  -7   3 1591.61   23.82
   6  -7   3 1643.12   23.92
  -6  -7  -3 1641.63   25.78
   6  -7   3 1683.16   26.02
   6  -7   3 1616.38   23.77
   6  -7   3 1623.24   23.78
  -6  -7  -3 1663.65   26.31
   6  -7   4  106.85    2.47
   6  -7   4   95.54    2.22
   6  -7   4  102.01    2.35
  -6  -7  -4  108.93    2.37
  -6  -7  -4  115.26    3.76
   6  -7   4  108.95    3.89
  -6  -7  -4  112.72    3.97
  -6  -7  -4  103.28    2.39
   6   7   5  574.47    8.73
   6  -7   5  548.32    8.57
  -6  -7  -5  558.11    8.62
   6  -7   5  536.76    8.41
   6  -7   5  568.72    8.76
   6  -7   5  542.58    8.53
  -6  -7  -5  549.40    8.64
  -6  -7  -6   22.73    1.26
  -6  -7  -6   21.85    1.24
   6  -7   6   22.26    1.39
   6  -7   6   18.54    1.10
   6   7   6   20.90    1.29
   6  -7   7   75.40    1.89
  -6  -7  -7   71.89    1.76
   6   7   7   71.66    1.63
   6   7   7   75.51    1.85
  -6  -7  -7   74.58    1.81
   6   7   8  200.74    3.44
  -6  -7  -8  209.61    3.40
   6  -7   9  100.13    1.85
   6   7   9   99.88    1.89
  -6  -8  14   24.53    0.72
   6   8 -14   25.21    0.68
  -6  -8  13   12.83    0.80
   6   8 -13   12.14    0.80
   6  -8 -13   10.61    0.62
  -6  -8  13   11.33    0.87
   6  -8 -13   12.95    0.76
   6  -8 -13   11.23    0.90
   6  -8 -12   32.27    1.40
   6   8 -12   33.12    1.25
   6  -8 -12   29.39    1.22
   6  -8 -12   31.49    1.14
  -6  -8  12   31.65    1.18
   6   8 -12   30.62    1.04
   6  -8 -12   32.43    1.25
   6  -8 -11   41.34    1.56
   6  -8 -11   43.12    1.37
  -6  -8  11   48.84    1.52
   6   8 -11   47.67    1.36
   6  -8 -11   42.68    1.62
  -6  -8  10  110.97    2.62
   6  -8 -10  111.11    2.63
   6  -8 -10  107.94    2.34
  -6  -8  10  109.11    2.41
   6  -8 -10  113.99    2.59
   6  -8  -9  469.75    7.55
  -6  -8   9  460.06    7.54
  -6  -8   9  462.53    7.34
   6  -8  -9  463.85    7.51
   6  -8  -9  452.73    7.32
  -6  -8   9  450.89    9.54
   6  -8  -8   71.33    2.20
   6  -8  -8   71.27    2.14
  -6  -8   8   74.84    2.12
  -6  -8   8   77.46    1.94
   6   8  -8   77.76    1.87
   6   8  -8   72.07    2.04
   6  -8  -8   74.00    1.69
  -6  -8   8   73.27    3.46
   6  -8  -8   75.96    2.00
   6  -8  -7   38.41    1.67
   6  -8  -7   30.08    1.39
   6   8  -7   25.21    1.11
   6  -8  -7   26.91    1.08
   6  -8  -7   32.19    1.56
  -6  -8   7   31.21    1.54
  -6  -8   7   26.48    1.20
   6   8  -7   27.38    1.25
   6   8  -7   29.25    1.41
  -6  -8   7   23.50    2.46
   6  -8  -7   35.17    1.48
   6  -8  -6   14.67    1.37
  -6  -8   6   15.96    1.31
   6  -8  -6   14.58    1.26
  -6  -8   6   15.80    1.00
   6   8  -6   16.00    1.06
   6   8  -6   15.34    1.18
   6   8  -6   16.11    1.02
   6  -8  -6   17.12    0.93
   6  -8  -6   14.31    1.25
   6  -8  -6   13.69    1.24
   6  -8  -6   13.92    1.35
   6  -8  -6   14.75    1.34
   6  -8  -5   22.75    1.36
   6  -8  -5   23.60    1.38
  -6  -8   5   25.88    1.33
   6  -8  -5   25.88    1.43
  -6  -8   5   29.25    1.09
   6   8  -5   28.03    1.21
   6   8  -5   26.82    1.30
   6  -8  -5   24.16    1.40
   6   8  -5   29.19    1.19
   6  -8  -5   28.54    1.09
   6  -8  -5   26.45    1.33
  -6  -8   5   31.80    2.43
   6  -8  -5   23.40    1.51
   6  -8  -5   22.29    1.45
   6  -8  -4   15.91    1.28
   6  -8  -4   14.31    1.35
   6  -8  -4   14.09    1.19
   6  -8  -4   13.11    0.86
   6  -8  -4   15.60    1.27
   6  -8  -4   15.88    1.14
   6  -8  -4   14.26    1.24
  -6  -8   4   13.67    1.16
   6  -8  -4   14.99    1.21
   6   8  -4   14.84    1.17
   6   8  -4   16.04    1.04
  -6  -8   4   14.78    1.82
   6  -8  -3  149.84    3.19
   6  -8  -3  151.87    3.00
   6  -8  -3  151.45    2.81
   6  -8  -3  155.26    3.13
   6  -8  -3  153.83    2.93
   6  -8  -3  157.31    3.10
   6  -8  -3  152.12    3.04
   6  -8  -3  154.88    3.07
  -6  -8   3  150.02    2.98
  -6  -8   3  153.86    4.39
   6   8  -3  149.49    2.92
   6  -8  -2   69.13    1.73
  -6  -8   2   72.15    1.84
   6  -8  -2   70.23    1.94
   6  -8  -2   72.45    1.97
   6  -8  -2   75.36    1.93
   6  -8  -2   72.55    2.07
   6  -8  -2   72.52    1.99
   6  -8  -2   74.22    1.77
   6   8  -2   76.21    1.87
  -6  -8   2   69.83    3.02
  -6  -8   1    5.61    1.79
   6  -8  -1    6.45    1.03
  -6  -8   1    6.24    0.94
   6  -8  -1    5.90    1.06
   6  -8  -1    6.51    1.11
   6  -8  -1    7.16    1.09
   6  -8  -1    6.98    1.27
   6  -8  -1    5.73    1.09
   6  -8  -1    5.46    0.87
   6   8  -1    5.03    0.95
   6  -8  -1    8.32    1.19
  -6  -8   0    8.68    1.80
   6  -8   0    9.11    1.19
   6  -8   0   10.05    1.12
  -6  -8   0    9.79    0.98
   6  -8   0   10.31    1.08
   6  -8   0    9.40    1.13
   6  -8   0   13.24    1.39
   6  -8   0   10.81    1.15
   6  -8   0    8.97    1.13
   6  -8   0    8.73    0.90
  -6  -8   0    8.58    1.07
  -6  -8  -1   60.13    2.95
   6  -8   1   56.52    1.74
  -6  -8  -1   55.43    1.57
   6  -8   1   55.35    1.69
   6  -8   1   57.37    1.78
  -6  -8  -1   59.57    1.76
   6  -8   1   54.61    1.98
   6  -8   1   55.32    1.81
   6  -8   1   58.03    1.50
   6  -8   2  641.58    9.72
   6  -8   2  638.88    9.74
   6  -8   2  603.91    9.47
   6  -8   2  621.81    9.67
   6  -8   2  624.58    9.75
   6  -8   2  652.79    9.98
  -6  -8  -2  635.09    9.73
  -6  -8  -2  626.08   11.96
  -6  -8  -3   40.84    1.48
   6  -8   3   39.21    1.56
  -6  -8  -3   39.96    2.76
   6  -8   3   38.21    1.50
   6  -8   3   36.71    1.85
   6  -8   3   43.90    2.46
   6  -8   3   35.04    1.36
   6  -8   4  163.11    3.18
  -6  -8  -4  168.22    3.25
  -6  -8  -4  166.97    3.23
   6  -8   4  171.48    3.32
   6  -8   4  173.57    3.61
  -6  -8  -5   12.26    1.09
  -6  -8  -5   12.93    1.20
   6  -8   5   12.86    1.23
   6  -8   5   14.79    1.52
   6   8   6   20.62    1.25
  -6  -8  -6   19.68    1.15
  -6  -8  -6   22.16    1.18
   6  -8   6   19.40    1.20
   6  -8   6   21.61    1.50
   6   8   7   13.71    1.02
  -6  -8  -7   15.70    0.97
  -6  -8  -7   15.66    0.94
   6  -8   7   12.06    1.22
   6  -8   7   13.91    0.98
  -6  -8  -8   50.31    1.20
   6  -8   8   50.23    1.38
   6   8   8   49.37    1.23
   6  -8   8   45.80    1.17
   6   8   9   17.21    0.55
  -6  -8  -9   22.77    0.58
   6  -9 -13    7.24    0.49
   6  -9 -13    6.73    0.64
  -6  -9  13    6.23    0.62
  -6  -9  12    9.72    0.78
   6  -9 -12    8.82    0.82
   6  -9 -12    9.89    0.72
   6  -9 -12    8.09    0.92
   6  -9 -12    8.59    0.77
   6  -9 -11   32.42    1.32
   6  -9 -11   32.06    1.32
   6  -9 -11   28.49    1.06
   6  -9 -11   30.45    1.10
  -6  -9  11   29.24    1.17
   6   9 -11   28.03    1.06
   6   9 -10   67.18    1.82
  -6  -9  10   69.18    1.73
   6   9 -10   64.53    1.67
  -6  -9  10   64.74    1.91
   6  -9 -10   65.51    1.93
   6  -9 -10   62.50    1.93
   6  -9 -10   62.88    1.88
   6  -9  -9  673.31   10.54
  -6  -9   9  678.32   10.57
   6   9  -9  695.86   10.46
  -6  -9   9  674.89   10.37
   6   9  -9  676.38   10.36
   6  -9  -9  687.12   10.37
   6  -9  -9  673.52   10.57
   6  -9  -9  683.27   10.55
  -6  -9   8   76.91    2.23
  -6  -9   8   82.82    1.99
   6   9  -8   83.37    2.01
   6   9  -8   83.20    2.11
   6  -9  -8   80.06    1.77
   6  -9  -8   79.44    2.30
   6  -9  -8   80.33    2.04
   6  -9  -7  166.85    3.38
   6  -9  -7  169.14    3.38
  -6  -9   7  168.36    3.38
  -6  -9   7  167.15    3.11
   6   9  -7  163.76    3.20
   6   9  -7  167.39    3.27
   6  -9  -7  166.36    3.02
   6  -9  -7  172.04    3.26
   6  -9  -7  161.67    3.24
   6  -9  -7  173.01    3.50
   6  -9  -6  503.06    7.81
   6  -9  -6  496.30    7.86
   6  -9  -6  497.14    7.88
  -6  -9   6  494.80    7.85
   6   9  -6  484.16    7.69
   6   9  -6  486.02    7.76
   6   9  -6  465.92    7.53
   6  -9  -6  475.44    7.55
   6  -9  -6  480.27    7.77
  -6  -9   6  456.14    9.86
   6  -9  -6  499.51    7.96
   6  -9  -6  501.76    7.90
   6  -9  -5  537.60    8.44
   6  -9  -5  526.94    8.40
   6  -9  -5  526.55    8.46
  -6  -9   5  530.84    8.42
   6   9  -5  536.21    8.30
   6   9  -5  533.39    8.35
   6   9  -5  505.11    8.20
   6  -9  -5  528.99    8.18
   6  -9  -5  531.98    8.37
  -6  -9   5  522.82   10.56
   6  -9  -5  541.80    8.56
   6  -9  -5  532.97    8.51
   6  -9  -4    1.28    1.29
   6  -9  -4    0.16    1.11
   6  -9  -4    1.36    1.14
  -6  -9   4    1.09    1.05
   6   9  -4    0.94    0.99
   6  -9  -4    0.53    1.19
   6   9  -4    0.81    0.86
   6  -9  -4    0.32    0.82
   6  -9  -4    1.24    1.08
  -6  -9   4    1.40    1.76
   6  -9  -4    0.79    1.30
   6  -9  -4    0.61    1.29
  -6  -9   3  524.77   10.40
   6  -9  -3  540.64    8.72
   6  -9  -3  551.09    8.62
   6  -9  -3  545.57    8.71
   6  -9  -3  538.16    8.50
   6  -9  -3  549.13    8.69
  -6  -9   3  545.39    8.58
   6  -9  -3  550.11    8.67
   6  -9  -3  545.72    8.69
  -6  -9   3  541.29   10.58
   6   9  -3  547.53    8.55
   6  -9  -3  548.32    8.42
  -6  -9   2    1.83    1.73
   6  -9  -2    2.16    0.93
  -6  -9   2    1.52    1.05
   6  -9  -2    1.11    1.16
   6   9  -2    0.82    0.97
   6  -9  -2    1.80    0.87
   6  -9  -2    1.41    1.07
   6  -9  -2    2.44    1.16
   6  -9  -2    3.71    1.22
   6  -9  -2    3.44    1.26
  -6  -9   2    0.55    1.57
   6  -9  -1   32.90    1.63
   6  -9  -1   30.94    1.51
   6  -9  -1   32.65    1.53
   6  -9  -1   31.90    1.58
  -6  -9   1   35.15    2.61
   6  -9  -1   32.34    1.60
  -6  -9   1   31.08    1.40
   6  -9  -1   31.15    1.49
   6  -9  -1   32.28    1.45
   6  -9  -1   33.70    1.30
  -6  -9   1   34.38    2.14
  -6  -9   0  538.13   11.18
   6  -9   0  613.87    9.29
   6  -9   0  595.01    9.08
   6  -9   0  579.38    9.09
  -6  -9   0  540.49    8.83
   6  -9   0  610.22    9.18
   6  -9   0  583.50    8.98
  -6  -9   0  577.49    8.98
   6  -9   0  576.50    9.06
   6  -9   0  591.92    9.12
   6  -9   0  566.47    8.88
  -6  -9   0  572.35    9.07
  -6  -9  -1    8.23    2.01
   6  -9   1    8.55    1.23
   6  -9   1    9.25    1.10
  -6  -9  -1    8.90    1.04
   6  -9   1    7.82    1.07
   6  -9   1    9.99    1.17
   6  -9   1    8.33    1.40
   6  -9   1    7.16    1.23
   6  -9   1    8.04    0.93
  -6  -9  -1    8.50    1.12
  -6  -9  -2   40.27    2.70
   6  -9   2   37.73    1.79
   6  -9   2   37.85    1.56
   6  -9   2   36.05    1.49
  -6  -9  -2   35.73    1.32
   6  -9   2   34.83    1.37
   6  -9   2   37.61    1.51
   6  -9   2   38.03    1.58
   6  -9   2   38.89    1.26
  -6  -9  -2   38.32    1.51
   6  -9   3  203.80    4.01
   6  -9   3  203.93    3.75
   6  -9   3  201.47    3.69
   6  -9   3  198.83    3.66
   6  -9   3  201.73    3.72
  -6  -9  -3  215.91    3.76
   6  -9   4    1.50    0.87
   6  -9   4    1.40    0.96
   6  -9   4    1.45    1.38
   6  -9   4    0.82    1.01
  -6  -9  -4    1.33    1.05
  -6  -9  -4    2.48    1.00
  -6  -9  -5   14.02    1.04
   6   9   5   15.85    1.18
  -6  -9  -5   14.31    1.11
   6  -9   5   13.50    1.07
   6  -9   5   14.56    1.41
  -6  -9  -6   -0.15    0.82
  -6  -9  -6    0.24    0.82
   6   9   6    0.49    0.85
   6  -9   6    0.33    1.11
   6  -9   6    1.29    0.84
   6   9   7   24.40    0.96
  -6  -9  -7   25.80    0.93
   6  -9   7   23.56    1.15
  -6  -9  -7   25.72    0.95
  -6  -9  -8   49.67    1.04
   6   9   8   48.76    1.03
  -6 -10  12   57.33    1.28
   6  10 -12   58.83    1.24
   6  10 -11   17.12    0.94
   6  10 -11   15.55    0.79
   6 -10 -11   18.46    0.98
   6 -10 -11   17.77    0.96
   6 -10 -11   18.02    1.01
   6  10 -10  109.44    2.26
   6  10 -10  111.17    2.17
  -6 -10  10  105.25    2.34
   6 -10 -10  105.35    2.30
   6 -10 -10  105.39    2.31
   6 -10 -10  110.07    2.35
   6 -10  -9   35.85    1.56
  -6 -10   9   35.83    1.53
   6  10  -9   37.39    1.30
   6 -10  -9   34.22    1.53
   6 -10  -9   34.62    1.46
   6 -10  -9   35.70    1.26
   6  10  -9   37.00    1.36
  -6 -10   8  145.06    3.07
   6  10  -8  148.98    2.88
   6  10  -8  145.65    2.95
   6 -10  -8  147.20    2.86
   6 -10  -8  150.97    3.15
   6 -10  -8  148.25    2.97
   6 -10  -7   70.32    2.09
   6 -10  -7   69.75    2.00
  -6 -10   7   72.11    2.08
   6  10  -7   73.41    1.89
   6  10  -7   71.44    1.95
   6 -10  -7   70.98    1.66
   6 -10  -7   72.38    1.92
   6 -10  -7   66.31    2.10
   6 -10  -7   65.37    1.86
   6 -10  -7   65.11    1.90
   6 -10  -6  406.70    6.58
   6 -10  -6  400.24    6.55
  -6 -10   6  399.96    6.55
   6  10  -6  386.73    6.39
   6  10  -6  385.10    6.45
   6 -10  -6  384.17    6.26
   6 -10  -6  391.50    6.45
   6 -10  -6  403.33    6.62
   6 -10  -6  405.65    6.61
   6 -10  -6  404.08    6.47
   6 -10  -6  395.19    6.38
   6 -10  -5  148.64    3.05
   6 -10  -5  136.16    2.75
   6 -10  -5  150.33    3.07
  -6 -10   5  142.41    3.07
   6  10  -5  142.60    2.93
  -6 -10   5  139.09    2.70
   6 -10  -5  148.81    2.79
   6 -10  -5  149.14    3.06
   6 -10  -5  148.30    3.00
  -6 -10   5  141.69    4.61
   6 -10  -5  147.97    3.12
   6 -10  -5  147.10    3.18
   6 -10  -4   14.22    1.46
   6 -10  -4   15.55    1.32
  -6 -10   4   16.23    1.36
   6 -10  -4   16.17    1.35
   6  10  -4   16.36    1.19
   6  10  -4   14.95    1.03
   6 -10  -4   15.46    1.05
   6 -10  -4   14.51    1.28
   6 -10  -4   13.91    1.41
   6 -10  -4   15.16    1.54
  -6 -10   4   14.51    2.08
   6 -10  -3   20.45    1.23
  -6 -10   3   19.52    1.37
   6 -10  -3   20.69    1.40
  -6 -10   3   25.85    2.33
   6 -10  -3   19.75    1.46
   6 -10  -3   18.34    1.52
   6 -10  -3   22.19    1.44
  -6 -10   3   23.44    2.09
   6 -10  -3   19.22    1.54
   6 -10  -2  115.69    2.45
  -6 -10   2  117.47    2.65
   6 -10  -2  123.61    2.75
  -6 -10   2  117.22    4.22
   6 -10  -2  119.23    2.75
   6 -10  -2  119.49    2.79
   6 -10  -2  122.20    2.73
  -6 -10   2  116.04    3.75
   6 -10  -2  124.32    2.81
   6 -10  -2  122.25    2.76
  -6 -10   1    6.57    1.15
   6 -10  -1    7.61    1.35
   6 -10  -1    6.95    1.02
   6 -10  -1    6.61    1.19
  -6 -10   1    7.61    1.20
   6 -10  -1    7.54    1.24
   6 -10  -1    6.89    1.36
  -6 -10   1    5.65    1.89
   6 -10   0  265.09    4.78
  -6 -10   0  269.18    4.67
   6 -10   0  269.42    4.76
  -6 -10   0  263.22    4.57
   6 -10   0  259.52    4.47
   6  10   0  262.67    4.64
   6 -10   0  267.85    4.66
   6 -10   0  267.76    4.71
  -6 -10   0  252.66    6.57
   6 -10   0  269.83    4.85
   6 -10   0  260.50    4.66
  -6 -10  -1   11.62    1.22
  -6 -10  -1   10.12    1.06
   6 -10   1    9.80    0.99
   6 -10   1   10.35    1.20
  -6 -10  -1   11.76    0.94
   6 -10   1   10.29    1.28
   6 -10   1    8.72    1.33
   6 -10   1    9.35    1.42
  -6 -10  -2   30.40    1.25
   6 -10   2   33.24    1.19
   6 -10   2   32.52    1.36
   6 -10   2   31.20    1.48
   6 -10   2   31.46    1.45
  -6 -10  -2   34.68    1.41
   6 -10   2   31.58    1.71
   6 -10   3    1.99    1.32
   6 -10   3    0.59    1.04
   6 -10   3    1.53    0.88
  -6 -10  -3    0.03    1.01
   6 -10   3    1.82    0.87
   6 -10   3    1.59    0.95
   6 -10   4   14.05    1.03
  -6 -10  -4   15.07    1.05
   6 -10   4   12.78    0.93
   6 -10   4   12.57    1.33
   6 -10   5    5.52    1.14
   6  10   5    5.98    0.90
  -6 -10  -5    5.96    0.86
  -6 -10  -6  164.31    2.79
   6  10   6  159.51    2.79
   6 -10   6  155.44    2.93
  -6 -10  -7   20.52    0.72
   6 -10   7   20.62    0.88
   6  10   7   21.25    0.72
   6  11 -11   16.63    0.64
  -6 -11  11   18.58    0.63
   6 -11 -11   17.12    0.75
   6 -11 -11   15.44    0.63
   6 -11 -11   16.46    0.75
   6 -11 -10    3.17    0.84
   6 -11 -10    3.33    0.66
   6 -11 -10    2.95    0.79
   6 -11 -10    3.57    0.80
   6  11 -10    2.66    0.64
   6  11 -10    3.78    0.78
   6 -11  -9  159.64    3.03
   6  11  -9  167.19    2.95
   6  11  -9  168.36    2.89
  -6 -11   9  166.19    3.05
   6 -11  -9  166.84    3.03
   6 -11  -9  158.93    2.93
   6 -11  -9  151.84    2.74
   6  11  -8  116.96    2.35
  -6 -11   8  111.36    2.44
   6 -11  -8  113.04    2.24
   6 -11  -8  108.89    2.30
   6 -11  -8  110.66    2.48
   6  11  -8  117.17    2.32
   6 -11  -7   72.77    2.01
   6  11  -7   76.10    1.85
  -6 -11   7   78.70    1.72
  -6 -11   7   70.62    1.96
   6 -11  -7   75.22    1.83
   6 -11  -6   13.62    1.26
  -6 -11   6   11.99    0.92
   6  11  -6   12.61    1.06
   6 -11  -6   12.15    0.89
  -6 -11   6   14.54    1.33
   6 -11  -6   14.11    1.24
   6 -11  -6   12.24    1.14
   6 -11  -6   13.86    1.19
   6 -11  -6   13.64    1.31
   6 -11  -5   40.98    1.59
  -6 -11   5   39.59    1.22
   6 -11  -5   40.22    1.30
   6 -11  -5   41.14    1.59
   6 -11  -5   39.98    1.72
   6 -11  -5   39.56    1.61
   6 -11  -5   40.59    1.58
  -6 -11   5   40.36    1.57
   6 -11  -5   39.90    1.64
   6 -11  -4    2.05    1.11
   6 -11  -4    2.63    1.12
   6 -11  -4    0.73    1.20
   6 -11  -4    2.11    1.37
   6 -11  -4    2.79    1.12
  -6 -11   4    1.65    1.18
   6 -11  -4    3.42    1.27
   6 -11  -3   59.11    1.71
   6 -11  -3   60.12    1.89
   6 -11  -3   61.21    1.96
  -6 -11   3   62.19    1.89
   6 -11  -3   58.60    1.90
   6 -11  -3   60.57    2.02
   6 -11  -2   71.62    1.76
   6 -11  -2   74.18    2.05
   6 -11  -2   72.05    2.12
   6 -11  -2   68.66    2.16
   6 -11  -2   73.91    2.18
   6 -11  -2   73.35    2.06
  -6 -11   2   74.29    2.00
   6 -11  -1   12.70    1.34
  -6 -11   1   10.69    1.17
   6 -11  -1   12.62    1.36
   6 -11  -1   10.59    1.33
   6  11  -1   10.60    1.16
  -6 -11   0   19.70    1.30
   6  11   0   20.86    1.21
   6 -11   0   19.15    1.08
   6 -11   0   19.97    1.30
   6 -11   0   19.56    1.44
  -6 -11   0   20.62    1.24
   6 -11   0   22.47    1.53
   6 -11   0   18.73    1.51
  -6 -11  -1   50.49    1.62
   6 -11   1   53.94    1.80
  -6 -11  -1   49.83    1.53
   6 -11   1   51.14    1.45
   6 -11   1   51.52    1.59
   6 -11   1   55.86    1.71
   6 -11   1   53.00    1.83
   6 -11   1   55.48    1.79
   6 -11   2  216.92    3.90
   6 -11   2  207.26    3.91
   6 -11   2  218.17    3.82
  -6 -11  -2  211.74    3.56
   6 -11   2  206.88    3.65
  -6 -11  -2  217.03    3.78
   6 -11   2  201.96    3.75
   6 -11   3  283.44    4.67
  -6 -11  -3  288.13    4.67
   6 -11   3  268.78    4.79
   6 -11   3  281.86    4.80
  -6 -11  -3  282.30    4.50
   6 -11   4   72.48    1.64
  -6 -11  -4   74.93    1.69
   6 -11   4   70.32    1.84
  -6 -11  -4   72.09    1.51
   6 -11   5   11.21    0.93
  -6 -11  -5   11.87    0.78
  -6 -11  -5   11.69    0.76
   6 -11   5   11.61    0.92
   6  11   5   10.99    0.80
  -6 -11  -6    1.36    0.48
  -6 -11  -6    1.16    0.49
   6  11   6    1.32    0.49
   6 -11   6    1.36    0.61
   6 -11   6    1.31    0.59
   6  12 -10  173.23    2.56
   6 -12 -10  175.03    2.64
  -6 -12   9   40.82    0.99
   6  12  -9   44.67    1.10
   6 -12  -9   43.57    1.21
  -6 -12   9   40.74    1.20
   6 -12  -9   43.00    1.20
  -6 -12   8   11.00    0.70
   6  12  -8   11.52    0.81
   6 -12  -8   10.50    0.72
  -6 -12   8    9.73    0.96
   6 -12  -8   10.61    1.00
  -6 -12   7    7.32    0.70
   6  12  -7    7.34    0.85
   6 -12  -7    7.44    0.98
   6 -12  -7    7.98    0.82
  -6 -12   7    7.55    0.98
   6 -12  -7    7.97    1.11
  -6 -12   6  176.77    2.92
   6 -12  -6  179.66    3.12
   6 -12  -6  166.86    3.17
  -6 -12   6  173.54    3.25
   6 -12  -6  163.98    3.10
   6 -12  -5   35.39    1.37
   6 -12  -5   36.95    1.37
   6 -12  -5   36.76    1.40
   6 -12  -5   36.47    1.35
  -6 -12   5   36.34    1.47
   6 -12  -5   35.07    1.42
   6 -12  -4  230.47    4.15
   6 -12  -4  250.03    4.20
   6 -12  -4  236.37    4.10
   6 -12  -4  242.98    4.16
  -6 -12   4  244.54    4.26
   6 -12  -4  239.49    4.25
   6  12  -3   24.59    1.25
   6 -12  -3   22.35    1.28
   6 -12  -3   23.93    1.32
   6 -12  -3   21.50    1.12
   6 -12  -3   22.18    1.26
  -6 -12   3   22.93    1.32
   6 -12  -3   23.83    1.36
   6 -12  -2    5.56    1.12
   6 -12  -2    4.81    1.11
   6 -12  -2    5.47    1.27
   6  12  -2    5.89    1.04
   6 -12  -2    4.78    1.09
  -6 -12   2    5.66    1.09
   6 -12  -1   35.32    1.45
   6 -12  -1   36.24    1.47
   6  12  -1   35.32    1.33
   6 -12  -1   34.25    1.44
  -6 -12   1   35.87    1.36
   6 -12   0   36.35    1.54
   6 -12   0   35.45    1.43
[truncated: 389,031 more chars]
