# Supplementary material for: Synthesis and crystal structure of di­aqua­bis­(hexa­methyl­enetramine-κN)bis­(thio­cyanato-κN)cobalt(II)–hexa­methyl­ene­tetra­mine–aceto­nitrile (1/2/2)
Source: Acta Crystallogr E Crystallogr Commun. 2021 Oct 8;77(Pt 11):1082–6. doi: 10.1107/S2056989021010033 (PMC8587985; doi:10.1107/S2056989021010033)
Supplement: Supplementary file 2 [file e-77-01082-Isup2.hkl]

data_I                                                                          
_shelx_title ' P21c_a.res in P2(1)/c'                                           
_shelx_refln_list_code          4                                               
_shelx_F_calc_maximum      228.25                                               
_exptl_crystal_F_000       906.00                                               
_reflns_d_resolution_high  0.7880                                               
                                                                                
loop_                                                                           
 _space_group_symop_operation_xyz                                               
 'x, y, z'                                                                      
 '-x, y+1/2, -z+1/2'                                                            
 '-x, -y, -z'                                                                   
 'x, -y-1/2, z-1/2'                                                             
                                                                                
_cell_length_a    13.0008                                                       
_cell_length_b    12.5903                                                       
_cell_length_c    12.9988                                                       
_cell_angle_alpha  90.000                                                       
_cell_angle_beta  114.899                                                       
_cell_angle_gamma  90.000                                                       
                                                                                
_shelx_F_squared_multiplier     1.000                                           
                                                                                
loop_                                                                           
 _refln_index_h                                                                 
 _refln_index_k                                                                 
 _refln_index_l                                                                 
 _refln_F_squared_calc                                                          
 _refln_F_squared_meas                                                          
 _refln_F_squared_sigma                                                         
 _refln_observed_status                                                         
   1   0   0       7806.62       6632.32        95.11 o                         
   2   0   0       9458.58       8098.25       116.35 o                         
   3   0   0       3063.24       2846.70        42.86 o                         
   4   0   0       2468.95       2332.75        36.33 o                         
   5   0   0        138.92        170.50         5.79 o                         
   6   0   0        538.32        594.70        13.33 o                         
   7   0   0        224.18        215.06         9.86 o                         
   8   0   0        809.37        841.76        12.11 o                         
   9   0   0        671.32        780.42        29.57 o                         
  10   0   0        537.28        513.58         4.71 o                         
  11   0   0        235.71        225.48         7.29 o                         
  12   0   0        191.92        205.29         3.14 o                         
  13   0   0        438.99        487.79        16.24 o                         
  14   0   0        409.76        413.52        14.23 o                         
   1   1   0         45.20         39.05         1.10 o                         
   2   1   0        937.72        865.92        10.36 o                         
   3   1   0       1036.88       1010.22        10.24 o                         
   4   1   0         57.59         43.17         2.75 o                         
   5   1   0        128.55        128.08         2.78 o                         
   6   1   0         27.78         20.22         2.26 o                         
   7   1   0          0.55          5.84         2.76 o                         
   8   1   0          2.75          3.89         1.22 o                         
   9   1   0         56.55         59.66         1.76 o                         
  10   1   0        296.50        288.92         7.68 o                         
  11   1   0        226.76        228.99         2.44 o                         
  12   1   0        503.23        505.96        11.10 o                         
  13   1   0        277.65        280.20         4.26 o                         
  14   1   0          0.80          1.47         1.43 o                         
   0   2   0        372.76        289.16         5.32 o                         
   1   2   0       5458.81       5309.62        44.51 o                         
   2   2   0      52097.87      46138.61       474.35 o                         
   3   2   0       3565.98       3497.32        47.11 o                         
   4   2   0       8965.54       8275.33        88.68 o                         
   5   2   0        667.45        598.11         8.55 o                         
   6   2   0         89.82         97.07         2.93 o                         
   7   2   0        174.06        181.34         4.03 o                         
   8   2   0        587.74        608.98         5.19 o                         
   9   2   0        387.67        402.88         2.48 o                         
  10   2   0         46.76         49.50         1.57 o                         
  11   2   0         52.59         66.70         1.87 o                         
  12   2   0       1813.23       1850.72        18.28 o                         
  13   2   0        904.08        903.32        12.63 o                         
  14   2   0         40.99         43.96         1.88 o                         
   1   3   0       3821.75       3629.14        38.59 o                         
   2   3   0       1464.95       1427.32        13.82 o                         
   3   3   0       1166.53       1017.47        13.03 o                         
   4   3   0       2163.33       2206.05        21.01 o                         
   5   3   0       2345.26       2387.24        28.00 o                         
   6   3   0        106.98        117.37         4.14 o                         
   7   3   0         34.13         44.71         2.83 o                         
   8   3   0          1.61          4.08         1.07 o                         
   9   3   0         23.03         21.60         1.33 o                         
  10   3   0        516.52        480.38        12.94 o                         
  11   3   0        229.12        217.82         3.05 o                         
  12   3   0        777.56        726.95        14.57 o                         
  13   3   0        192.53        190.84         2.52 o                         
  14   3   0        524.87        533.76        15.35 o                         
   0   4   0      14802.35      14216.42       144.46 o                         
   1   4   0       1308.09       1241.07        13.48 o                         
   2   4   0       4905.89       4796.58        35.94 o                         
   3   4   0      10676.92      10473.48       108.06 o                         
   4   4   0       4401.99       4411.37        48.25 o                         
   5   4   0       1321.27       1378.25        18.65 o                         
   6   4   0        216.18        204.31         6.66 o                         
   7   4   0         38.59         47.76         1.65 o                         
   8   4   0         99.26        104.81         1.63 o                         
   9   4   0        458.23        423.59         4.72 o                         
  10   4   0       1296.06       1239.94         9.97 o                         
  11   4   0       2124.24       2080.70        12.82 o                         
  12   4   0         79.96         90.80         2.30 o                         
  13   4   0        981.69       1059.74        15.14 o                         
  14   4   0        143.35        149.48         2.04 o                         
   1   5   0        968.39        982.13        11.74 o                         
   2   5   0        117.21         96.52         2.29 o                         
   3   5   0       2308.38       2364.38        25.69 o                         
   4   5   0       3353.34       3287.32        25.95 o                         
   5   5   0        207.83        293.96         5.85 o                         
   6   5   0       1239.70       1225.16        18.74 o                         
   7   5   0       1133.55       1261.41        21.10 o                         
   8   5   0        295.01        272.69         3.95 o                         
   9   5   0          2.27          3.34         1.55 o                         
  10   5   0          8.40         13.36         1.93 o                         
  11   5   0        130.36        131.12         2.94 o                         
  12   5   0        685.62        704.61         9.77 o                         
  13   5   0          1.41          2.29         1.51 o                         
  14   5   0         49.78         46.72         1.15 o                         
   0   6   0        927.63        815.20        11.97 o                         
   1   6   0       2126.37       2032.04        14.77 o                         
   2   6   0       3701.44       3658.42        28.58 o                         
   3   6   0        246.01        207.12         3.06 o                         
   4   6   0        227.26        201.49         3.52 o                         
   5   6   0       2850.48       2772.64        53.29 o                         
   6   6   0        995.92       1046.83        10.69 o                         
   7   6   0        219.71        232.74         3.35 o                         
   8   6   0         58.33         62.43         1.58 o                         
   9   6   0        463.99        473.08         6.24 o                         
  10   6   0        584.33        583.77         4.24 o                         
  11   6   0         45.68         52.06         1.87 o                         
  12   6   0        421.00        442.05         7.19 o                         
  13   6   0        246.89        242.12        17.91 o                         
   1   7   0          3.58          1.90         1.72 o                         
   2   7   0        725.93        695.69         8.04 o                         
   3   7   0        199.41        190.10         3.87 o                         
   4   7   0       2483.00       2498.87        36.63 o                         
   5   7   0       2249.60       2346.52        32.39 o                         
   6   7   0          0.52          2.42         1.32 o                         
   7   7   0        104.45        108.51         2.35 o                         
   8   7   0        411.51        458.03         5.15 o                         
   9   7   0         24.70         30.26         1.80 o                         
  10   7   0         97.12         97.62         2.34 o                         
  11   7   0        428.69        431.60         7.45 o                         
  12   7   0         76.12         93.52         2.26 o                         
  13   7   0         19.50         17.47         1.51 o                         
   0   8   0        920.95        919.62        10.73 o                         
   1   8   0        330.46        307.29         5.28 o                         
   2   8   0        199.87        201.19         6.40 o                         
   3   8   0        561.26        554.93         4.51 o                         
   4   8   0         57.66         57.62         1.58 o                         
   5   8   0        888.36        893.91         8.90 o                         
   6   8   0         39.96         45.43         1.57 o                         
   7   8   0       1719.86       1760.50        14.73 o                         
   8   8   0       1301.73       1321.90         7.84 o                         
   9   8   0        118.24        126.46         2.37 o                         
  10   8   0        553.35        542.88         5.06 o                         
  11   8   0         77.94         81.20         1.94 o                         
  12   8   0         67.21         72.95         2.78 o                         
   1   9   0        274.65        256.03         2.47 o                         
   2   9   0        792.29        793.91         5.82 o                         
   3   9   0        712.20        699.48         4.46 o                         
   4   9   0          2.99          6.55         1.57 o                         
   5   9   0       1195.00       1196.08         7.20 o                         
   6   9   0       2637.44       2685.75        23.76 o                         
   7   9   0        218.41        212.32         2.33 o                         
   8   9   0         17.69         25.80         2.26 o                         
   9   9   0        215.35        215.54         3.69 o                         
  10   9   0        439.03        455.72        10.50 o                         
  11   9   0         41.47         41.60         1.23 o                         
  12   9   0        159.34        146.20         9.88 o                         
   0  10   0        383.36        401.98         5.22 o                         
   1  10   0        586.53        577.26         4.24 o                         
   2  10   0         84.41         80.33         3.47 o                         
   3  10   0         32.35         36.67         1.59 o                         
   4  10   0        512.57        516.65         4.50 o                         
   5  10   0        122.76        134.68         2.94 o                         
   6  10   0       1237.87       1225.73         6.67 o                         
   7  10   0       1452.06       1434.03        11.12 o                         
   8  10   0        458.15        472.68         4.11 o                         
   9  10   0        170.01        174.72         3.55 o                         
  10  10   0        472.57        503.06         7.49 o                         
  11  10   0        106.46        101.16         1.89 o                         
   1  11   0        102.35        111.80         2.03 o                         
   2  11   0        428.38        433.89         3.83 o                         
   3  11   0        164.58        161.17         2.20 o                         
   4  11   0        945.40        931.59         6.12 o                         
   5  11   0        496.68        473.25         4.62 o                         
   6  11   0        100.28         93.14         2.13 o                         
   7  11   0         48.07         49.87         1.99 o                         
   8  11   0        162.49        157.35         2.50 o                         
   9  11   0          1.26          3.58         1.53 o                         
  10  11   0        210.02        199.77         3.51 o                         
   0  12   0       1443.40       1467.13        12.75 o                         
   1  12   0        544.48        535.41         3.56 o                         
   2  12   0         50.94         59.83         1.71 o                         
   3  12   0        453.99        434.89         3.23 o                         
   4  12   0        292.25        301.98         2.81 o                         
   5  12   0       1817.02       1844.05        17.22 o                         
   6  12   0        144.02        162.50         3.26 o                         
   7  12   0         55.23         57.73         1.84 o                         
   8  12   0        278.68        303.16         8.85 o                         
   9  12   0        295.19        304.36         4.36 o                         
   1  13   0         90.16         87.07         1.99 o                         
   2  13   0        124.02        130.68         3.01 o                         
   3  13   0        636.61        604.52         6.45 o                         
   4  13   0         21.50         21.15         1.52 o                         
   5  13   0        517.28        506.73         6.32 o                         
   6  13   0        203.76        198.49         2.60 o                         
   7  13   0         50.31         52.09         4.48 o                         
   8  13   0         35.77         28.47         1.19 o                         
   0  14   0        284.62        284.23         4.87 o                         
   1  14   0        222.88        234.40         2.91 o                         
   2  14   0        702.32        668.48         7.11 o                         
   3  14   0        148.97        145.68         2.84 o                         
   4  14   0         46.85         53.64         1.99 o                         
   5  14   0        312.47        331.32         5.64 o                         
   6  14   0        366.10        396.72         6.70 o                         
   1  15   0        108.21        111.17         3.06 o                         
   2  15   0          0.43          0.73         1.38 o                         
   3  15   0         65.28         58.11         1.61 o                         
   4  15   0        129.15        126.60         3.12 o                         
   5  15   0         42.27         39.42         2.71 o                         
 -15   1   1         22.95         22.19         1.04 o                         
 -14   1   1         28.50         33.68         1.43 o                         
 -13   1   1        315.84        312.26         5.46 o                         
 -12   1   1        305.56        301.14         2.64 o                         
 -11   1   1        531.31        536.08         3.06 o                         
 -10   1   1       1732.58       1694.05         8.47 o                         
  -9   1   1       3060.30       3069.85        15.74 o                         
  -8   1   1       3167.20       3029.21        23.50 o                         
  -7   1   1       3589.04       3605.55        44.45 o                         
  -6   1   1        690.57        646.48         8.46 o                         
  -5   1   1        285.83        291.61         6.29 o                         
  -4   1   1       2862.04       2812.82        31.07 o                         
  -3   1   1       2043.26       1904.23        28.28 o                         
  -2   1   1       4173.75       3638.25        23.79 o                         
  -1   1   1       6165.74       5830.34        67.33 o                         
   0   1   1       2715.96       2370.11        43.23 o                         
   1   1   1       1748.68       1626.74        26.10 o                         
   2   1   1       5319.27       5042.02       176.61 o                         
   3   1   1      10042.67       9539.45       146.89 o                         
   4   1   1       3570.21       3482.04        48.55 o                         
   5   1   1       7336.76       7392.54        77.36 o                         
   6   1   1       6978.87       6711.27        62.56 o                         
   7   1   1       4084.47       4090.70        36.16 o                         
   8   1   1       4783.39       4892.35        25.18 o                         
   9   1   1        459.25        493.03         6.56 o                         
  10   1   1        193.11        206.32         2.31 o                         
  11   1   1         22.73         29.12         1.62 o                         
  12   1   1         51.48         56.81         1.68 o                         
  13   1   1        323.34        314.16         2.82 o                         
  14   1   1         85.28         80.74         1.96 o                         
 -15   2   1         78.81         72.57         2.82 o                         
 -14   2   1        108.30        115.10         2.05 o                         
 -13   2   1         51.91         49.77         1.78 o                         
 -12   2   1        448.02        464.83         6.95 o                         
 -11   2   1       1441.55       1429.94         9.37 o                         
 -10   2   1        110.12        117.09         3.72 o                         
  -9   2   1        339.70        341.27         2.36 o                         
  -8   2   1         49.36         43.21         2.11 o                         
  -7   2   1         79.41         73.03         3.07 o                         
  -6   2   1         27.86         42.29         2.58 o                         
  -5   2   1        108.81        142.97         3.15 o                         
  -4   2   1        716.85        762.31        10.42 o                         
  -3   2   1       2610.59       2498.41        45.31 o                         
  -2   2   1       3723.56       3528.64        29.85 o                         
  -1   2   1       5754.29       5088.73        53.66 o                         
   0   2   1        453.45        411.42        11.01 o                         
   1   2   1      17762.37      16518.98       166.68 o                         
   2   2   1         13.57         14.06         1.37 o                         
   3   2   1       3631.12       3518.06        31.26 o                         
   4   2   1         30.84         26.20         2.27 o                         
   5   2   1        577.93        569.22         7.06 o                         
   6   2   1          0.80          1.68         2.30 o                         
   7   2   1          3.01          6.31         2.83 o                         
   8   2   1        385.01        367.09         3.41 o                         
   9   2   1        121.34        129.94         1.82 o                         
  10   2   1         26.96         33.49         1.65 o                         
  11   2   1        351.37        352.26         3.09 o                         
  12   2   1        120.70        132.98         7.02 o                         
  13   2   1        120.45        118.99         1.89 o                         
  14   2   1         41.25         35.34         1.80 o                         
 -14   3   1        312.57        302.31         3.65 o                         
 -13   3   1        416.73        403.99         4.73 o                         
 -12   3   1        568.30        591.59         4.73 o                         
 -11   3   1        213.64        221.71         2.34 o                         
 -10   3   1       1485.84       1460.83         6.20 o                         
  -9   3   1       1377.66       1373.28         6.48 o                         
  -8   3   1       1141.98       1155.01         6.07 o                         
  -7   3   1         91.25         77.01         2.92 o                         
  -6   3   1        889.28       1070.13         9.73 o                         
  -5   3   1      17936.14      17881.97       149.75 o                         
  -4   3   1       9769.51      10137.32       104.51 o                         
  -3   3   1       5143.40       5174.06        40.19 o                         
  -2   3   1         51.44         39.00         1.69 o                         
  -1   3   1       4647.16       4261.74        27.97 o                         
   0   3   1       1205.81       1131.45        12.62 o                         
   1   3   1       5632.27       5666.50        41.21 o                         
   2   3   1       4918.32       4780.98        48.66 o                         
   3   3   1       5042.76       4659.70        40.65 o                         
   4   3   1       9328.97       9075.43        93.66 o                         
   5   3   1       9222.50       8829.00        76.44 o                         
   6   3   1       1966.01       1944.49        17.99 o                         
   7   3   1       2766.81       2931.41        15.36 o                         
   8   3   1        932.34        966.34         6.71 o                         
   9   3   1        262.12        271.61         2.52 o                         
  10   3   1        694.96        695.81         6.72 o                         
  11   3   1        202.61        215.19         3.15 o                         
  12   3   1         19.89         22.88         1.79 o                         
  13   3   1         22.75         23.04         1.65 o                         
  14   3   1        158.07        151.49         2.62 o                         
 -14   4   1        464.76        461.23         6.30 o                         
 -13   4   1         15.28         16.67         1.99 o                         
 -12   4   1        247.62        271.20         4.26 o                         
 -11   4   1         26.08         23.65         1.55 o                         
 -10   4   1        202.40        214.14         2.21 o                         
  -9   4   1         15.61         13.22         1.29 o                         
  -8   4   1         10.75          7.88         1.13 o                         
  -7   4   1         86.21         72.47         3.70 o                         
  -6   4   1       1998.31       2031.80        20.79 o                         
  -5   4   1       1053.49        978.40        11.39 o                         
  -4   4   1        170.84        142.61         3.42 o                         
  -3   4   1       8195.23       8079.03        59.15 o                         
  -2   4   1        676.07        660.81         5.52 o                         
  -1   4   1       5701.33       5562.29        56.20 o                         
   0   4   1       1152.66       1066.64         9.06 o                         
   1   4   1      13340.35      13159.85        84.91 o                         
   2   4   1          2.31          5.67         0.95 o                         
   3   4   1          1.39          9.23         2.00 o                         
   4   4   1        418.02        447.57        12.29 o                         
   5   4   1       1182.69       1145.45        28.88 o                         
   6   4   1        132.23        143.48         6.28 o                         
   7   4   1          2.76          4.21         1.21 o                         
   8   4   1        682.52        679.27         5.29 o                         
   9   4   1          4.23          5.03         1.61 o                         
  10   4   1          0.81          1.02         1.63 o                         
  11   4   1        701.91        709.11         7.22 o                         
  12   4   1        134.72        135.72         2.15 o                         
  13   4   1        248.44        280.08        15.78 o                         
  14   4   1        260.43        201.56         6.53 o                         
 -14   5   1         59.90         56.41         2.02 o                         
 -13   5   1         52.51         60.16         2.06 o                         
 -12   5   1       1253.27       1259.87         9.57 o                         
 -11   5   1        936.22        900.46        13.54 o                         
 -10   5   1        823.06        825.71         9.30 o                         
  -9   5   1        207.23        211.06         2.27 o                         
  -8   5   1        393.48        394.11         2.74 o                         
  -7   5   1       2343.53       2566.21        22.55 o                         
  -6   5   1       1398.50       1416.22        22.61 o                         
  -5   5   1        911.12       1148.42        14.68 o                         
  -4   5   1        510.57        489.74         5.43 o                         
  -3   5   1       4720.36       4740.36        40.48 o                         
  -2   5   1       1050.59       1073.17         9.34 o                         
  -1   5   1         92.03        126.06         2.68 o                         
   0   5   1       1113.18        970.22        10.61 o                         
   1   5   1        236.81        265.94         4.55 o                         
   2   5   1       3307.34       3299.99        29.68 o                         
   3   5   1      15202.55      15439.08       128.58 o                         
   4   5   1       2667.67       2530.37        30.02 o                         
   5   5   1       2316.66       2262.11        28.22 o                         
   6   5   1        809.25        773.51         7.78 o                         
   7   5   1        329.08        347.62         4.96 o                         
   8   5   1         87.59         91.72         1.71 o                         
   9   5   1        168.00        176.13         2.63 o                         
  10   5   1        724.47        733.39         5.53 o                         
  11   5   1       1163.68       1178.28        12.07 o                         
  12   5   1        327.23        330.92         4.06 o                         
  13   5   1        280.14        280.14         3.53 o                         
 -14   6   1         85.09         88.45         1.87 o                         
 -13   6   1         79.90         90.17         7.37 o                         
 -12   6   1        164.13        148.55         9.56 o                         
 -11   6   1          8.82          8.27         1.88 o                         
 -10   6   1        188.67        180.44         2.33 o                         
  -9   6   1         15.14         12.33         1.53 o                         
  -8   6   1          1.24          1.60         1.31 o                         
  -7   6   1         89.39         97.72         1.57 o                         
  -6   6   1         56.85         45.07         2.54 o                         
  -5   6   1        596.58        665.52         7.25 o                         
  -4   6   1       1637.43       1588.35        15.72 o                         
  -3   6   1         10.72         19.52         1.61 o                         
  -2   6   1          0.37          1.44         1.31 o                         
  -1   6   1       3189.30       3331.01        25.70 o                         
   0   6   1        470.88        412.32         4.30 o                         
   1   6   1      10249.69      10438.17        68.28 o                         
   2   6   1       4175.63       4122.65        37.36 o                         
   3   6   1       1982.17       1810.23        15.15 o                         
   4   6   1         21.04         20.38         2.86 o                         
   5   6   1       1619.65       1673.02        23.89 o                         
   6   6   1          5.82          7.81         1.29 o                         
   7   6   1       1991.91       1994.02        11.76 o                         
   8   6   1       1361.45       1350.10         8.00 o                         
   9   6   1          3.00          4.91         1.75 o                         
  10   6   1         78.08         75.24         1.98 o                         
  11   6   1         26.75         26.90         1.90 o                         
  12   6   1          4.01          5.27         1.50 o                         
  13   6   1         54.57         48.05         1.49 o                         
 -13   7   1         32.02         35.80         2.11 o                         
 -12   7   1        479.01        471.99         7.20 o                         
 -11   7   1         48.79         47.85         2.13 o                         
 -10   7   1        364.23        362.97         3.57 o                         
  -9   7   1        123.97        125.54         2.11 o                         
  -8   7   1        122.73        136.17         2.02 o                         
  -7   7   1        175.91        188.01         5.21 o                         
  -6   7   1       4443.46       4564.57        33.56 o                         
  -5   7   1       1312.56       1358.52         9.09 o                         
  -4   7   1         65.76         58.21         3.26 o                         
  -3   7   1        223.01        205.90         5.38 o                         
  -2   7   1       1555.56       1460.98        13.65 o                         
  -1   7   1        650.83        622.26         6.72 o                         
   0   7   1       1900.16       1858.16        16.21 o                         
   1   7   1       2032.68       1934.75        15.78 o                         
   2   7   1         54.64         79.05         2.80 o                         
   3   7   1        960.43        959.99         9.66 o                         
   4   7   1         50.50         55.17         2.66 o                         
   5   7   1        448.89        457.91         5.06 o                         
   6   7   1       2756.23       2735.38        16.59 o                         
   7   7   1        455.41        484.33         4.63 o                         
   8   7   1        367.08        371.16         3.89 o                         
   9   7   1        850.76        836.92         8.22 o                         
  10   7   1         29.15         33.35         1.75 o                         
  11   7   1         43.58         44.47         1.94 o                         
  12   7   1         29.02         29.24         1.83 o                         
 -13   8   1          3.10          2.62         1.14 o                         
 -12   8   1        110.40        115.44         2.76 o                         
 -11   8   1        141.29        154.31         2.44 o                         
 -10   8   1         75.75         67.17         2.04 o                         
  -9   8   1          0.25          3.01         1.92 o                         
  -8   8   1        299.07        280.94         2.83 o                         
  -7   8   1          4.64          4.57         1.37 o                         
  -6   8   1         32.55         29.34         1.50 o                         
  -5   8   1        588.65        559.35         4.40 o                         
  -4   8   1        166.31        147.42         1.82 o                         
  -3   8   1        248.73        266.02         2.80 o                         
  -2   8   1        454.18        476.04         6.23 o                         
  -1   8   1       1919.14       1941.05        16.36 o                         
   0   8   1       1052.93       1003.78         9.11 o                         
   1   8   1       3171.03       3180.33        28.21 o                         
   2   8   1        602.82        544.11         7.14 o                         
   3   8   1       3486.30       3680.45        20.36 o                         
   4   8   1          0.96          2.58         1.39 o                         
   5   8   1        310.38        305.69         3.09 o                         
   6   8   1        280.94        262.83         2.74 o                         
   7   8   1        582.69        566.17         4.45 o                         
   8   8   1         14.07         14.72         2.07 o                         
   9   8   1        527.75        520.30         4.69 o                         
  10   8   1         76.66         71.23         1.87 o                         
  11   8   1        337.00        360.19        10.88 o                         
  12   8   1         66.00         80.07         7.80 o                         
 -12   9   1         23.04         22.09         1.73 o                         
 -11   9   1         26.68         29.44         1.30 o                         
 -10   9   1        518.91        553.95         5.07 o                         
  -9   9   1        242.88        225.69         2.86 o                         
  -8   9   1        537.91        501.46         5.04 o                         
  -7   9   1       1231.83       1252.39         7.18 o                         
  -6   9   1        153.84        149.86         2.20 o                         
  -5   9   1        285.28        278.50         2.60 o                         
  -4   9   1        222.30        250.81         3.98 o                         
  -3   9   1       2241.70       2242.64        20.41 o                         
  -2   9   1       2914.80       2898.36        15.43 o                         
  -1   9   1        897.28        857.94         7.10 o                         
   0   9   1       1619.23       1572.26        10.12 o                         
   1   9   1       1020.20       1016.12         6.71 o                         
   2   9   1        295.33        291.84         4.03 o                         
   3   9   1         76.35         78.83         1.81 o                         
   4   9   1        450.28        435.37         3.72 o                         
   5   9   1         28.41         33.59         1.63 o                         
   6   9   1         32.13         39.61         1.70 o                         
   7   9   1        198.38        203.06         2.73 o                         
   8   9   1        552.67        567.59         4.58 o                         
   9   9   1        489.68        489.75         4.26 o                         
  10   9   1         68.74         68.90         1.68 o                         
  11   9   1         28.34         31.20         1.41 o                         
 -12  10   1        208.38        136.57         3.38 o                         
 -11  10   1         52.51         59.97         1.36 o                         
 -10  10   1          3.49          5.31         1.54 o                         
  -9  10   1          5.77          6.06         2.07 o                         
  -8  10   1         57.75         58.78         2.23 o                         
  -7  10   1         61.46         72.79         2.18 o                         
  -6  10   1         27.56         32.60         2.04 o                         
  -5  10   1         69.76         71.36         1.88 o                         
  -4  10   1         22.71         17.05         1.36 o                         
  -3  10   1         42.89         42.49         1.57 o                         
  -2  10   1        279.23        279.71         2.83 o                         
  -1  10   1        312.82        334.77         3.49 o                         
   0  10   1         52.15         51.18         1.52 o                         
   1  10   1       1342.71       1369.30         7.87 o                         
   2  10   1        852.71        818.28         5.43 o                         
   3  10   1        536.02        544.11         6.46 o                         
   4  10   1         18.07         24.52         1.90 o                         
   5  10   1        524.05        552.00         4.41 o                         
   6  10   1         47.30         48.49         1.88 o                         
   7  10   1        619.08        606.99        10.68 o                         
   8  10   1         16.92         14.00         1.73 o                         
   9  10   1         28.74         35.34         2.45 o                         
  10  10   1        169.60        172.73         2.33 o                         
  11  10   1         25.85         19.53         2.31 o                         
 -11  11   1         23.00         22.20         1.67 o                         
 -10  11   1         28.89         28.34         1.44 o                         
  -9  11   1         22.40         25.86         1.78 o                         
  -8  11   1        110.54        106.25         2.38 o                         
  -7  11   1         64.94         70.20         2.16 o                         
  -6  11   1         57.27         52.87         2.61 o                         
  -5  11   1       2315.59       2270.87        25.01 o                         
  -4  11   1       2267.30       2209.35        14.34 o                         
  -3  11   1        617.80        635.46         5.89 o                         
  -2  11   1        708.65        759.49         6.06 o                         
  -1  11   1        438.62        436.32         3.32 o                         
   0  11   1       1880.20       1847.34         9.21 o                         
   1  11   1        332.87        329.21         3.03 o                         
   2  11   1        307.53        305.79         3.23 o                         
   3  11   1        117.45        123.08         2.00 o                         
   4  11   1         99.35        101.20         2.28 o                         
   5  11   1        347.03        330.01         3.48 o                         
   6  11   1        234.50        242.94         3.35 o                         
   7  11   1         51.92         55.54         2.08 o                         
   8  11   1         26.17         34.42         1.57 o                         
   9  11   1         50.72         55.52         2.02 o                         
  10  11   1        376.48        376.61         5.14 o                         
 -10  12   1        527.98        455.04        14.05 o                         
  -9  12   1        190.04        208.94         2.56 o                         
  -8  12   1        170.31        172.75         4.86 o                         
  -7  12   1         61.14         58.41         1.88 o                         
  -6  12   1        167.18        163.90         2.91 o                         
  -5  12   1          0.38          1.27         1.78 o                         
  -4  12   1        556.41        537.83         3.46 o                         
  -3  12   1          0.44          0.62         1.49 o                         
  -2  12   1        576.62        561.03         4.53 o                         
  -1  12   1        953.38        936.51         5.76 o                         
   0  12   1        579.10        568.60         3.52 o                         
   1  12   1        248.12        233.63         2.77 o                         
   2  12   1         40.31         39.13         1.99 o                         
   3  12   1        133.79        141.52         2.12 o                         
   4  12   1         80.66         80.80         1.84 o                         
   5  12   1         44.65         39.35         1.78 o                         
   6  12   1          1.34          4.21         1.92 o                         
   7  12   1         14.22         17.33         1.80 o                         
   8  12   1         12.70         14.49         1.38 o                         
   9  12   1         20.76         18.58         1.05 o                         
  -9  13   1        307.81        299.21        34.50 o                         
  -8  13   1         20.78         23.66         1.35 o                         
  -7  13   1        644.48        613.32        14.45 o                         
  -6  13   1        178.14        178.57         3.90 o                         
  -5  13   1        413.33        422.42         4.39 o                         
  -4  13   1       1419.20       1458.39        12.31 o                         
  -3  13   1       1556.49       1587.20         9.12 o                         
  -2  13   1        826.32        836.47         5.76 o                         
  -1  13   1        243.54        250.49         2.64 o                         
   0  13   1         35.71         42.45         1.64 o                         
   1  13   1        174.66        188.16         2.44 o                         
   2  13   1        115.80        115.23         2.14 o                         
   3  13   1        197.50        204.79         2.49 o                         
   4  13   1         18.59         20.31         1.48 o                         
   5  13   1        475.49        480.59         5.59 o                         
   6  13   1        331.93        328.53         5.27 o                         
   7  13   1        117.65        127.83         3.55 o                         
   8  13   1        366.59        354.79        18.23 o                         
  -7  14   1        108.48         97.12         2.04 o                         
  -6  14   1          7.34          7.39         1.18 o                         
  -5  14   1         30.18         25.02         1.68 o                         
  -4  14   1        140.23        138.66         2.92 o                         
  -3  14   1         38.11         37.91         2.25 o                         
  -2  14   1        517.33        521.09        10.49 o                         
  -1  14   1         18.63         18.31         1.66 o                         
   0  14   1         88.86         96.29         1.85 o                         
   1  14   1          7.89          7.75         1.72 o                         
   2  14   1         15.06         16.04         1.93 o                         
   3  14   1         32.23         35.13         2.63 o                         
   4  14   1          1.15          0.47         1.76 o                         
   5  14   1         50.90         54.52         2.33 o                         
   6  14   1         12.19         10.68         1.49 o                         
  -5  15   1        687.18        599.47         9.33 o                         
  -4  15   1        334.90        328.87         4.03 o                         
  -3  15   1        338.75        305.97         6.62 o                         
  -2  15   1        315.35        296.34         6.04 o                         
  -1  15   1        913.36        907.78        10.22 o                         
   0  15   1        712.05        700.27         7.78 o                         
   1  15   1         36.31         40.91         1.70 o                         
   2  15   1         67.10         69.97         1.97 o                         
   3  15   1         24.88         27.20         1.55 o                         
   4  15   1         16.07         16.12         1.37 o                         
 -15   0   2         28.78         29.29         2.03 o                         
 -14   0   2         23.75         24.26         2.44 o                         
 -13   0   2        134.82        144.44         5.91 o                         
 -12   0   2        216.06        212.94         3.74 o                         
 -11   0   2       2567.66       2614.29        14.55 o                         
 -10   0   2        189.26        202.04         8.71 o                         
  -9   0   2       5284.88       5322.99        25.18 o                         
  -8   0   2        411.11        393.42        19.28 o                         
  -7   0   2       1775.98       1623.30        22.27 o                         
  -6   0   2       1165.31       1098.04        11.76 o                         
  -5   0   2       1715.32       1661.31        29.20 o                         
  -4   0   2        633.48        563.43         6.55 o                         
  -3   0   2       4345.43       4377.53        37.30 o                         
  -2   0   2       5217.02       5004.05        72.80 o                         
  -1   0   2        633.86        583.72         6.82 o                         
   0   0   2      29542.49      24692.67       553.26 o                         
   1   0   2        710.74        615.11        11.29 o                         
   2   0   2      27024.25      24830.44       355.66 o                         
   3   0   2        522.85        540.01         8.63 o                         
   4   0   2       2126.45       2493.34        45.15 o                         
   5   0   2       1076.14       1052.60        19.68 o                         
   6   0   2        861.58        797.54        13.76 o                         
   7   0   2       2336.68       2439.74        53.22 o                         
   8   0   2       2173.22       2240.31        18.72 o                         
   9   0   2       1895.32       1910.70        13.11 o                         
  10   0   2       1007.65       1069.55         8.99 o                         
  11   0   2       1305.20       1322.99        15.35 o                         
  12   0   2        611.53        614.57         6.71 o                         
  13   0   2         90.82         81.43         4.05 o                         
  14   0   2        303.45        262.04         4.86 o                         
 -15   1   2         45.50         48.11         2.21 o                         
 -14   1   2         37.63         34.76         1.81 o                         
 -13   1   2         36.34         38.79         1.52 o                         
 -12   1   2          1.64          6.00         1.35 o                         
 -11   1   2         39.19         40.33         1.49 o                         
 -10   1   2        216.27        239.27         3.67 o                         
  -9   1   2          6.69          6.25         0.98 o                         
  -8   1   2        714.70        714.51         7.08 o                         
  -7   1   2        441.40        440.25         4.50 o                         
  -6   1   2        896.06        799.00         7.30 o                         
  -5   1   2       1697.54       1748.67        14.03 o                         
  -4   1   2        240.13        199.51         3.10 o                         
  -3   1   2       1245.68       1205.58        11.28 o                         
  -2   1   2      21814.39      20222.76       143.92 o                         
  -1   1   2       3041.78       2807.27        25.25 o                         
   0   1   2      10006.13       9027.17       169.69 o                         
   1   1   2        164.80        165.70         3.52 o                         
   2   1   2          0.09         23.80        16.75 o                         
   3   1   2         17.33         23.59         2.10 o                         
   4   1   2        161.90        169.70         3.98 o                         
   5   1   2        817.30        779.70        13.84 o                         
   6   1   2        140.40        135.71         4.04 o                         
   7   1   2        263.86        271.29         2.99 o                         
   8   1   2         51.05         52.83         1.64 o                         
   9   1   2         26.61         28.49         1.61 o                         
  10   1   2         84.05         91.16         1.72 o                         
  11   1   2          0.07          0.44         1.78 o                         
  12   1   2         24.04         24.93         1.61 o                         
  13   1   2         48.11         50.95         2.52 o                         
 -15   2   2         97.38         91.79         1.97 o                         
 -14   2   2        261.79        261.48         4.95 o                         
 -13   2   2        494.74        500.99         8.28 o                         
 -12   2   2        172.69        174.54         5.34 o                         
 -11   2   2         96.99         98.52         1.68 o                         
 -10   2   2        139.41        141.47         1.71 o                         
  -9   2   2         34.44         39.57         1.10 o                         
  -8   2   2        986.16        995.39        12.48 o                         
  -7   2   2       3845.42       3718.21        65.05 o                         
  -6   2   2        712.05        671.18        11.45 o                         
  -5   2   2        727.66        538.74         6.60 o                         
  -4   2   2       5508.84       5030.42        48.05 o                         
  -3   2   2       7838.37       7652.00        41.70 o                         
  -2   2   2       5018.23       4627.97        33.98 o                         
  -1   2   2       2124.46       2076.56        18.47 o                         
   0   2   2       8901.05       8606.94        68.40 o                         
   1   2   2        389.16        350.69         4.92 o                         
   2   2   2       6378.73       6406.10        66.51 o                         
   3   2   2         76.83         87.97         3.42 o                         
   4   2   2        521.36        563.15         7.73 o                         
   5   2   2        730.90        709.65         8.41 o                         
   6   2   2        637.00        612.51        12.16 o                         
   7   2   2       1603.05       1675.64        17.11 o                         
   8   2   2       2494.87       2513.51        14.21 o                         
   9   2   2       3228.90       3259.78        20.80 o                         
  10   2   2        145.97        166.14         2.52 o                         
  11   2   2        122.66        125.07         4.52 o                         
  12   2   2       1636.45       1637.24        15.26 o                         
  13   2   2        661.37        679.66         8.42 o                         
 -15   3   2        108.32        108.07         2.02 o                         
 -14   3   2        397.96        390.26         7.45 o                         
 -13   3   2          0.40          0.15         2.18 o                         
 -12   3   2        886.31        825.69        15.70 o                         
 -11   3   2          3.29          5.79         1.40 o                         
 -10   3   2        315.83        322.19         2.39 o                         
  -9   3   2          0.89          2.66         0.96 o                         
  -8   3   2         49.67         50.57         1.65 o                         
  -7   3   2        353.03        380.42         6.39 o                         
  -6   3   2        555.28        554.50         7.47 o                         
  -5   3   2         23.72         20.92         1.45 o                         
  -4   3   2       4699.02       4812.72        41.38 o                         
  -3   3   2          2.36          3.20         0.73 o                         
  -2   3   2        434.24        377.64         4.21 o                         
  -1   3   2        114.23        120.09         2.58 o                         
   0   3   2       2984.51       2862.52        31.27 o                         
   1   3   2        386.79        463.78         4.74 o                         
   2   3   2        138.90        159.41         5.10 o                         
   3   3   2         70.26         72.34         2.61 o                         
   4   3   2        965.81        925.17        16.02 o                         
   5   3   2       2214.08       2233.05        19.74 o                         
   6   3   2       2486.23       2598.35        23.06 o                         
   7   3   2         47.50         55.27         3.44 o                         
   8   3   2         58.87         60.90         1.88 o                         
   9   3   2       1087.27       1107.76         9.85 o                         
  10   3   2        114.29        111.36         2.45 o                         
  11   3   2          6.72          3.42         1.65 o                         
  12   3   2         45.97         43.84         4.99 o                         
  13   3   2        176.33        180.18         3.18 o                         
 -15   4   2         27.92         28.37         1.99 o                         
 -14   4   2        171.75        171.45         2.62 o                         
 -13   4   2         85.60         90.04         2.33 o                         
 -12   4   2         27.46         28.02         1.97 o                         
 -11   4   2         49.28         60.12         1.77 o                         
 -10   4   2        846.97        804.96         4.27 o                         
  -9   4   2         42.49         47.05         1.21 o                         
  -8   4   2         56.63         66.86         1.28 o                         
  -7   4   2         50.70         64.23         3.02 o                         
  -6   4   2       4004.52       3755.30        30.10 o                         
  -5   4   2      13888.68      14455.18       105.33 o                         
  -4   4   2       3281.09       3139.76        34.85 o                         
  -3   4   2        430.74        338.12         4.88 o                         
  -2   4   2        343.73        306.68         7.46 o                         
  -1   4   2       1001.05        973.56        14.49 o                         
   0   4   2       1720.48       1733.52        19.41 o                         
   1   4   2       9342.21       8873.48        90.66 o                         
   2   4   2         56.03         92.46         3.11 o                         
   3   4   2       1028.51        962.38        18.81 o                         
   4   4   2        325.86        315.65         7.41 o                         
   5   4   2        986.82        975.50        15.71 o                         
   6   4   2        172.75        153.82         4.01 o                         
   7   4   2         87.33         97.13         1.92 o                         
   8   4   2        470.10        506.36         7.20 o                         
   9   4   2        690.78        725.80         7.53 o                         
  10   4   2       3113.23       3104.81        19.68 o                         
  11   4   2       2729.40       2777.97        17.55 o                         
  12   4   2         39.25         43.54         1.74 o                         
  13   4   2        345.19        324.20         3.56 o                         
 -14   5   2        288.45        287.43         2.91 o                         
 -13   5   2        396.78        401.36         4.12 o                         
 -12   5   2         32.81         30.86         2.04 o                         
 -11   5   2        281.81        270.27         3.06 o                         
 -10   5   2        294.26        284.17         3.69 o                         
  -9   5   2         87.71         87.65         1.43 o                         
  -8   5   2        654.67        636.17         3.35 o                         
  -7   5   2       3115.95       3288.06        31.84 o                         
  -6   5   2        392.64        376.09         5.64 o                         
  -5   5   2       3161.81       3487.35        27.22 o                         
  -4   5   2         10.74         11.74         1.20 o                         
  -3   5   2         36.30         54.83         3.44 o                         
  -2   5   2       1400.66       1307.78        32.72 o                         
  -1   5   2         49.51         20.45         1.59 o                         
   0   5   2          4.32          7.16         2.09 o                         
   1   5   2       1616.55       1795.76        14.59 o                         
   2   5   2         12.68         25.01         1.60 o                         
   3   5   2       3639.20       3868.62        43.03 o                         
   4   5   2       1408.01       1459.73        16.02 o                         
   5   5   2       3319.73       3250.67        31.73 o                         
   6   5   2         72.48         75.36         2.39 o                         
   7   5   2       1182.75       1191.40        24.70 o                         
   8   5   2       5155.24       5300.52        28.53 o                         
   9   5   2          0.19          2.05         1.65 o                         
  10   5   2        301.66        289.96         3.54 o                         
  11   5   2         17.28         14.20         2.33 o                         
  12   5   2         68.38         59.40         2.19 o                         
  13   5   2          1.76          1.52         1.48 o                         
 -14   6   2        537.39        516.41         4.56 o                         
 -13   6   2         42.97         42.96         2.12 o                         
 -12   6   2        535.61        528.90         4.76 o                         
 -11   6   2         91.27         72.16         2.50 o                         
 -10   6   2         55.06         63.54         1.87 o                         
  -9   6   2        197.97        235.63         2.11 o                         
  -8   6   2        160.89        170.40         3.72 o                         
  -7   6   2       3812.56       3956.09        31.91 o                         
  -6   6   2       1356.72       1344.80         9.20 o                         
  -5   6   2         46.48         55.69         2.54 o                         
  -4   6   2       2130.52       2092.99        18.99 o                         
  -3   6   2        771.75        761.74        12.45 o                         
  -2   6   2       1718.22       1578.90        14.27 o                         
  -1   6   2        823.78        736.41         6.78 o                         
   0   6   2        101.45        153.58         2.49 o                         
   1   6   2        264.97        260.45         4.32 o                         
   2   6   2       3082.17       3213.26        36.95 o                         
   3   6   2        669.07        646.53         8.77 o                         
   4   6   2        429.24        396.99        17.86 o                         
   5   6   2        449.07        447.41         6.68 o                         
   6   6   2        141.60        147.04         2.66 o                         
   7   6   2        485.53        497.10         4.52 o                         
   8   6   2        409.63        417.89         3.34 o                         
   9   6   2        528.71        519.31         5.56 o                         
  10   6   2        437.20        443.82         3.63 o                         
  11   6   2        254.44        249.62         3.45 o                         
  12   6   2        357.92        383.55         6.80 o                         
 -14   7   2         13.68         11.62         1.32 o                         
 -13   7   2        187.23        190.16         3.33 o                         
 -12   7   2         10.96         11.13         1.94 o                         
 -11   7   2          7.53          5.14         2.57 o                         
 -10   7   2         48.88         42.55         2.07 o                         
  -9   7   2        408.19        371.17         3.18 o                         
  -8   7   2       1522.76       1577.91         7.59 o                         
  -7   7   2       1772.99       1746.34        11.66 o                         
  -6   7   2         26.70         28.72         1.72 o                         
  -5   7   2          0.35          0.23         1.41 o                         
  -4   7   2         12.50         10.42         1.64 o                         
  -3   7   2        622.82        576.03         7.43 o                         
  -2   7   2       1635.03       1631.16        17.60 o                         
  -1   7   2        274.24        248.61         4.15 o                         
   0   7   2         12.05         13.52         1.61 o                         
   1   7   2       1492.95       1628.34        16.21 o                         
   2   7   2         51.51         67.07         2.24 o                         
   3   7   2         10.74          4.35         3.06 o                         
   4   7   2        414.33        445.12         3.51 o                         
   5   7   2       1677.09       1664.10         8.69 o                         
   6   7   2       3467.64       3549.36        18.79 o                         
   7   7   2        794.89        832.30         5.78 o                         
   8   7   2        207.83        218.46         3.52 o                         
   9   7   2        486.12        480.73         4.13 o                         
  10   7   2         28.37         25.02         1.81 o                         
  11   7   2          8.17         10.15         1.58 o                         
  12   7   2          2.26          2.42         1.26 o                         
 -13   8   2        121.56        118.23         2.76 o                         
 -12   8   2        119.31        121.96         2.68 o                         
 -11   8   2        188.91        220.99         2.63 o                         
 -10   8   2        507.81        461.57         4.07 o                         
  -9   8   2        636.49        578.64         4.80 o                         
  -8   8   2       1794.22       1919.81        11.92 o                         
  -7   8   2        323.38        338.12         4.24 o                         
  -6   8   2        323.54        336.30         2.86 o                         
  -5   8   2        666.76        684.36        11.08 o                         
  -4   8   2        565.24        582.96         3.35 o                         
  -3   8   2         45.88         52.02         1.49 o                         
  -2   8   2       4980.06       4898.49        30.81 o                         
  -1   8   2       1491.67       1480.29        15.67 o                         
   0   8   2       2757.10       2806.86        23.70 o                         
   1   8   2        452.56        420.67         6.47 o                         
   2   8   2        621.86        610.47         5.85 o                         
   3   8   2        554.81        574.05         4.93 o                         
   4   8   2         53.35         59.10         1.70 o                         
   5   8   2        202.20        203.50         2.77 o                         
   6   8   2       2822.76       2919.19        20.11 o                         
   7   8   2       1416.10       1422.80         8.52 o                         
   8   8   2        595.23        573.87         5.57 o                         
   9   8   2        150.86        155.10         5.02 o                         
  10   8   2         89.21        103.90         1.77 o                         
  11   8   2        332.43        303.15         5.39 o                         
 -13   9   2         12.06         11.66         1.39 o                         
 -12   9   2         26.35         33.53         1.71 o                         
 -11   9   2         40.14         38.69         1.61 o                         
 -10   9   2         25.38         34.21         1.90 o                         
  -9   9   2        748.10        746.35         6.97 o                         
  -8   9   2        416.58        364.48         8.80 o                         
  -7   9   2        281.45        278.60         3.44 o                         
  -6   9   2          5.73          8.72         1.56 o                         
  -5   9   2       1138.72       1141.00         6.40 o                         
  -4   9   2        403.07        407.24         3.57 o                         
  -3   9   2         10.65         11.84         1.26 o                         
  -2   9   2        740.87        763.80         4.85 o                         
  -1   9   2        375.17        352.17         2.99 o                         
   0   9   2         31.68         34.54         1.67 o                         
   1   9   2          7.98          9.67         1.49 o                         
   2   9   2          0.16          1.28         1.51 o                         
   3   9   2        232.28        255.77         5.55 o                         
   4   9   2       2314.80       2342.83        16.10 o                         
   5   9   2         43.44         42.30         2.24 o                         
   6   9   2        167.33        172.74         2.23 o                         
   7   9   2       1277.14       1260.55        12.38 o                         
   8   9   2        243.02        251.71         2.62 o                         
   9   9   2         95.03         92.78         2.84 o                         
  10   9   2        669.05        664.35         9.05 o                         
  11   9   2          6.85          5.59         1.06 o                         
 -12  10   2        346.75        264.76         3.68 o                         
 -11  10   2        942.84        973.45        10.06 o                         
 -10  10   2        500.99        552.90         5.39 o                         
  -9  10   2        905.20        894.32         6.80 o                         
  -8  10   2        116.44        102.69         2.18 o                         
  -7  10   2        149.75        140.57         2.85 o                         
  -6  10   2        547.19        555.45         4.21 o                         
  -5  10   2         51.30         53.68         1.56 o                         
  -4  10   2        612.10        643.61         3.97 o                         
  -3  10   2         96.50         90.70         1.72 o                         
  -2  10   2        539.16        540.47         3.96 o                         
  -1  10   2       1730.10       1729.93         9.31 o                         
   0  10   2       1360.07       1372.29         7.89 o                         
   1  10   2       2400.23       2355.32        14.37 o                         
   2  10   2       1946.78       1965.97        11.12 o                         
   3  10   2        277.26        318.89         3.10 o                         
   4  10   2       2376.99       2343.61        13.46 o                         
   5  10   2        187.03        196.71         3.74 o                         
   6  10   2        134.71        149.27         2.42 o                         
   7  10   2        132.08        132.43         3.05 o                         
   8  10   2         67.71         66.72         2.40 o                         
   9  10   2         80.02         92.54         2.76 o                         
  10  10   2        336.36        336.40         5.67 o                         
 -11  11   2         14.28         11.89         1.74 o                         
 -10  11   2          4.29          4.12         1.34 o                         
  -9  11   2         49.34         61.13         3.01 o                         
  -8  11   2         98.39         90.41         2.08 o                         
  -7  11   2        393.05        384.46         4.87 o                         
  -6  11   2        336.76        336.11         3.56 o                         
  -5  11   2        345.26        319.79         3.17 o                         
  -4  11   2        158.92        170.81         2.13 o                         
  -3  11   2        337.15        325.19         3.07 o                         
  -2  11   2          1.69          2.04         1.78 o                         
  -1  11   2         15.08         10.38         1.70 o                         
   0  11   2       1017.32       1040.55         6.37 o                         
   1  11   2        160.50        171.04         2.77 o                         
   2  11   2        214.94        210.13         2.70 o                         
   3  11   2       1049.79       1004.71         7.38 o                         
   4  11   2         48.56         55.51         2.30 o                         
   5  11   2          4.26          3.39         1.92 o                         
   6  11   2       1021.62        978.77         9.79 o                         
   7  11   2        378.20        388.57         4.55 o                         
   8  11   2        279.05        296.18         3.58 o                         
   9  11   2         72.27         71.85         3.00 o                         
 -10  12   2        173.22        162.81         2.20 o                         
  -9  12   2        357.75        364.30         4.42 o                         
  -8  12   2        209.06        199.64         4.01 o                         
  -7  12   2         22.18         25.48         2.05 o                         
  -6  12   2         20.15         25.00         2.10 o                         
  -5  12   2        589.97        587.52         4.15 o                         
  -4  12   2        189.09        192.55         3.04 o                         
  -3  12   2         32.83         35.26         1.76 o                         
  -2  12   2       1459.05       1482.29         9.43 o                         
  -1  12   2        262.13        280.03         3.11 o                         
   0  12   2        813.45        843.39         6.37 o                         
   1  12   2        147.90        171.40         2.50 o                         
   2  12   2       1022.43       1016.34         6.37 o                         
   3  12   2       3688.50       3778.50        25.53 o                         
   4  12   2       1537.49       1561.31        10.38 o                         
   5  12   2        224.17        227.27         3.03 o                         
   6  12   2        801.28        814.41        13.89 o                         
   7  12   2        216.75        226.89         9.97 o                         
   8  12   2         56.10         58.32         1.69 o                         
  -9  13   2         35.65         33.49         1.33 o                         
  -8  13   2         39.25         37.11         1.77 o                         
  -7  13   2          0.72          2.56         1.50 o                         
  -6  13   2         78.97         78.50         1.74 o                         
  -5  13   2          1.90          2.04         1.61 o                         
  -4  13   2         39.95         36.51         1.66 o                         
  -3  13   2         27.46         26.05         1.75 o                         
  -2  13   2         54.02         53.62         1.82 o                         
  -1  13   2         50.28         50.74         1.89 o                         
   0  13   2         19.60         21.57         2.10 o                         
   1  13   2         14.18         14.71         1.71 o                         
   2  13   2         97.67        102.20         2.66 o                         
   3  13   2        135.30        132.94         2.23 o                         
   4  13   2        123.41        115.69         1.75 o                         
   5  13   2        234.20        237.17         2.70 o                         
   6  13   2         12.67         12.63         1.43 o                         
   7  13   2          6.28          7.43         1.01 o                         
  -7  14   2         56.66         51.71         3.03 o                         
  -6  14   2        200.81        188.50         2.40 o                         
  -5  14   2         17.36         20.77         1.49 o                         
  -4  14   2        301.76        294.37         2.89 o                         
  -3  14   2        104.89        101.82         2.36 o                         
  -2  14   2        119.29        131.35         2.09 o                         
  -1  14   2         29.86         33.93         1.44 o                         
   0  14   2       2183.25       2201.60        21.71 o                         
   1  14   2       1505.00       1525.20        26.34 o                         
   2  14   2       1722.95       1796.28        21.01 o                         
   3  14   2        816.95        863.35        12.82 o                         
   4  14   2        610.30        597.79         7.55 o                         
   5  14   2        123.59        115.92         2.48 o                         
   6  14   2         98.04         82.85         3.49 o                         
  -5  15   2         13.83         13.58         1.38 o                         
  -4  15   2         17.57         15.74         1.18 o                         
  -3  15   2        246.99        237.72         3.90 o                         
  -2  15   2         10.23          8.36         1.43 o                         
  -1  15   2        178.47        165.72         3.07 o                         
   0  15   2          0.27          0.22         1.41 o                         
   1  15   2        193.10        196.61         3.68 o                         
   2  15   2          3.32          4.35         1.70 o                         
   3  15   2         75.57         74.19         3.33 o                         
 -15   1   3        119.06        121.45         4.09 o                         
 -14   1   3        873.21        881.61         9.91 o                         
 -13   1   3       1004.39        994.75         8.78 o                         
 -12   1   3        560.04        574.07         3.45 o                         
 -11   1   3         59.71         66.38         1.44 o                         
 -10   1   3        322.08        319.22         2.59 o                         
  -9   1   3        645.62        667.42         4.67 o                         
  -8   1   3        188.54        196.34         3.73 o                         
  -7   1   3         60.50         58.28         1.32 o                         
  -6   1   3        880.69        925.44        10.41 o                         
  -5   1   3       3414.63       3612.78        24.87 o                         
  -4   1   3       3034.70       2905.25        31.04 o                         
  -3   1   3       1164.77        995.97        14.20 o                         
  -2   1   3       1302.73       1310.97        11.77 o                         
  -1   1   3      20507.66      18560.03       183.90 o                         
   0   1   3       2499.67       2358.75        20.95 o                         
   1   1   3       7278.93       6688.31        76.58 o                         
   2   1   3        683.31        772.09         9.01 o                         
   3   1   3         69.49         73.63        12.43 o                         
   4   1   3        130.70        119.63         4.61 o                         
   5   1   3         31.54         43.43         2.96 o                         
   6   1   3         46.95         56.66         2.60 o                         
   7   1   3        101.65        116.34         3.94 o                         
   8   1   3         30.60         35.00         1.74 o                         
   9   1   3        192.45        206.75         6.41 o                         
  10   1   3        185.60        192.28         2.33 o                         
  11   1   3        147.36        153.42         2.41 o                         
  12   1   3         80.28         93.08         2.64 o                         
  13   1   3        384.25        377.68         4.89 o                         
 -15   2   3         69.45         67.28         2.16 o                         
 -14   2   3         17.44         16.59         1.70 o                         
 -13   2   3        205.61        188.95         2.78 o                         
 -12   2   3         23.08         26.55         1.98 o                         
 -11   2   3        464.47        441.63         7.06 o                         
 -10   2   3       1857.46       1907.48        16.39 o                         
  -9   2   3       1013.64       1016.52         4.55 o                         
  -8   2   3        847.28        888.50        13.14 o                         
  -7   2   3          0.22         -0.72         1.62 o                         
  -6   2   3       3513.69       3769.66        28.59 o                         
  -5   2   3        348.09        390.67         7.29 o                         
  -4   2   3        977.52        913.93         9.43 o                         
  -3   2   3          5.10          1.93         0.98 o                         
  -2   2   3       1382.43       1325.66        13.73 o                         
  -1   2   3       2003.67       2036.39        19.75 o                         
   0   2   3         51.11         67.60         3.17 o                         
   1   2   3       2465.00       2378.86        23.86 o                         
   2   2   3       2056.66       2054.11        21.00 o                         
   3   2   3         11.05         11.82         2.31 o                         
   4   2   3        533.71        563.59         9.68 o                         
   5   2   3          0.55          0.95         2.77 o                         
   6   2   3          1.86          1.89         2.57 o                         
   7   2   3        332.51        342.81         2.57 o                         
   8   2   3         27.71         24.79         1.68 o                         
   9   2   3         84.68         78.18         1.91 o                         
  10   2   3        523.01        524.87         5.28 o                         
  11   2   3          3.76          3.95         1.72 o                         
  12   2   3        188.46        184.20         8.50 o                         
  13   2   3        274.41        264.44         3.48 o                         
 -15   3   3        119.77        119.62         2.25 o                         
 -14   3   3       1218.19       1233.24        10.55 o                         
 -13   3   3        145.26        151.00         2.46 o                         
 -12   3   3       1556.66       1573.52         9.30 o                         
 -11   3   3       2008.09       2014.68         9.95 o                         
 -10   3   3         34.42         39.83         1.22 o                         
  -9   3   3        100.24         96.54         1.20 o                         
  -8   3   3         34.05         36.03         3.96 o                         
  -7   3   3       1158.78       1289.95        14.77 o                         
  -6   3   3        515.87        650.93         7.17 o                         
  -5   3   3      13517.14      13231.88        85.74 o                         
  -4   3   3       4118.16       4025.49        29.27 o                         
  -3   3   3       1667.56       1723.76        11.29 o                         
  -2   3   3       1062.34       1023.36        11.74 o                         
  -1   3   3       4601.59       4184.47        46.16 o                         
   0   3   3        925.98        746.23         7.02 o                         
   1   3   3       2641.94       2676.55        29.78 o                         
   2   3   3       2026.37       1921.81        21.80 o                         
   3   3   3       1933.04       1747.86        21.08 o                         
   4   3   3        246.60        225.25         9.00 o                         
   5   3   3         95.65        117.40         4.13 o                         
   6   3   3        660.55        696.97         5.40 o                         
   7   3   3         59.69         72.70         1.45 o                         
   8   3   3         31.01         37.53         1.69 o                         
   9   3   3         30.36         37.10         1.85 o                         
  10   3   3         27.92         33.54         1.91 o                         
  11   3   3        483.50        498.18         5.07 o                         
  12   3   3        446.03        459.70         3.71 o                         
  13   3   3         43.26         39.49         1.71 o                         
 -15   4   3         22.82         28.71         2.07 o                         
 -14   4   3         60.79         71.97         1.93 o                         
 -13   4   3        147.64        145.19         2.19 o                         
 -12   4   3        128.24        134.21         2.15 o                         
 -11   4   3        389.91        389.81         2.73 o                         
 -10   4   3        584.43        560.98         2.93 o                         
  -9   4   3         35.90         33.39         1.16 o                         
  -8   4   3        150.13        196.84         1.86 o                         
  -7   4   3        974.63       1038.87        19.10 o                         
  -6   4   3        768.88        974.26        10.89 o                         
  -5   4   3       1545.98       1510.53        14.51 o                         
  -4   4   3       1537.59       1553.42        13.37 o                         
  -3   4   3        224.12        213.06         3.10 o                         
  -2   4   3       1868.43       1942.80        18.60 o                         
  -1   4   3       4091.90       4267.87        44.53 o                         
   0   4   3         42.93         28.77         2.11 o                         
   1   4   3        790.82        775.78        11.27 o                         
   2   4   3         50.41         58.84         1.96 o                         
   3   4   3       2989.92       2956.56        45.56 o                         
   4   4   3          4.72          4.22         3.43 o                         
   5   4   3       3672.95       3852.79        39.28 o                         
   6   4   3        130.90        135.45         4.89 o                         
   7   4   3        253.52        289.47         5.01 o                         
   8   4   3        342.40        363.70         3.63 o                         
   9   4   3        290.61        301.72         4.87 o                         
  10   4   3        620.40        619.21         6.16 o                         
  11   4   3        163.04        170.85         2.71 o                         
  12   4   3          6.65          6.36         1.28 o                         
 -15   5   3        216.39        205.12         6.85 o                         
 -14   5   3        283.47        290.93        17.01 o                         
 -13   5   3        505.44        523.48         4.44 o                         
 -12   5   3        682.99        675.90        11.03 o                         
 -11   5   3         37.25         40.01         1.61 o                         
 -10   5   3         38.18         44.10         1.41 o                         
  -9   5   3        265.39        254.87         1.98 o                         
  -8   5   3         35.99         41.33         1.18 o                         
  -7   5   3       5207.19       5599.35        49.77 o                         
  -6   5   3       2167.74       2297.89        19.24 o                         
  -5   5   3       1534.51       1734.18        14.82 o                         
  -4   5   3        126.57        109.81         2.48 o                         
  -3   5   3       2465.50       2337.83        32.99 o                         
  -2   5   3        260.53        243.41         3.96 o                         
  -1   5   3       1476.37       1486.78        17.49 o                         
   0   5   3       1161.42       1049.99        12.37 o                         
   1   5   3       1342.23       1133.17        14.28 o                         
   2   5   3       1135.87       1034.20        12.71 o                         
   3   5   3       5291.49       5563.34        57.47 o                         
   4   5   3       2673.86       2646.31        26.11 o                         
   5   5   3        865.13        915.88         9.91 o                         
   6   5   3        109.89        123.09         2.39 o                         
   7   5   3         72.38         82.88         2.15 o                         
   8   5   3         83.75         82.20         2.33 o                         
   9   5   3         82.86         81.07         2.17 o                         
  10   5   3        730.04        736.16         5.75 o                         
  11   5   3        168.41        166.31         3.87 o                         
  12   5   3        141.26        132.39         3.26 o                         
 -14   6   3         75.82         77.75         5.92 o                         
 -13   6   3         17.07         20.96         2.00 o                         
 -12   6   3        795.02        783.70         9.32 o                         
 -11   6   3        647.67        653.58         4.11 o                         
 -10   6   3        480.70        504.57         3.21 o                         
  -9   6   3          5.14          3.62         1.17 o                         
  -8   6   3          0.95          1.23         1.19 o                         
  -7   6   3          2.87          6.63         1.43 o                         
  -6   6   3          1.03          1.60         1.18 o                         
  -5   6   3          1.88          2.91         1.73 o                         
  -4   6   3        664.45        623.86         6.48 o                         
  -3   6   3        235.82        212.85         2.95 o                         
  -2   6   3       1215.26       1172.77        15.30 o                         
  -1   6   3        993.48        923.66         7.50 o                         
   0   6   3         17.72         22.23         1.79 o                         
   1   6   3       4122.95       4342.56        48.12 o                         
   2   6   3        124.73        185.40        15.69 o                         
   3   6   3       5252.98       5576.31        62.37 o                         
   4   6   3        965.38        982.39        52.67 o                         
   5   6   3         71.69         71.12         2.58 o                         
   6   6   3       1504.65       1543.46        14.72 o                         
   7   6   3        218.25        244.38         9.85 o                         
   8   6   3        121.27        116.78         2.80 o                         
   9   6   3         49.40         55.76         2.01 o                         
  10   6   3        790.92        787.71         5.93 o                         
  11   6   3        713.12        743.59        10.81 o                         
  12   6   3        146.48        123.39         9.86 o                         
 -14   7   3        314.68        305.41         4.37 o                         
 -13   7   3         50.25         54.46         1.88 o                         
 -12   7   3         44.74         40.24         1.86 o                         
 -11   7   3        758.51        742.05         6.62 o                         
 -10   7   3        255.83        282.80         2.79 o                         
  -9   7   3       1638.35       1651.24         8.06 o                         
  -8   7   3         45.70         52.75         2.10 o                         
  -7   7   3        242.63        257.10         5.09 o                         
  -6   7   3       1116.48       1157.87        13.14 o                         
  -5   7   3       1661.14       1743.46         8.51 o                         
  -4   7   3       1203.26       1116.35        12.09 o                         
  -3   7   3       1963.08       1919.53        16.71 o                         
  -2   7   3        328.92        286.16         4.48 o                         
  -1   7   3        729.41        684.14         6.97 o                         
   0   7   3        699.78        694.47         7.81 o                         
   1   7   3       3318.16       3513.15        34.14 o                         
   2   7   3        880.67        849.02        14.17 o                         
   3   7   3        100.35        122.85         5.77 o                         
   4   7   3        519.83        525.57         4.89 o                         
   5   7   3       1745.28       1765.57        11.75 o                         
   6   7   3       7534.41       7589.39        37.83 o                         
   7   7   3        410.10        420.24         5.91 o                         
   8   7   3        118.91        120.60         2.37 o                         
   9   7   3       1102.55       1092.66         8.16 o                         
  10   7   3        112.17        113.50         2.01 o                         
  11   7   3        142.83        142.51         6.71 o                         
 -13   8   3         40.12         42.64         1.91 o                         
 -12   8   3        377.99        347.17         3.52 o                         
 -11   8   3         67.65         61.23         1.89 o                         
 -10   8   3        431.39        536.85         5.25 o                         
  -9   8   3          2.69          6.91         2.16 o                         
  -8   8   3        511.21        485.90         5.12 o                         
  -7   8   3         41.87         32.36         1.62 o                         
  -6   8   3        700.57        706.44         4.31 o                         
  -5   8   3        382.68        382.09         2.70 o                         
  -4   8   3         62.63         76.88         3.14 o                         
  -3   8   3         65.38         72.85         1.37 o                         
  -2   8   3       2237.02       2185.78        13.77 o                         
  -1   8   3        260.95        252.29         3.30 o                         
   0   8   3        363.82        375.85         3.69 o                         
   1   8   3        913.32        992.62         6.47 o                         
   2   8   3        756.83        762.49         7.31 o                         
   3   8   3         22.87         23.18         1.96 o                         
   4   8   3        177.70        164.80         2.60 o                         
   5   8   3       4518.36       4445.23        45.01 o                         
   6   8   3        182.70        178.78         4.13 o                         
   7   8   3        425.31        418.52         4.20 o                         
   8   8   3        944.95        902.39         7.59 o                         
   9   8   3        177.01        179.00         2.29 o                         
  10   8   3        603.67        605.20         9.00 o                         
  11   8   3        110.09         82.75         2.64 o                         
 -13   9   3         20.22         18.35         1.19 o                         
 -12   9   3         24.62         28.00         1.43 o                         
 -11   9   3        454.60        486.22         4.05 o                         
 -10   9   3        756.82        764.87         6.19 o                         
  -9   9   3        703.72        704.39         8.74 o                         
  -8   9   3         43.70         47.26         1.99 o                         
  -7   9   3       3891.04       3834.88        19.78 o                         
  -6   9   3       2467.74       2520.68        11.83 o                         
  -5   9   3        209.03        214.13         2.27 o                         
  -4   9   3        104.71        114.24         1.62 o                         
  -3   9   3       2058.89       2092.12         9.96 o                         
  -2   9   3       2001.61       1995.30        11.20 o                         
  -1   9   3        604.87        620.63         5.42 o                         
   0   9   3        249.26        236.01         3.53 o                         
   1   9   3        258.25        257.98         3.25 o                         
   2   9   3         53.13         59.15         2.34 o                         
   3   9   3        349.67        364.50         3.83 o                         
   4   9   3       2250.43       2333.95        17.15 o                         
   5   9   3        197.87        207.37         3.06 o                         
   6   9   3        960.70        945.78         8.14 o                         
   7   9   3       1852.11       1888.69        12.42 o                         
   8   9   3        835.82        850.01         9.03 o                         
   9   9   3        210.89        213.20         3.33 o                         
  10   9   3        106.52         96.14         4.07 o                         
 -12  10   3        212.84        210.37         4.00 o                         
 -11  10   3        122.02        139.55         2.62 o                         
 -10  10   3        220.87        184.50         2.47 o                         
  -9  10   3        217.82        209.41         2.51 o                         
  -8  10   3        617.63        660.81         5.84 o                         
  -7  10   3        137.93        131.12         2.44 o                         
  -6  10   3        113.95         95.79         2.84 o                         
  -5  10   3        114.56        117.70         2.08 o                         
  -4  10   3       1212.98       1249.97         6.22 o                         
  -3  10   3        277.11        267.86         2.30 o                         
  -2  10   3        184.88        193.97         3.08 o                         
  -1  10   3         66.95         64.94         1.75 o                         
   0  10   3         35.66         40.04         2.29 o                         
   1  10   3         78.56         91.14         2.92 o                         
   2  10   3         46.04         50.52         1.92 o                         
   3  10   3        345.66        315.36         5.62 o                         
   4  10   3        425.96        433.81         8.33 o                         
   5  10   3          0.64          1.27         1.91 o                         
   6  10   3          6.26          5.82         1.86 o                         
   7  10   3        268.46        271.91         3.90 o                         
   8  10   3        214.32        225.05         5.64 o                         
   9  10   3        169.31        166.13         2.35 o                         
 -11  11   3        177.59        153.69         2.69 o                         
 -10  11   3        102.07        103.69         1.98 o                         
  -9  11   3       1000.67       1054.01         9.01 o                         
  -8  11   3        994.48        982.50         8.87 o                         
  -7  11   3        442.83        475.25         4.25 o                         
  -6  11   3        273.14        278.92         3.57 o                         
  -5  11   3       2308.71       2306.32        12.94 o                         
  -4  11   3        990.10       1007.51         5.94 o                         
  -3  11   3         34.65         39.94         1.79 o                         
  -2  11   3        911.39        908.88         6.35 o                         
  -1  11   3        131.44        132.71         2.40 o                         
   0  11   3        105.51        104.87         2.27 o                         
   1  11   3         73.68         83.35         2.20 o                         
   2  11   3        757.06        772.74         5.44 o                         
   3  11   3        265.82        244.55         3.45 o                         
   4  11   3        705.17        736.08         7.90 o                         
   5  11   3       1385.03       1425.94         9.66 o                         
   6  11   3       1282.90       1301.30        10.84 o                         
   7  11   3        433.85        438.77         6.36 o                         
   8  11   3        568.60        559.04        18.02 o                         
   9  11   3        968.01        768.54        21.59 o                         
 -10  12   3          2.42          2.38         0.99 o                         
  -9  12   3        112.04        113.95         2.28 o                         
  -8  12   3         15.65         15.94         1.78 o                         
  -7  12   3         13.30         13.29         1.86 o                         
  -6  12   3        115.00        106.52         2.21 o                         
  -5  12   3         36.63         37.22         1.77 o                         
  -4  12   3        214.65        203.06         3.34 o                         
  -3  12   3        255.26        263.90         4.51 o                         
  -2  12   3         72.06         74.84         2.37 o                         
  -1  12   3        362.52        363.41         6.07 o                         
   0  12   3         22.05         23.87         2.08 o                         
   1  12   3        789.35        772.23         5.52 o                         
   2  12   3          4.82          8.04         1.44 o                         
   3  12   3         20.78         22.52         1.73 o                         
   4  12   3         26.42         34.70         1.66 o                         
   5  12   3          7.22          5.44         1.44 o                         
   6  12   3          8.14          7.45         1.80 o                         
   7  12   3          0.04          0.62         1.63 o                         
   8  12   3          0.16         -0.55         0.84 o                         
  -9  13   3        104.82        108.10         6.43 o                         
  -8  13   3        353.03        374.35         4.15 o                         
  -7  13   3        781.36        770.87         7.75 o                         
  -6  13   3       1393.41       1422.95        18.73 o                         
  -5  13   3        369.89        389.14         3.35 o                         
  -4  13   3       2071.80       2031.52        12.34 o                         
  -3  13   3        244.77        250.92         3.28 o                         
  -2  13   3        193.51        202.77         2.39 o                         
  -1  13   3         63.10         70.05         2.19 o                         
   0  13   3         71.00         71.47         2.12 o                         
   1  13   3        280.70        274.11         3.32 o                         
   2  13   3        181.38        180.65         2.78 o                         
   3  13   3        500.33        505.41         5.04 o                         
   4  13   3       1137.02       1113.74        12.59 o                         
   5  13   3        429.61        399.63        13.51 o                         
   6  13   3        461.40        397.13         5.38 o                         
   7  13   3        504.67        426.75         6.94 o                         
  -7  14   3          3.60          4.20         1.00 o                         
  -6  14   3          0.77          1.41         1.37 o                         
  -5  14   3         22.98         25.01         1.57 o                         
  -4  14   3        150.39        161.29         1.97 o                         
  -3  14   3         55.76         52.96         1.63 o                         
  -2  14   3        147.90        146.30         2.09 o                         
  -1  14   3         58.18         58.17         1.70 o                         
   0  14   3         40.28         41.16         1.57 o                         
   1  14   3        357.63        355.53         7.13 o                         
   2  14   3          0.02          0.19         1.59 o                         
   3  14   3         24.20         26.43         2.14 o                         
   4  14   3          8.37          5.79         1.31 o                         
   5  14   3         16.67         13.86         1.19 o                         
  -5  15   3        286.40        252.11         7.98 o                         
  -4  15   3        281.09        257.58         3.73 o                         
  -3  15   3        296.12        282.64         4.66 o                         
  -2  15   3        130.44        118.15         2.44 o                         
  -1  15   3        408.28        405.05         6.56 o                         
   0  15   3         39.51         31.47         1.84 o                         
   1  15   3        118.87        103.33         3.91 o                         
   2  15   3         96.94         81.97         1.66 o                         
   3  15   3         59.14         47.48         1.99 o                         
 -16   0   4         27.59         26.01         2.08 o                         
 -15   0   4         34.91         35.29         2.83 o                         
 -14   0   4         83.71         94.76         2.79 o                         
 -13   0   4        376.77        407.92         5.44 o                         
 -12   0   4        152.09        167.06         2.25 o                         
 -11   0   4        121.41        119.75         2.48 o                         
 -10   0   4       9347.53       9542.18        50.94 o                         
  -9   0   4      12891.10      12935.91        66.09 o                         
  -8   0   4         62.17         66.91         2.40 o                         
  -7   0   4        415.52        369.50         4.73 o                         
  -6   0   4        653.72        669.01         6.30 o                         
  -5   0   4        311.69        237.93         7.27 o                         
  -4   0   4       1858.85       1752.30        21.45 o                         
  -3   0   4        569.48        632.31         7.91 o                         
  -2   0   4        305.14        243.94         6.34 o                         
  -1   0   4        262.12        316.56         6.80 o                         
   0   0   4       2510.81       2684.30        41.70 o                         
   1   0   4       2826.06       3022.42        47.53 o                         
   2   0   4        378.98        345.07        10.00 o                         
   3   0   4       4092.95       4075.81        65.16 o                         
   4   0   4       7464.73       7138.49       110.42 o                         
   5   0   4       1213.46       1189.62        18.21 o                         
   6   0   4       6324.32       6530.52        90.51 o                         
   7   0   4        113.59        110.66         6.85 o                         
   8   0   4         37.12         41.02         2.55 o                         
   9   0   4        200.66        192.26        13.38 o                         
  10   0   4        678.20        638.30         8.06 o                         
  11   0   4        659.43        642.67        10.55 o                         
  12   0   4        194.34        183.07         3.96 o                         
 -16   1   4         93.73         97.93         2.92 o                         
 -15   1   4         30.29         31.77         2.29 o                         
 -14   1   4         21.16         23.45         1.71 o                         
 -13   1   4       1122.30       1098.77         6.58 o                         
 -12   1   4        633.55        630.82         7.53 o                         
 -11   1   4        423.08        410.39         2.56 o                         
 -10   1   4       1233.64       1223.03         5.66 o                         
  -9   1   4        114.81        117.64         1.51 o                         
  -8   1   4          5.52          4.08         1.25 o                         
  -7   1   4        534.20        532.70         4.54 o                         
  -6   1   4        662.12        660.68         6.12 o                         
  -5   1   4       2607.63       2667.87        21.32 o                         
  -4   1   4        672.85        787.19         8.76 o                         
  -3   1   4         50.11         47.68         1.61 o                         
  -2   1   4         93.87         59.86         2.27 o                         
  -1   1   4         19.97         18.64         1.54 o                         
   0   1   4       4646.09       4549.69        39.48 o                         
   1   1   4       3744.20       3919.64        35.01 o                         
   2   1   4       5262.74       5273.84        46.77 o                         
   3   1   4       1052.78       1132.41        30.34 o                         
   4   1   4          8.40         12.52         2.71 o                         
   5   1   4          4.87         11.93         2.87 o                         
   6   1   4        194.36        208.66         5.76 o                         
   7   1   4        779.27        798.17        10.21 o                         
   8   1   4         13.80         14.66         1.68 o                         
   9   1   4        222.75        220.64         6.74 o                         
  10   1   4         55.35         56.36         2.47 o                         
  11   1   4        337.08        294.76         4.98 o                         
  12   1   4         38.35         34.72         2.48 o                         
 -16   2   4         93.27         91.45         2.59 o                         
 -15   2   4         85.93         93.02         3.39 o                         
 -14   2   4         26.51         30.88         1.83 o                         
 -13   2   4        413.62        425.06         4.12 o                         
 -12   2   4       1996.50       2002.54         9.56 o                         
 -11   2   4       3685.96       3656.72        25.65 o                         
 -10   2   4        347.93        355.98         2.41 o                         
  -9   2   4       2933.50       2967.05        28.86 o                         
  -8   2   4       4643.55       4626.48        49.92 o                         
  -7   2   4        508.71        447.08         4.52 o                         
  -6   2   4       4773.08       4697.71        36.23 o                         
  -5   2   4         79.18        114.40         2.65 o                         
  -4   2   4        153.87        189.87         4.95 o                         
  -3   2   4         49.22         51.94         1.73 o                         
  -2   2   4         88.07         78.20         1.50 o                         
  -1   2   4       4242.36       3989.40        46.40 o                         
   0   2   4       1135.89       1098.28        13.66 o                         
   1   2   4        882.26       1031.02         9.41 o                         
   2   2   4       4962.03       5041.43        38.43 o                         
   3   2   4        488.77        423.30         5.88 o                         
   4   2   4       3058.52       3006.65        29.22 o                         
   5   2   4        365.49        341.42         6.25 o                         
   6   2   4       2188.73       2238.85        17.95 o                         
   7   2   4       1100.31       1097.04         7.04 o                         
   8   2   4        572.67        581.76         4.04 o                         
   9   2   4         32.33         36.84         1.80 o                         
  10   2   4         22.81         25.03         1.99 o                         
  11   2   4        108.47         99.89         2.44 o                         
  12   2   4        167.65        173.84         4.02 o                         
 -15   3   4         66.21         66.27         4.40 o                         
 -14   3   4          3.48          4.23         1.70 o                         
 -13   3   4        322.72        339.21         2.86 o                         
 -12   3   4        254.48        240.78         3.51 o                         
 -11   3   4        276.55        271.66         3.44 o                         
 -10   3   4          0.85          1.81         1.10 o                         
  -9   3   4        464.62        499.67         5.03 o                         
  -8   3   4       1285.98       1226.68        17.37 o                         
  -7   3   4       1021.73       1181.73        17.54 o                         
  -6   3   4        559.48        507.03         5.69 o                         
  -5   3   4       5861.27       6184.07        40.84 o                         
  -4   3   4         17.53         25.24         1.23 o                         
  -3   3   4        731.83        696.51        12.19 o                         
  -2   3   4       3427.88       3565.70        31.72 o                         
  -1   3   4       2399.05       2432.16        36.77 o                         
   0   3   4       3651.65       3619.72        37.99 o                         
   1   3   4       3273.21       3353.48        32.40 o                         
   2   3   4        173.17        153.49         7.67 o                         
   3   3   4        190.57        228.96         6.04 o                         
   4   3   4        127.70        128.36         5.07 o                         
   5   3   4        563.93        576.18         4.85 o                         
   6   3   4         13.70         14.16         1.34 o                         
   7   3   4        846.38        854.24         8.41 o                         
   8   3   4        719.48        756.10        11.70 o                         
   9   3   4         43.20         41.20         1.85 o                         
  10   3   4         96.41         93.53         2.26 o                         
  11   3   4          0.48          1.58         1.60 o                         
  12   3   4         66.63         63.22         1.91 o                         
 -15   4   4         32.51         34.16         2.10 o                         
 -14   4   4        289.67        288.27         2.76 o                         
 -13   4   4       1194.40       1188.19        14.33 o                         
 -12   4   4        232.24        215.61         2.10 o                         
 -11   4   4        749.24        784.76         6.51 o                         
 -10   4   4       1899.20       1859.72         7.57 o                         
  -9   4   4       1188.63       1203.73         5.56 o                         
  -8   4   4       1073.97       1066.01        18.18 o                         
  -7   4   4       1332.51       1200.50        15.99 o                         
  -6   4   4       1397.27       1321.41        12.05 o                         
  -5   4   4        891.41        899.55         8.64 o                         
  -4   4   4       1268.24       1280.57         9.66 o                         
  -3   4   4        144.38        120.99         9.12 o                         
  -2   4   4         53.80         61.95         2.82 o                         
  -1   4   4       3971.26       4332.59        46.32 o                         
   0   4   4        524.22        605.36         6.43 o                         
   1   4   4      16186.35      16619.01       139.04 o                         
   2   4   4       5412.25       5453.98        57.05 o                         
   3   4   4        158.86        140.80         4.60 o                         
   4   4   4       2248.89       2340.88        40.63 o                         
   5   4   4        481.75        451.82         6.42 o                         
   6   4   4       2560.22       2579.02        18.07 o                         
   7   4   4        132.14        143.85         2.00 o                         
   8   4   4         48.08         51.20         1.78 o                         
   9   4   4        423.90        437.48         6.19 o                         
  10   4   4        385.15        404.29         4.70 o                         
  11   4   4         91.44         99.73         3.45 o                         
  12   4   4         31.68         31.22         1.36 o                         
 -15   5   4        180.04        184.86         6.09 o                         
 -14   5   4          3.00          3.67         1.23 o                         
 -13   5   4        222.82        210.76         4.74 o                         
 -12   5   4         25.26         27.34         1.60 o                         
 -11   5   4        830.88        904.03         4.12 o                         
 -10   5   4        121.05        124.11         1.59 o                         
  -9   5   4          1.09          1.43         1.16 o                         
  -8   5   4        620.71        608.60         3.56 o                         
  -7   5   4        899.41        969.33         6.64 o                         
  -6   5   4       2107.64       2062.53        17.76 o                         
  -5   5   4       1014.57        947.23         9.06 o                         
  -4   5   4        280.67        244.62         3.59 o                         
  -3   5   4        891.01        877.60        13.51 o                         
  -2   5   4        237.42        230.05         4.96 o                         
  -1   5   4        172.30        180.58         4.39 o                         
   0   5   4         70.87         49.90         3.12 o                         
   1   5   4         69.15        128.31         3.83 o                         
   2   5   4        997.22       1015.60        17.50 o                         
   3   5   4        273.58        285.88         6.33 o                         
   4   5   4        302.19        313.96         3.80 o                         
   5   5   4        819.28        803.77         6.06 o                         
   6   5   4        375.32        363.54        13.49 o                         
   7   5   4       2597.29       2653.99        22.14 o                         
   8   5   4         14.13         15.45         1.79 o                         
   9   5   4        602.02        611.78         9.03 o                         
  10   5   4        411.96        415.05        12.05 o                         
  11   5   4        116.12         95.62         4.33 o                         
 -14   6   4        148.06        148.82         4.03 o                         
 -13   6   4         33.61         37.71         1.92 o                         
 -12   6   4        216.99        205.23         2.42 o                         
 -11   6   4       1159.66       1021.28         5.33 o                         
 -10   6   4        232.13        253.33         2.69 o                         
  -9   6   4        521.30        595.36         3.93 o                         
  -8   6   4        399.85        415.28         4.45 o                         
  -7   6   4       2411.87       2556.51        17.67 o                         
  -6   6   4       1213.06       1204.60        14.32 o                         
  -5   6   4        260.78        233.78         4.63 o                         
  -4   6   4        363.10        336.55         5.07 o                         
  -3   6   4        664.00        657.97         8.14 o                         
  -2   6   4         62.96         56.13         3.14 o                         
  -1   6   4       4632.97       4758.28        52.81 o                         
   0   6   4         74.27         67.59         3.81 o                         
   1   6   4        258.90        351.57         7.38 o                         
   2   6   4       3268.48       3438.39       102.12 o                         
   3   6   4       1624.03       1685.13        44.57 o                         
   4   6   4       1243.62       1259.51        12.72 o                         
   5   6   4        232.90        239.91         4.33 o                         
   6   6   4         67.55         68.21         2.54 o                         
   7   6   4        836.30        825.50        15.71 o                         
   8   6   4        674.57        687.36         5.39 o                         
   9   6   4        196.67        197.15         2.65 o                         
  10   6   4        122.80        124.68         2.37 o                         
  11   6   4         30.96         32.98         1.75 o                         
 -14   7   4        167.26        181.56        11.57 o                         
 -13   7   4         50.57         74.56         2.79 o                         
 -12   7   4         91.47         87.39         2.36 o                         
 -11   7   4        234.13        184.07         3.72 o                         
 -10   7   4         12.89         11.91         1.28 o                         
  -9   7   4         19.50         14.91         1.65 o                         
  -8   7   4        203.59        201.18         2.12 o                         
  -7   7   4          9.70          7.07         1.54 o                         
  -6   7   4       2339.18       2361.90        20.26 o                         
  -5   7   4       6744.42       6752.03        31.44 o                         
  -4   7   4         10.41          6.34         1.37 o                         
  -3   7   4         43.11         39.85         2.41 o                         
  -2   7   4          8.53          8.61         3.80 o                         
  -1   7   4         55.50         56.79         3.10 o                         
   0   7   4        869.09        879.35        12.23 o                         
   1   7   4        455.63        451.58         6.55 o                         
   2   7   4         10.97         15.08         1.74 o                         
   3   7   4        182.19        201.99         3.36 o                         
   4   7   4        446.74        455.42         5.99 o                         
   5   7   4        211.59        224.20         3.67 o                         
   6   7   4        446.00        486.19         9.13 o                         
   7   7   4        336.11        340.23         4.82 o                         
   8   7   4        530.64        530.72         4.65 o                         
   9   7   4        107.61        111.16         2.58 o                         
  10   7   4        204.03        210.29         6.10 o                         
  11   7   4        209.75        160.73         3.84 o                         
 -14   8   4        246.67        193.87         4.26 o                         
 -13   8   4        162.18        140.05         2.08 o                         
 -12   8   4        249.46        267.24         3.57 o                         
 -11   8   4        426.74        535.50         4.06 o                         
 -10   8   4        123.48        100.40         1.99 o                         
  -9   8   4         29.79         40.65         2.29 o                         
  -8   8   4        346.76        408.28         5.39 o                         
  -7   8   4        899.57        930.54         6.36 o                         
  -6   8   4         66.40         68.31         1.57 o                         
  -5   8   4        591.96        612.40         3.59 o                         
  -4   8   4        287.88        294.99         4.14 o                         
  -3   8   4        592.84        588.51         7.16 o                         
  -2   8   4       1947.09       1928.68        16.36 o                         
  -1   8   4       3658.70       3628.96        21.76 o                         
   0   8   4        892.55        932.89        10.61 o                         
   1   8   4        947.05        971.38         9.23 o                         
   2   8   4         38.36         49.47         1.91 o                         
   3   8   4         97.60        108.77         3.86 o                         
   4   8   4         47.88         54.94         2.20 o                         
   5   8   4       1330.31       1322.60        10.97 o                         
   6   8   4        745.76        779.70         7.05 o                         
   7   8   4        503.44        514.76         4.62 o                         
   8   8   4        414.03        413.26         4.09 o                         
   9   8   4        181.10        182.85         2.28 o                         
  10   8   4         25.91         27.12         1.76 o                         
 -13   9   4        188.07        165.25        24.67 o                         
 -12   9   4         69.40         76.93         2.14 o                         
 -11   9   4         69.46         75.96         1.93 o                         
 -10   9   4         12.12          7.75         1.96 o                         
  -9   9   4          0.24          0.88         2.05 o                         
  -8   9   4          3.96          4.99         1.79 o                         
  -7   9   4       2544.72       2498.01        12.76 o                         
  -6   9   4          2.00          3.92         1.46 o                         
  -5   9   4          9.94         10.23         1.53 o                         
  -4   9   4       4673.87       4751.22        35.02 o                         
  -3   9   4        277.28        283.62         2.65 o                         
  -2   9   4        401.31        401.46         3.91 o                         
  -1   9   4        105.53        107.12         2.42 o                         
   0   9   4        716.89        717.23         6.19 o                         
   1   9   4        260.57        246.01         3.70 o                         
   2   9   4        351.73        337.84         5.07 o                         
   3   9   4         52.56         49.81         3.42 o                         
   4   9   4        157.43        147.78         4.43 o                         
   5   9   4        778.87        779.52         7.43 o                         
   6   9   4          5.49          6.95         1.92 o                         
   7   9   4         27.86         33.94         1.92 o                         
   8   9   4        479.46        476.51        12.83 o                         
   9   9   4        182.64        191.54         3.12 o                         
  10   9   4        243.53        166.47         3.89 o                         
 -12  10   4         57.00         45.30         1.87 o                         
 -11  10   4        247.80        241.82         5.19 o                         
 -10  10   4         20.97         23.97         1.87 o                         
  -9  10   4        144.28        145.00         2.11 o                         
  -8  10   4        901.08        838.21         6.37 o                         
  -7  10   4         59.45         66.19         2.08 o                         
  -6  10   4         72.79         70.82         1.82 o                         
  -5  10   4        163.34        184.11         2.52 o                         
  -4  10   4       3933.86       4010.76        18.55 o                         
  -3  10   4       3375.50       3451.75        18.08 o                         
  -2  10   4         99.35         99.49         2.20 o                         
  -1  10   4        986.05        987.32         8.78 o                         
   0  10   4         46.21         53.42         2.67 o                         
   1  10   4       1434.31       1358.66        11.41 o                         
   2  10   4        134.42        137.22         3.08 o                         
   3  10   4        181.42        227.29         3.72 o                         
   4  10   4        625.95        628.13         9.66 o                         
   5  10   4         25.28         26.00         2.11 o                         
   6  10   4         59.97         63.57         2.52 o                         
   7  10   4        743.26        741.88        10.70 o                         
   8  10   4         75.35         85.35         2.58 o                         
   9  10   4         35.35         29.33         1.34 o                         
 -11  11   4          1.92          1.83         1.21 o                         
 -10  11   4         33.98         33.43         1.67 o                         
  -9  11   4        317.27        315.57         2.90 o                         
  -8  11   4        454.11        479.19         5.26 o                         
  -7  11   4         36.99         39.64         2.04 o                         
  -6  11   4          9.24         10.17         2.08 o                         
  -5  11   4          9.34         10.07         1.68 o                         
  -4  11   4        353.42        344.98         3.04 o                         
  -3  11   4        761.40        778.19         5.15 o                         
  -2  11   4          0.59          1.53         1.65 o                         
  -1  11   4          0.51          0.59         1.85 o                         
   0  11   4        455.81        456.35         4.34 o                         
   1  11   4          5.17          7.09         1.68 o                         
   2  11   4        859.59        882.83        10.40 o                         
   3  11   4        170.17        151.11         2.75 o                         
   4  11   4         51.07         49.99         2.43 o                         
   5  11   4         97.75         88.29         4.72 o                         
   6  11   4        322.51        335.75         3.84 o                         
   7  11   4          7.61          9.08         1.94 o                         
   8  11   4        210.80        204.44         5.69 o                         
 -10  12   4         31.05         35.47         2.06 o                         
  -9  12   4        112.35        111.76         3.44 o                         
  -8  12   4         48.00         45.26         1.62 o                         
  -7  12   4         27.31         29.57         1.92 o                         
  -6  12   4       1077.38       1114.09        10.77 o                         
  -5  12   4        566.34        570.19         3.96 o                         
  -4  12   4        242.41        251.20         2.75 o                         
  -3  12   4       1079.40       1107.59        13.34 o                         
  -2  12   4       1018.98       1046.16         6.60 o                         
  -1  12   4       1300.99       1340.93        21.48 o                         
   0  12   4        505.83        560.34         4.81 o                         
   1  12   4        348.45        381.11         5.22 o                         
   2  12   4         27.38         35.36         1.92 o                         
   3  12   4        313.15        296.48         3.37 o                         
   4  12   4         30.06         41.02         1.48 o                         
   5  12   4         19.79         22.04         1.43 o                         
   6  12   4        129.83        144.35         3.25 o                         
   7  12   4         18.81         18.06         1.26 o                         
  -9  13   4          9.92         10.99         1.46 o                         
  -8  13   4         96.72         90.18         4.27 o                         
  -7  13   4        468.25        499.20         6.67 o                         
  -6  13   4         70.61         72.07         1.82 o                         
  -5  13   4          1.85          3.00         1.28 o                         
  -4  13   4         32.12         32.05         1.57 o                         
  -3  13   4         56.42         58.16         2.04 o                         
  -2  13   4         88.05         93.07         2.43 o                         
  -1  13   4          0.13         -0.85         2.22 o                         
   0  13   4        483.58        468.60         7.41 o                         
   1  13   4          6.49          8.79         2.25 o                         
   2  13   4        301.53        302.00         3.64 o                         
   3  13   4         41.38         50.10         1.88 o                         
   4  13   4         10.67          7.22         1.74 o                         
   5  13   4         49.64         47.94         1.61 o                         
  -7  14   4         40.57         37.53         1.18 o                         
  -6  14   4        559.65        566.34         4.95 o                         
  -5  14   4        271.05        271.08         3.75 o                         
  -4  14   4        832.33        837.68        12.74 o                         
  -3  14   4        270.06        283.40         8.67 o                         
  -2  14   4         58.81         57.30         1.43 o                         
  -1  14   4        920.87        948.78         7.11 o                         
   0  14   4       1461.54       1542.87        23.03 o                         
   1  14   4        141.10        152.79         7.06 o                         
   2  14   4         53.50         61.07         2.48 o                         
   3  14   4        181.61        156.37        10.62 o                         
  -5  15   4         16.57         14.00         1.50 o                         
  -4  15   4        116.71        111.96         2.23 o                         
  -3  15   4         50.47         43.52         1.32 o                         
  -2  15   4          0.04          0.55         0.99 o                         
  -1  15   4          6.65          6.79         1.57 o                         
   0  15   4         28.87         27.29         1.27 o                         
   1  15   4         25.02         27.20         1.19 o                         
 -16   1   5        262.80        233.47         3.74 o                         
 -15   1   5         48.65         52.17         1.97 o                         
 -14   1   5        193.24        204.84         6.57 o                         
 -13   1   5        458.48        456.35         3.24 o                         
 -12   1   5        588.97        595.61         3.34 o                         
 -11   1   5         74.35         71.81         1.33 o                         
 -10   1   5         28.53         34.89         1.08 o                         
  -9   1   5        100.14        100.71         1.42 o                         
  -8   1   5       1303.36       1287.51         9.09 o                         
  -7   1   5       3025.48       2937.74        17.26 o                         
  -6   1   5       2677.89       2457.68        21.79 o                         
  -5   1   5       2041.73       1808.82        11.02 o                         
  -4   1   5      10438.24      10269.44        92.14 o                         
  -3   1   5      11897.94      11818.91       160.04 o                         
  -2   1   5       1805.95       1759.92        30.32 o                         
  -1   1   5       1088.94       1108.44        11.41 o                         
   0   1   5        250.65        227.60         4.43 o                         
   1   1   5        142.80        142.17         3.91 o                         
   2   1   5        515.40        513.18         9.70 o                         
   3   1   5        988.11       1072.04        13.67 o                         
   4   1   5       1438.30       1470.92        23.08 o                         
   5   1   5        643.34        659.33         5.40 o                         
   6   1   5        900.86        944.65         6.93 o                         
   7   1   5        860.00        886.26        14.54 o                         
   8   1   5       2313.58       2362.41        24.08 o                         
   9   1   5        493.99        512.90         5.41 o                         
  10   1   5        131.08        120.92         3.28 o                         
  11   1   5        464.17        463.80        12.83 o                         
  12   1   5        556.50        505.29        11.80 o                         
 -16   2   5         22.73         20.87         2.22 o                         
 -15   2   5          2.96          3.50         1.67 o                         
 -14   2   5         19.68         16.74         1.98 o                         
 -13   2   5         17.92         19.27         1.60 o                         
 -12   2   5        286.54        311.65         2.43 o                         
 -11   2   5         86.44         95.92         2.61 o                         
 -10   2   5       1964.22       1993.25         9.51 o                         
  -9   2   5          0.57          1.63         0.96 o                         
  -8   2   5       1096.79       1090.52         7.97 o                         
  -7   2   5        828.31        831.07         6.03 o                         
  -6   2   5          0.71          4.68         1.03 o                         
  -5   2   5          7.72         13.35         1.13 o                         
  -4   2   5       1116.13       1157.32         9.87 o                         
  -3   2   5         15.55         12.20         2.59 o                         
  -2   2   5       4409.14       4415.92        29.48 o                         
  -1   2   5       5251.96       5312.01        56.75 o                         
   0   2   5          6.68          7.11         2.01 o                         
   1   2   5       2253.29       2377.08        25.16 o                         
   2   2   5       1173.35       1197.03        11.60 o                         
   3   2   5        381.34        408.67         6.14 o                         
   4   2   5          9.45         11.57         2.95 o                         
   5   2   5         13.13         15.24         1.38 o                         
   6   2   5          3.14          4.19         1.45 o                         
   7   2   5        214.21        209.92         6.62 o                         
   8   2   5         64.18         58.90         3.11 o                         
   9   2   5         13.09         18.47         2.87 o                         
  10   2   5         22.99         21.34         2.21 o                         
  11   2   5        109.19        108.09         4.79 o                         
 -16   3   5         29.16         33.32         1.90 o                         
 -15   3   5        330.59        323.20         2.89 o                         
 -14   3   5        277.98        293.40         4.11 o                         
 -13   3   5        136.38        142.11         1.86 o                         
 -12   3   5        174.09        174.43         4.32 o                         
 -11   3   5        446.41        442.84         2.91 o                         
 -10   3   5         31.03         35.97         1.13 o                         
  -9   3   5        585.78        583.20         6.75 o                         
  -8   3   5       1097.13       1044.04        10.08 o                         
  -7   3   5        271.50        206.16         3.24 o                         
  -6   3   5       1308.65       1134.63         9.72 o                         
  -5   3   5       9474.89       9601.81        62.42 o                         
  -4   3   5       4482.46       4370.30        31.81 o                         
  -3   3   5       1207.24       1131.99        14.35 o                         
  -2   3   5       2085.62       2086.19        22.91 o                         
  -1   3   5       3175.10       2751.98        26.59 o                         
   0   3   5       3454.90       3284.91        27.60 o                         
   1   3   5         66.62         71.52         3.18 o                         
   2   3   5        185.20        176.90         4.74 o                         
   3   3   5        190.41        191.19         5.50 o                         
   4   3   5       1116.23       1190.61         8.83 o                         
   5   3   5        531.57        547.88         6.82 o                         
   6   3   5         98.85        106.92         3.86 o                         
   7   3   5        950.33        948.11        11.07 o                         
   8   3   5        578.94        622.04         7.39 o                         
   9   3   5       1075.92       1093.30         8.05 o                         
  10   3   5       1432.12       1461.73        13.20 o                         
  11   3   5        355.35        327.80         3.91 o                         
 -15   4   5        910.43        915.76        11.11 o                         
 -14   4   5        341.24        342.20         3.06 o                         
 -13   4   5        516.22        518.54         4.08 o                         
 -12   4   5         39.64         32.25         1.29 o                         
 -11   4   5        283.85        273.81         2.10 o                         
 -10   4   5         80.72         91.20         1.42 o                         
  -9   4   5         25.87         32.05         1.16 o                         
  -8   4   5       1753.73       1827.95         7.20 o                         
  -7   4   5         55.74         83.73         2.56 o                         
  -6   4   5         98.23         91.07         2.20 o                         
  -5   4   5       1625.85       1670.87        13.58 o                         
  -4   4   5       1102.83       1177.76         8.98 o                         
  -3   4   5        918.03        885.28         8.65 o                         
  -2   4   5       3106.83       3075.67        25.00 o                         
  -1   4   5        786.88        757.24         8.42 o                         
   0   4   5       1072.17       1063.17        10.88 o                         
   1   4   5          8.59         15.93         2.09 o                         
   2   4   5        671.49        681.08        12.05 o                         
   3   4   5        394.50        433.21         7.85 o                         
   4   4   5        460.26        457.36         4.15 o                         
   5   4   5        201.09        202.72         2.48 o                         
   6   4   5        797.20        808.56         5.13 o                         
   7   4   5         18.02         22.28         1.60 o                         
   8   4   5         53.25         52.06         2.24 o                         
   9   4   5         19.12         17.17         2.22 o                         
  10   4   5        113.51        111.28         2.24 o                         
  11   4   5         20.86         18.33         1.40 o                         
 -15   5   5        157.78        129.95         6.36 o                         
 -14   5   5        124.46        138.42         4.21 o                         
 -13   5   5        279.38        301.43         2.44 o                         
 -12   5   5        136.90        122.67         1.54 o                         
 -11   5   5         32.55         41.30         1.36 o                         
 -10   5   5         40.58         44.56         1.28 o                         
  -9   5   5        120.60        136.38         1.68 o                         
  -8   5   5       1127.36       1125.57         7.19 o                         
  -7   5   5       1617.23       1667.97        15.38 o                         
  -6   5   5       7224.63       7249.34        62.40 o                         
  -5   5   5       2576.01       2522.59        28.46 o                         
  -4   5   5        209.93        196.70         2.62 o                         
  -3   5   5        908.52        780.65         6.30 o                         
  -2   5   5        764.01        734.35        11.00 o                         
  -1   5   5         45.48         60.31         3.39 o                         
   0   5   5       1058.04       1014.00        10.84 o                         
   1   5   5        997.18        951.19        10.61 o                         
   2   5   5       1915.61       2010.12        18.63 o                         
   3   5   5       1284.53       1309.15        27.74 o                         
   4   5   5        502.67        501.94         7.66 o                         
   5   5   5        190.19        213.10         2.98 o                         
   6   5   5         74.49         76.83         3.07 o                         
   7   5   5        924.46        980.95        12.59 o                         
   8   5   5        257.20        265.77         2.76 o                         
   9   5   5       1172.02       1188.87        16.76 o                         
  10   5   5        537.48        502.79         8.37 o                         
  11   5   5        151.17        116.56         3.26 o                         
 -15   6   5        369.40        302.77         5.79 o                         
 -14   6   5        714.10        761.38        12.31 o                         
 -13   6   5        335.10        380.05         7.26 o                         
 -12   6   5          0.49          4.62         1.36 o                         
 -11   6   5        103.16         92.02         1.55 o                         
 -10   6   5        684.48        608.47         3.42 o                         
  -9   6   5        292.51        296.62         2.14 o                         
  -8   6   5       1157.57       1153.25         5.44 o                         
  -7   6   5        174.26        174.82         3.15 o                         
  -6   6   5        213.47        199.53         1.71 o                         
  -5   6   5         10.63         12.21         1.83 o                         
  -4   6   5         10.63          9.15         1.60 o                         
  -3   6   5        285.32        278.40         4.22 o                         
  -2   6   5        467.19        445.31         8.52 o                         
  -1   6   5        140.72        192.14         5.21 o                         
   0   6   5       2419.71       2482.59        31.87 o                         
   1   6   5       1173.48       1274.43        28.82 o                         
   2   6   5       1973.07       1938.45        17.10 o                         
   3   6   5        241.59        209.84         3.81 o                         
   4   6   5        233.02        228.03         3.41 o                         
   5   6   5        776.90        801.45        14.74 o                         
   6   6   5        358.18        353.43        10.53 o                         
   7   6   5       1300.35       1318.55         9.88 o                         
   8   6   5        194.49        176.24         2.64 o                         
   9   6   5         67.56         64.04         1.74 o                         
  10   6   5        285.47        281.72         3.57 o                         
 -14   7   5        229.82        236.95         5.74 o                         
 -13   7   5        157.17        147.04         3.86 o                         
 -12   7   5        120.66        100.15         1.99 o                         
 -11   7   5        322.01        313.19         2.48 o                         
 -10   7   5        704.98        746.72         5.32 o                         
  -9   7   5        662.03        667.24         4.76 o                         
  -8   7   5       1070.53       1032.84         7.14 o                         
  -7   7   5         80.28         97.67         2.71 o                         
  -6   7   5        429.27        415.63         2.78 o                         
  -5   7   5        910.48        932.97         5.20 o                         
  -4   7   5       1942.24       1959.07        22.64 o                         
  -3   7   5       5230.49       5318.98        39.83 o                         
  -2   7   5        192.59        200.72         5.20 o                         
  -1   7   5        984.68        999.25        13.97 o                         
   0   7   5        903.62        912.86         8.05 o                         
   1   7   5        420.82        394.30         3.60 o                         
   2   7   5       1172.28       1182.84        10.59 o                         
   3   7   5         37.35         42.60         2.10 o                         
   4   7   5        348.59        351.24         4.47 o                         
   5   7   5       1146.57       1175.35         8.76 o                         
   6   7   5       2568.43       2564.10        21.13 o                         
   7   7   5        169.76        169.38         3.86 o                         
   8   7   5         30.28         33.28         1.79 o                         
   9   7   5        292.77        269.08         5.15 o                         
  10   7   5         59.32         52.36         5.11 o                         
 -13   8   5        448.28        467.43         6.20 o                         
 -12   8   5         17.86         20.57         1.52 o                         
 -11   8   5         16.66         21.33         1.57 o                         
 -10   8   5        245.00        241.04         2.55 o                         
  -9   8   5        809.00        756.86         9.42 o                         
  -8   8   5        804.07        802.24         6.02 o                         
  -7   8   5         29.88         31.72         1.44 o                         
  -6   8   5        126.94        123.31         2.98 o                         
  -5   8   5        349.37        366.90         6.84 o                         
  -4   8   5        535.07        520.20         4.15 o                         
  -3   8   5        129.21        130.65         2.03 o                         
  -2   8   5        167.30        163.02         2.83 o                         
  -1   8   5        787.44        772.10         6.27 o                         
   0   8   5        400.89        376.17         3.23 o                         
   1   8   5        381.75        382.01         3.38 o                         
   2   8   5         85.49         79.28         1.98 o                         
   3   8   5       1050.16       1089.12        10.36 o                         
   4   8   5        392.00        400.24         5.36 o                         
   5   8   5         16.75         19.97         2.38 o                         
   6   8   5         53.65         60.44         2.85 o                         
   7   8   5         92.66         96.01         2.46 o                         
   8   8   5          6.52          7.64         1.71 o                         
   9   8   5          4.31          2.87         1.42 o                         
 -13   9   5        272.11        257.58        14.58 o                         
 -12   9   5        775.80        876.66         9.51 o                         
 -11   9   5        512.79        539.37         4.41 o                         
 -10   9   5        707.35        629.26         6.01 o                         
  -9   9   5        186.53        174.76         2.42 o                         
  -8   9   5        114.55        117.41         2.28 o                         
  -7   9   5         30.19         34.63         1.71 o                         
  -6   9   5       2347.71       2452.07        11.37 o                         
  -5   9   5        372.44        409.98         3.33 o                         
  -4   9   5       1097.30       1126.50         7.33 o                         
  -3   9   5        167.84        168.65         2.21 o                         
  -2   9   5       1878.94       1850.29        13.43 o                         
  -1   9   5        599.78        572.88         7.64 o                         
   0   9   5        161.55        170.65         2.43 o                         
   1   9   5        153.54        165.35         2.59 o                         
   2   9   5        218.89        213.73         3.15 o                         
   3   9   5       1064.54       1056.27         8.98 o                         
   4   9   5       1550.12       1620.38        15.30 o                         
   5   9   5        492.20        523.12        10.17 o                         
   6   9   5         55.43         66.74         2.36 o                         
   7   9   5        350.63        354.17         3.69 o                         
   8   9   5         96.71        104.68         2.40 o                         
   9   9   5         27.43         23.56         1.23 o                         
 -12  10   5         36.12         29.69         2.16 o                         
 -11  10   5        129.28        135.27         2.13 o                         
 -10  10   5         13.60         13.89         1.71 o                         
  -9  10   5          0.66          1.43         1.68 o                         
  -8  10   5         18.07         20.67         1.80 o                         
  -7  10   5        240.42        227.30         2.77 o                         
  -6  10   5        664.92        672.02         5.57 o                         
  -5  10   5         19.93         15.50         1.83 o                         
  -4  10   5        274.24        259.92         3.84 o                         
  -3  10   5        654.98        676.76         4.81 o                         
  -2  10   5       2068.85       2027.45        13.04 o                         
  -1  10   5        610.51        592.89         6.23 o                         
   0  10   5         22.76         20.13         1.91 o                         
   1  10   5          4.31          8.04         1.86 o                         
   2  10   5         16.51         20.01         2.07 o                         
   3  10   5          0.24          2.40         2.37 o                         
   4  10   5         21.25         27.20         2.80 o                         
   5  10   5        149.34        137.99         3.19 o                         
   6  10   5         28.48         27.18         2.53 o                         
   7  10   5        183.86        190.93         9.18 o                         
   8  10   5          0.67          1.63         1.12 o                         
 -11  11   5        455.99        434.03         4.63 o                         
 -10  11   5       1219.14       1294.76        11.92 o                         
  -9  11   5        460.16        432.28         4.73 o                         
  -8  11   5        229.20        217.22         3.93 o                         
  -7  11   5        223.37        217.94         2.85 o                         
  -6  11   5        179.71        186.16         2.33 o                         
  -5  11   5        623.07        632.19         5.94 o                         
  -4  11   5        620.62        648.28         4.19 o                         
  -3  11   5         24.31         29.35         2.01 o                         
  -2  11   5        143.46        148.45         2.59 o                         
  -1  11   5        167.31        173.34         2.92 o                         
   0  11   5        638.75        641.66         7.17 o                         
   1  11   5        648.97        645.90         6.36 o                         
   2  11   5        985.01       1096.03        12.59 o                         
   3  11   5        812.75        829.56         9.61 o                         
   4  11   5        189.91        187.80         4.28 o                         
   5  11   5        142.36        154.83         3.21 o                         
   6  11   5         44.84         53.23         1.72 o                         
   7  11   5        180.43        178.95         3.15 o                         
 -10  12   5        544.28        546.95        44.96 o                         
  -9  12   5        197.97        219.14         2.58 o                         
  -8  12   5          3.54          2.39         1.44 o                         
  -7  12   5        183.19        183.55         2.89 o                         
  -6  12   5        173.11        167.46         2.64 o                         
  -5  12   5          3.76          4.47         1.39 o                         
  -4  12   5         77.54         77.42         1.94 o                         
  -3  12   5        288.75        283.85         3.17 o                         
  -2  12   5          2.19          3.59         1.87 o                         
  -1  12   5         73.83         65.76         2.71 o                         
   0  12   5        316.62        302.53         6.59 o                         
   1  12   5        709.66        704.41         6.60 o                         
   2  12   5        164.51        145.42         2.75 o                         
   3  12   5         98.17         84.99         1.96 o                         
   4  12   5         60.25         73.93         2.33 o                         
   5  12   5         20.20         20.63         1.35 o                         
   6  12   5         82.23         73.91         2.56 o                         
  -9  13   5        435.03        421.25         5.20 o                         
  -8  13   5        716.44        704.29        18.76 o                         
  -7  13   5         20.97         25.68         2.09 o                         
  -6  13   5         28.35         29.36         1.72 o                         
  -5  13   5         52.17         55.83         1.71 o                         
  -4  13   5        128.79        134.50         1.99 o                         
  -3  13   5         32.57         36.94         1.77 o                         
  -2  13   5         28.76         36.91         1.98 o                         
  -1  13   5       1349.61       1385.33        13.23 o                         
   0  13   5         41.06         46.86         2.44 o                         
   1  13   5        209.44        221.04         3.44 o                         
   2  13   5       1270.96       1370.06        17.61 o                         
   3  13   5        509.94        522.24        16.85 o                         
   4  13   5        187.43        200.59         3.31 o                         
   5  13   5        134.90        131.19         2.21 o                         
  -7  14   5        216.44        193.76         2.59 o                         
  -6  14   5          2.66          3.57         1.05 o                         
  -5  14   5         93.66         87.86         2.19 o                         
  -4  14   5          9.02          9.85         1.63 o                         
  -3  14   5        255.04        261.64         4.38 o                         
  -2  14   5        210.73        209.55         5.25 o                         
  -1  14   5        388.12        376.06        10.11 o                         
   0  14   5         21.83         23.86         1.21 o                         
   1  14   5         62.78         62.04         2.67 o                         
   2  14   5         61.92         64.84         2.08 o                         
   3  14   5         17.97         14.76         2.04 o                         
  -3  15   5         35.89         36.80         1.50 o                         
  -1  15   5        216.16        179.43         4.03 o                         
   0  15   5        300.11        238.53         4.54 o                         
 -16   0   6       2193.44       2138.96        22.60 o                         
 -15   0   6       1540.76       1555.69        20.73 o                         
 -14   0   6       1623.11       1641.02        15.54 o                         
 -13   0   6       2835.84       2873.27        18.09 o                         
 -12   0   6        842.67        842.59         6.61 o                         
 -11   0   6       1317.17       1307.97         6.91 o                         
 -10   0   6       3070.60       3119.42        20.96 o                         
  -9   0   6       2571.26       2642.94        13.78 o                         
  -8   0   6        174.95        168.46         3.14 o                         
  -7   0   6       1404.73       1524.35        12.98 o                         
  -6   0   6        221.50        265.82         4.40 o                         
  -5   0   6       1762.50       1597.08        15.49 o                         
  -4   0   6       1944.74       1993.17        21.98 o                         
  -3   0   6       6856.10       6957.30        71.32 o                         
  -2   0   6        360.32        326.74         5.96 o                         
  -1   0   6       1504.41       1424.76        18.08 o                         
   0   0   6      15393.00      15417.37       224.74 o                         
   1   0   6       3817.26       3590.93        58.36 o                         
   2   0   6         67.96        113.39         7.50 o                         
   3   0   6       4763.62       4867.01        79.51 o                         
   4   0   6        660.50        621.89         7.17 o                         
   5   0   6        681.91        733.43         8.58 o                         
   6   0   6        460.89        444.86         7.71 o                         
   7   0   6       1532.11       1540.32        20.99 o                         
   8   0   6        359.67        328.63         5.38 o                         
   9   0   6        100.94        123.88         3.59 o                         
  10   0   6        139.12        127.85         3.99 o                         
  11   0   6        798.24        757.09        37.51 o                         
 -16   1   6          6.04          6.39         1.19 o                         
 -15   1   6        167.50        172.46         2.81 o                         
 -14   1   6        166.21        170.77         2.44 o                         
 -13   1   6        133.93        138.07         2.57 o                         
 -12   1   6        626.26        647.87         3.25 o                         
 -11   1   6        722.09        755.10         7.14 o                         
 -10   1   6        651.33        658.71         3.36 o                         
  -9   1   6       1056.81       1038.99         6.06 o                         
  -8   1   6        335.22        339.96         2.92 o                         
  -7   1   6          0.76          0.56         1.25 o                         
  -6   1   6        132.14        124.56         1.73 o                         
  -5   1   6       1306.42       1309.40         8.42 o                         
  -4   1   6         57.68         43.99         1.60 o                         
  -3   1   6         24.92         22.06         1.26 o                         
  -2   1   6         49.85         51.73         1.82 o                         
  -1   1   6         69.73         56.38         2.24 o                         
   0   1   6          0.23          1.06         3.08 o                         
   1   1   6       1539.20       1698.84        44.38 o                         
   2   1   6        179.60        190.55         6.41 o                         
   3   1   6        742.47        836.29         9.13 o                         
   4   1   6         42.60         43.84         1.71 o                         
   5   1   6         18.42         21.30         1.40 o                         
   6   1   6          0.05          1.27         1.64 o                         
   7   1   6        998.70        960.50        21.50 o                         
   8   1   6          4.24          2.26         2.28 o                         
   9   1   6       2604.84       2500.23        17.56 o                         
  10   1   6         36.44         33.19         2.66 o                         
  11   1   6        613.81        578.08        10.83 o                         
 -16   2   6        370.30        314.48        13.31 o                         
 -15   2   6        545.69        545.81         6.53 o                         
 -14   2   6        792.69        832.63         5.34 o                         
 -13   2   6       1393.67       1442.01         8.08 o                         
 -12   2   6       4177.90       4208.26        15.58 o                         
 -11   2   6       1810.11       1807.70         8.69 o                         
 -10   2   6         34.96         44.14         1.21 o                         
  -9   2   6        100.63         94.81         1.13 o                         
  -8   2   6        733.66        737.93         4.38 o                         
  -7   2   6       1172.47       1314.29        10.07 o                         
  -6   2   6        649.16        686.42         5.15 o                         
  -5   2   6       1473.36       1449.87         9.78 o                         
  -4   2   6         48.64         72.19         1.78 o                         
  -3   2   6       1078.70       1087.39         7.82 o                         
  -2   2   6       4095.07       3926.55        37.00 o                         
  -1   2   6      19335.59      18753.33       121.16 o                         
   0   2   6       2092.30       1973.69        20.03 o                         
   1   2   6        107.19         80.49         2.60 o                         
   2   2   6       5009.76       5234.15        60.31 o                         
   3   2   6       4738.54       4693.51        38.01 o                         
   4   2   6        105.36         90.53         2.10 o                         
   5   2   6        543.05        539.55         5.03 o                         
   6   2   6        136.13        146.14         4.31 o                         
   7   2   6        181.39        200.23         2.55 o                         
   8   2   6         24.27         30.13         2.05 o                         
   9   2   6        469.15        479.53         4.82 o                         
  10   2   6        780.41        745.11         6.77 o                         
  11   2   6        197.76        178.70        12.84 o                         
 -16   3   6         81.09         89.60         2.68 o                         
 -15   3   6          0.87          1.38         1.50 o                         
 -14   3   6          2.89          2.77         1.24 o                         
 -13   3   6         86.33         88.61         2.20 o                         
 -12   3   6         20.83         20.79         1.35 o                         
 -11   3   6       2905.06       2839.62        11.48 o                         
 -10   3   6       1298.15       1322.42         6.36 o                         
  -9   3   6         65.44         64.63         1.21 o                         
  -8   3   6         95.22        110.62         1.42 o                         
  -7   3   6          0.28          1.92         1.24 o                         
  -6   3   6       3671.73       3771.42        25.65 o                         
  -5   3   6          6.69          4.65         1.24 o                         
  -4   3   6        113.37        108.52         2.41 o                         
  -3   3   6         15.32         14.12         1.34 o                         
  -2   3   6       2791.28       3147.12        32.10 o                         
  -1   3   6        264.37        245.62         4.98 o                         
   0   3   6        685.65        765.46        13.55 o                         
   1   3   6        663.90        728.47        10.01 o                         
   2   3   6        233.73        273.05         9.39 o                         
   3   3   6        576.11        563.15        16.54 o                         
   4   3   6       1059.42       1081.56        11.76 o                         
   5   3   6         91.59         81.56         2.62 o                         
   6   3   6        285.40        305.41         3.06 o                         
   7   3   6         22.17         23.10         1.80 o                         
   8   3   6         12.18         11.02         1.86 o                         
   9   3   6         60.30         62.46         2.54 o                         
  10   3   6        125.28        118.06         3.68 o                         
  11   3   6        307.65        255.15        37.63 o                         
 -15   4   6        918.61        922.57         9.67 o                         
 -14   4   6        700.33        684.80         3.84 o                         
 -13   4   6       1098.31       1112.07         7.61 o                         
 -12   4   6        225.79        244.02         1.89 o                         
 -11   4   6        180.36        182.94         2.11 o                         
 -10   4   6       1001.52        984.68         4.53 o                         
  -9   4   6         30.48         36.96         1.16 o                         
  -8   4   6        724.17        672.48         3.33 o                         
  -7   4   6        440.19        517.29         8.68 o                         
  -6   4   6        366.63        370.42         3.76 o                         
  -5   4   6         38.32         38.90         1.48 o                         
  -4   4   6        394.70        367.10         4.30 o                         
  -3   4   6       2847.97       2747.00        20.64 o                         
  -2   4   6       1040.62        959.61         9.59 o                         
  -1   4   6         87.11        151.40         2.86 o                         
   0   4   6       3995.28       3866.44        31.38 o                         
   1   4   6      11175.64      11337.40        99.18 o                         
   2   4   6        409.55        383.26         9.45 o                         
   3   4   6        772.67        742.62         7.00 o                         
   4   4   6       1394.28       1415.93         9.59 o                         
   5   4   6         48.77         52.81         2.05 o                         
   6   4   6         25.84         31.53         1.76 o                         
   7   4   6        238.76        244.76         2.79 o                         
   8   4   6        145.13        155.67         2.75 o                         
   9   4   6        441.50        450.67         7.63 o                         
  10   4   6        114.96        115.74         2.06 o                         
 -15   5   6        454.85        454.10         7.96 o                         
 -14   5   6        111.46        115.20         1.83 o                         
 -13   5   6         84.52         99.22         1.48 o                         
 -12   5   6        298.59        298.57         2.20 o                         
 -11   5   6        422.30        397.85         2.97 o                         
 -10   5   6        160.28        161.13         1.90 o                         
  -9   5   6       2335.25       2273.45        10.19 o                         
  -8   5   6         41.75         44.75         1.18 o                         
  -7   5   6         86.70         88.19         1.38 o                         
  -6   5   6        181.24        213.14         3.60 o                         
  -5   5   6          9.64         17.09         2.04 o                         
  -4   5   6       1585.76       1593.65        12.23 o                         
  -3   5   6       1097.52       1058.88         8.20 o                         
  -2   5   6       3733.28       3984.96        38.86 o                         
  -1   5   6        242.49        253.21         3.76 o                         
   0   5   6       1516.45       1693.71        16.38 o                         
   1   5   6        116.18        121.65         2.94 o                         
   2   5   6        294.92        277.22         3.76 o                         
   3   5   6         93.11         84.96         3.39 o                         
   4   5   6       2315.14       2369.90        39.88 o                         
   5   5   6        224.78        219.08         3.00 o                         
   6   5   6          0.81          2.52         1.98 o                         
   7   5   6        125.94        119.28         2.34 o                         
   8   5   6         44.82         45.72         2.12 o                         
   9   5   6         51.40         52.35         1.61 o                         
  10   5   6          4.94          4.40         1.18 o                         
 -15   6   6        385.62        304.43         5.74 o                         
 -14   6   6        284.34        290.85         4.00 o                         
 -13   6   6        116.80        111.13         2.42 o                         
 -12   6   6         45.64         43.83         1.34 o                         
 -11   6   6        732.01        728.83         3.82 o                         
 -10   6   6       1078.90       1079.46         5.70 o                         
  -9   6   6         35.55         39.43         1.23 o                         
  -8   6   6        512.21        524.81         4.96 o                         
  -7   6   6        433.45        440.27         3.25 o                         
  -6   6   6        562.86        548.11         5.10 o                         
  -5   6   6        597.95        620.81         7.13 o                         
  -4   6   6        229.35        228.85         5.45 o                         
  -3   6   6        614.66        600.06         5.70 o                         
  -2   6   6       1430.40       1452.43        16.29 o                         
  -1   6   6       2300.80       2341.21        18.59 o                         
   0   6   6       1447.14       1404.34        10.22 o                         
   1   6   6         82.18         72.06         1.85 o                         
   2   6   6       4202.11       4123.78        28.23 o                         
   3   6   6         95.44         95.88         2.50 o                         
   4   6   6        211.90        214.52         3.31 o                         
   5   6   6       1239.98       1275.57        14.34 o                         
   6   6   6        180.77        191.71         2.78 o                         
   7   6   6        469.68        480.86         4.70 o                         
   8   6   6        147.66        150.43         2.35 o                         
   9   6   6         46.64         47.69         1.42 o                         
  10   6   6        225.60        204.28         4.54 o                         
 -14   7   6         30.44         35.09         2.22 o                         
 -13   7   6        866.30        794.65        18.61 o                         
 -12   7   6        248.07        237.90         2.45 o                         
 -11   7   6        833.82        920.89         7.53 o                         
 -10   7   6         38.86         45.64         1.58 o                         
  -9   7   6         59.21         66.15         1.63 o                         
  -8   7   6        251.20        257.74         3.65 o                         
  -7   7   6        956.50        968.43         6.43 o                         
  -6   7   6        244.54        241.49         2.19 o                         
  -5   7   6         10.77         10.63         1.28 o                         
  -4   7   6       2302.18       2306.62        10.90 o                         
  -3   7   6       2669.34       2648.84        19.40 o                         
  -2   7   6        496.47        485.08         3.64 o                         
  -1   7   6        936.91        962.95         7.75 o                         
   0   7   6        237.40        243.80         2.68 o                         
   1   7   6        606.79        594.20         5.10 o                         
   2   7   6       1191.31       1183.09         8.33 o                         
   3   7   6         46.74         41.61         2.03 o                         
   4   7   6         57.83         57.45         2.73 o                         
   5   7   6        162.24        165.63         3.02 o                         
   6   7   6         90.50         98.03         2.88 o                         
   7   7   6        242.84        239.03         3.22 o                         
   8   7   6         32.68         33.47         1.91 o                         
   9   7   6         32.11         28.10         3.06 o                         
 -14   8   6         30.85         28.18         2.36 o                         
 -13   8   6        201.58        214.32         3.25 o                         
 -12   8   6        257.02        260.05         3.95 o                         
 -11   8   6        108.38        128.87         1.90 o                         
 -10   8   6        607.55        574.29         4.31 o                         
  -9   8   6         79.11         75.17         1.99 o                         
  -8   8   6        539.04        562.95         7.92 o                         
  -7   8   6       1714.22       1728.45         9.22 o                         
  -6   8   6         69.43         71.59         1.55 o                         
  -5   8   6        221.71        223.34         3.52 o                         
  -4   8   6       1416.20       1499.23        18.94 o                         
  -3   8   6        266.75        279.18         6.92 o                         
  -2   8   6       1212.48       1227.93        10.66 o                         
  -1   8   6        113.39        111.50         2.54 o                         
   0   8   6        203.41        202.30         2.52 o                         
   1   8   6        117.86        114.69         2.25 o                         
   2   8   6        407.21        443.48         5.96 o                         
   3   8   6        125.78        120.95         3.12 o                         
   4   8   6        836.64        845.51         8.97 o                         
   5   8   6       1366.74       1382.01        11.64 o                         
   6   8   6         91.05         95.68         2.57 o                         
   7   8   6         78.29         87.55         2.34 o                         
   8   8   6         87.76         84.56         2.41 o                         
   9   8   6        155.35        116.67         3.38 o                         
 -13   9   6        275.60        274.40         5.37 o                         
 -12   9   6        406.41        409.82         4.82 o                         
 -11   9   6        844.80        851.78         6.69 o                         
 -10   9   6        141.99        153.27         2.34 o                         
  -9   9   6        344.08        348.39         4.13 o                         
  -8   9   6        311.10        296.11         2.89 o                         
  -7   9   6        168.51        156.08         3.45 o                         
  -6   9   6       2246.17       2257.26        16.82 o                         
  -5   9   6       2093.95       2047.02        10.44 o                         
  -4   9   6       1403.51       1437.40         9.06 o                         
  -3   9   6          5.90          6.51         1.77 o                         
  -2   9   6        170.17        175.02         2.75 o                         
  -1   9   6        152.71        156.25         2.47 o                         
   0   9   6        363.53        346.17         3.28 o                         
   1   9   6        128.00        133.06         2.42 o                         
   2   9   6        238.54        259.81         3.41 o                         
   3   9   6        417.04        435.06         6.00 o                         
   4   9   6        755.19        752.27         9.72 o                         
   5   9   6         33.56         34.96         2.47 o                         
   6   9   6          3.45          2.04         1.80 o                         
   7   9   6         34.71         39.82         1.72 o                         
   8   9   6          4.46          4.23         1.53 o                         
 -12  10   6        186.56        176.45        14.93 o                         
 -11  10   6        401.27        394.77         3.67 o                         
 -10  10   6        136.34        138.95         2.67 o                         
  -9  10   6        190.87        189.65         2.86 o                         
  -8  10   6       1397.70       1396.19        12.37 o                         
  -7  10   6        223.38        246.44         3.11 o                         
  -6  10   6       1764.11       1835.24        10.74 o                         
  -5  10   6        969.31        998.32         5.98 o                         
  -4  10   6        136.31        143.72         2.50 o                         
  -3  10   6       1293.14       1318.96        12.41 o                         
  -2  10   6        172.55        161.19         4.19 o                         
  -1  10   6        465.19        454.92         8.48 o                         
   0  10   6         37.05         48.15         2.03 o                         
   1  10   6         34.58         39.87         2.26 o                         
   2  10   6         99.84         86.15         3.59 o                         
   3  10   6        163.27        190.22         3.38 o                         
   4  10   6        486.95        477.84         7.51 o                         
   5  10   6        227.49        246.16         3.50 o                         
   6  10   6        694.95        740.36        10.18 o                         
   7  10   6        238.64        236.35         3.87 o                         
 -11  11   6         84.04         83.71         4.37 o                         
 -10  11   6        625.17        626.08         6.54 o                         
  -9  11   6        590.64        582.29         8.30 o                         
  -8  11   6         14.06         14.84         1.55 o                         
  -7  11   6        343.15        324.21         4.83 o                         
  -6  11   6         59.10         60.30         1.72 o                         
  -5  11   6         60.97         60.58         1.96 o                         
  -4  11   6        442.14        448.32         4.20 o                         
  -3  11   6         79.40         82.28         2.27 o                         
  -2  11   6        292.45        289.44         4.11 o                         
  -1  11   6         61.38         57.96         2.44 o                         
   0  11   6       1009.64        992.85         9.17 o                         
   1  11   6          0.36          3.03         2.31 o                         
   2  11   6         45.16         54.70         2.53 o                         
   3  11   6         28.94         26.80         1.77 o                         
   4  11   6         80.22        107.09         2.71 o                         
   5  11   6        519.79        559.80         7.08 o                         
   6  11   6          5.59          6.01         1.08 o                         
 -10  12   6        397.16        414.39         5.03 o                         
  -9  12   6         76.02         73.67         2.06 o                         
  -8  12   6         82.43         85.27         2.20 o                         
  -7  12   6       1444.41       1466.48        11.82 o                         
  -6  12   6        798.53        798.27        12.33 o                         
  -5  12   6        634.33        640.46         5.56 o                         
  -4  12   6        275.44        286.89         3.08 o                         
  -3  12   6         46.06         51.40         1.92 o                         
  -2  12   6         28.68         29.96         1.89 o                         
  -1  12   6         35.61         37.44         1.85 o                         
   0  12   6         18.88         22.91         2.39 o                         
   1  12   6         20.08         27.47         1.96 o                         
   2  12   6        118.66        110.13         2.04 o                         
   3  12   6         29.69         38.24         2.73 o                         
   4  12   6        274.49        301.87         3.09 o                         
   5  12   6         65.58         72.57         2.48 o                         
  -9  13   6         63.78         52.81         2.66 o                         
  -8  13   6         19.91         18.18         1.12 o                         
  -7  13   6         28.54         31.39         1.84 o                         
  -6  13   6         30.78         33.04         1.98 o                         
  -5  13   6        101.99        101.80         1.98 o                         
  -4  13   6         12.90         14.58         1.98 o                         
  -3  13   6         31.02         30.30         1.68 o                         
  -2  13   6          2.26          3.45         1.42 o                         
  -1  13   6        174.99        183.71         4.19 o                         
   0  13   6         59.92         55.17         2.13 o                         
   1  13   6        243.17        241.20         3.95 o                         
   2  13   6         51.74         52.27         2.44 o                         
   3  13   6          0.10         -0.02         1.75 o                         
  -7  14   6        498.31        421.89         6.99 o                         
  -6  14   6        494.94        472.84         5.02 o                         
  -5  14   6        497.74        475.55        12.27 o                         
  -4  14   6         28.87         30.34         1.26 o                         
  -3  14   6        577.57        607.57        11.42 o                         
  -2  14   6        169.92        159.75         2.95 o                         
  -1  14   6        142.94        161.31         2.19 o                         
   0  14   6        429.47        365.07        15.53 o                         
   1  14   6        125.06        142.20         6.57 o                         
   2  14   6         17.91         18.51         1.71 o                         
 -16   1   7         40.75         43.33         1.39 o                         
 -15   1   7         22.75         29.13         1.64 o                         
 -14   1   7        605.09        608.79         4.68 o                         
 -13   1   7        902.59        917.81         5.09 o                         
 -12   1   7       1040.61       1027.85         5.44 o                         
 -11   1   7       1683.09       1685.73        11.30 o                         
 -10   1   7       8222.91       8132.36        29.09 o                         
  -9   1   7        972.53        972.03         5.32 o                         
  -8   1   7       3035.52       2885.73        11.49 o                         
  -7   1   7       2723.76       2693.46        16.49 o                         
  -6   1   7       2955.92       2861.49        17.26 o                         
  -5   1   7       1203.91       1178.20        10.50 o                         
  -4   1   7        529.86        549.38         5.26 o                         
  -3   1   7         28.49         35.28         2.46 o                         
  -2   1   7         43.39         52.12         2.33 o                         
  -1   1   7        344.16        328.68         5.10 o                         
   0   1   7         43.21         60.57         3.46 o                         
   1   1   7        708.15        707.01        12.60 o                         
   2   1   7        866.35        870.66         7.93 o                         
   3   1   7       1841.03       1861.78        14.84 o                         
   4   1   7       1845.37       1878.28        10.51 o                         
   5   1   7       5863.94       5948.59        28.63 o                         
   6   1   7        517.18        528.63         4.01 o                         
   7   1   7        290.79        298.99         3.53 o                         
   8   1   7        481.05        437.92         4.15 o                         
   9   1   7        103.27        104.96         2.22 o                         
  10   1   7         18.59         18.98         1.05 o                         
 -16   2   7        307.90        317.32         8.75 o                         
 -15   2   7        398.75        408.46         7.12 o                         
 -14   2   7         64.60         62.10         1.76 o                         
 -13   2   7         74.74         73.74         1.63 o                         
 -12   2   7        564.54        546.91         3.27 o                         
 -11   2   7        296.37        297.69         5.11 o                         
 -10   2   7       1820.06       1781.81         7.66 o                         
  -9   2   7        250.19        264.48         2.49 o                         
  -8   2   7        217.43        228.57         1.61 o                         
  -7   2   7        160.58        194.11         3.30 o                         
  -6   2   7         73.93         68.87         1.90 o                         
  -5   2   7        368.60        359.91         4.00 o                         
  -4   2   7         37.68         45.67         1.69 o                         
  -3   2   7        366.28        339.67         4.14 o                         
  -2   2   7        557.54        594.25        10.02 o                         
  -1   2   7        998.27       1080.85        12.89 o                         
   0   2   7       1669.04       1737.17        26.36 o                         
   1   2   7       2421.61       2581.33        32.04 o                         
   2   2   7        484.18        467.34         3.84 o                         
   3   2   7        332.66        322.34         3.73 o                         
   4   2   7        134.25        137.42         2.69 o                         
   5   2   7        845.63        867.34         5.83 o                         
   6   2   7          6.73          6.10         1.64 o                         
   7   2   7          2.79          4.51         2.01 o                         
   8   2   7        222.93        207.21         5.23 o                         
   9   2   7         13.11         11.57         1.66 o                         
  10   2   7         10.21         10.64         1.26 o                         
 -16   3   7        114.93        116.72         3.84 o                         
 -15   3   7         94.21        101.06         2.64 o                         
 -14   3   7        856.66        867.26         7.77 o                         
 -13   3   7        267.43        273.77         2.14 o                         
 -12   3   7       1902.69       1931.05         8.08 o                         
 -11   3   7        358.48        372.05         2.35 o                         
 -10   3   7       2953.50       2931.24        11.10 o                         
  -9   3   7       3380.81       3393.67        15.37 o                         
  -8   3   7       6935.36       7026.06        23.12 o                         
  -7   3   7       2007.75       2006.85        10.98 o                         
  -6   3   7         58.82         87.93         2.30 o                         
  -5   3   7        960.55        943.54         8.07 o                         
  -4   3   7         33.48         43.47         1.91 o                         
  -3   3   7        134.21        133.87         2.48 o                         
  -2   3   7       1747.75       1846.57        16.24 o                         
  -1   3   7         83.27        100.54         3.65 o                         
   0   3   7         61.02         53.24         3.35 o                         
   1   3   7       2189.55       2265.18        19.82 o                         
   2   3   7       2228.09       2172.66        15.15 o                         
   3   3   7       1905.19       1901.08        13.29 o                         
   4   3   7        154.27        144.50         2.86 o                         
   5   3   7        625.43        639.28         4.74 o                         
   6   3   7        311.49        317.82         3.23 o                         
   7   3   7       2501.04       2500.37        20.40 o                         
   8   3   7        237.83        248.61         3.04 o                         
   9   3   7        175.35        163.61         2.44 o                         
  10   3   7        240.11        209.71        11.71 o                         
 -15   4   7        319.53        324.95         4.73 o                         
 -14   4   7        343.84        339.76         4.71 o                         
 -13   4   7        166.20        163.57         1.71 o                         
 -12   4   7         84.82         79.17         1.36 o                         
 -11   4   7        136.07        145.46         2.01 o                         
 -10   4   7          2.40          1.51         1.09 o                         
  -9   4   7          0.19          0.64         1.08 o                         
  -8   4   7          7.61         12.25         1.10 o                         
  -7   4   7        143.69        155.05         2.92 o                         
  -6   4   7        603.11        591.64         8.95 o                         
  -5   4   7        990.76        891.06         7.42 o                         
  -4   4   7       1241.23       1268.33        10.37 o                         
  -3   4   7        235.80        259.09         3.97 o                         
  -2   4   7         38.62         33.19         2.22 o                         
  -1   4   7        113.84        117.24         4.54 o                         
   0   4   7       1802.82       1836.00        10.77 o                         
   1   4   7        649.21        591.86         6.44 o                         
   2   4   7          5.45          9.93         2.11 o                         
   3   4   7         84.49         82.54         3.64 o                         
   4   4   7       3862.72       3787.91        44.25 o                         
   5   4   7        107.79        108.48         3.89 o                         
   6   4   7        877.77        881.85         8.78 o                         
   7   4   7        327.10        320.32        10.30 o                         
   8   4   7          2.48          3.46         1.36 o                         
   9   4   7        101.34         91.17         4.21 o                         
  10   4   7         32.58         20.90         1.28 o                         
 -15   5   7         28.92         25.59         2.78 o                         
 -14   5   7         31.42         36.37         1.49 o                         
 -13   5   7        134.60        164.39         1.86 o                         
 -12   5   7       1382.92       1326.26         7.82 o                         
 -11   5   7       1180.49       1178.88         5.36 o                         
 -10   5   7       1317.99       1348.18         6.53 o                         
  -9   5   7        635.17        656.38         4.76 o                         
  -8   5   7        384.32        413.06         2.92 o                         
  -7   5   7        911.62        889.90         8.85 o                         
  -6   5   7       3188.91       3291.59        25.87 o                         
  -5   5   7       1525.74       1531.42        10.63 o                         
  -4   5   7         95.95        101.36         1.89 o                         
  -3   5   7        632.24        614.99         6.15 o                         
  -2   5   7        186.09        170.51         3.13 o                         
  -1   5   7         54.47         53.02         1.94 o                         
   0   5   7       1134.83       1162.13        16.11 o                         
   1   5   7        147.07        157.56         2.89 o                         
   2   5   7        597.37        585.08         5.07 o                         
   3   5   7       1898.90       1917.62        18.32 o                         
   4   5   7        137.63        144.22         5.20 o                         
   5   5   7       1285.08       1282.58        11.75 o                         
   6   5   7        912.37        957.73        12.18 o                         
   7   5   7        167.16        173.90         3.19 o                         
   8   5   7        102.09        101.99         1.96 o                         
   9   5   7        193.08        193.22         3.65 o                         
 -14   6   7        338.99        330.13         4.91 o                         
 -13   6   7        564.87        569.21         4.99 o                         
 -12   6   7        289.25        323.68         2.48 o                         
 -11   6   7       1469.40       1477.55         7.20 o                         
 -10   6   7        262.41        201.27         3.67 o                         
  -9   6   7        171.81        171.39         2.66 o                         
  -8   6   7        329.69        324.47         5.36 o                         
  -7   6   7       3351.97       3403.26        20.15 o                         
  -6   6   7       4746.26       4752.25        21.73 o                         
  -5   6   7         57.85         65.13         1.50 o                         
  -4   6   7         75.19         78.39         1.46 o                         
  -3   6   7          7.28         10.55         1.60 o                         
  -2   6   7        208.95        213.99         2.42 o                         
  -1   6   7          1.15          1.28         1.63 o                         
   0   6   7         58.95         48.77         1.88 o                         
   1   6   7        679.98        674.59         9.37 o                         
   2   6   7       1089.35       1101.28        16.37 o                         
   3   6   7        117.43        119.39         3.31 o                         
   4   6   7         77.79         78.12         2.66 o                         
   5   6   7         38.76         41.95         2.40 o                         
   6   6   7        529.66        517.86         4.86 o                         
   7   6   7        142.76        160.44         7.42 o                         
   8   6   7        138.31        145.52         2.50 o                         
   9   6   7         10.70          7.86         1.54 o                         
 -14   7   7         47.45         45.36         3.66 o                         
 -13   7   7        162.08        153.40         2.72 o                         
 -12   7   7         99.94         99.26         1.96 o                         
 -11   7   7         79.80         91.39         2.00 o                         
 -10   7   7        365.39        381.64         3.64 o                         
  -9   7   7        835.93        848.10         6.54 o                         
  -8   7   7        968.33       1014.21         6.54 o                         
  -7   7   7        855.66        861.58         4.58 o                         
  -6   7   7        115.61        126.90         1.93 o                         
  -5   7   7         46.78         49.74         1.37 o                         
  -4   7   7       1139.43       1160.07        13.47 o                         
  -3   7   7        865.11        856.22         8.47 o                         
  -2   7   7        208.35        218.38         3.68 o                         
  -1   7   7        997.43        992.80         6.22 o                         
   0   7   7       1392.59       1356.58        10.46 o                         
   1   7   7       1121.50       1137.21         8.90 o                         
   2   7   7         44.41         49.59         2.38 o                         
   3   7   7         37.30         44.41         2.18 o                         
   4   7   7        309.04        310.10         5.04 o                         
   5   7   7        274.51        280.96         3.59 o                         
   6   7   7        348.25        341.04         3.82 o                         
   7   7   7         59.74         57.32         1.90 o                         
   8   7   7        379.10        346.11         7.54 o                         
 -14   8   7         17.67         16.20         1.99 o                         
 -13   8   7        150.17        171.51         3.40 o                         
 -12   8   7        350.67        318.07         4.18 o                         
 -11   8   7        380.77        372.73         5.14 o                         
 -10   8   7         40.41         44.57         2.51 o                         
  -9   8   7         25.24         24.77         1.60 o                         
  -8   8   7       1370.13       1379.09         7.93 o                         
  -7   8   7         64.39         58.99         1.76 o                         
  -6   8   7        119.79        136.90         5.04 o                         
  -5   8   7       4113.02       4143.33        20.08 o                         
  -4   8   7       1209.67       1193.94        10.05 o                         
  -3   8   7        364.81        354.51         3.49 o                         
  -2   8   7        100.92         92.42         2.38 o                         
  -1   8   7         40.07         45.66         2.96 o                         
   0   8   7        467.59        434.52         3.75 o                         
   1   8   7         48.32         40.84         1.96 o                         
   2   8   7        150.34        164.55         2.70 o                         
   3   8   7        945.86        958.66        11.90 o                         
   4   8   7        473.76        466.70         6.84 o                         
   5   8   7          0.82          0.82         1.97 o                         
   6   8   7         49.93         67.23         2.87 o                         
   7   8   7        133.92        146.95         4.55 o                         
   8   8   7         12.87          9.80         1.09 o                         
 -13   9   7         36.51         38.98         1.81 o                         
 -12   9   7        145.55        152.02         2.14 o                         
 -11   9   7        199.88        212.44         2.76 o                         
 -10   9   7        124.21        129.23         2.36 o                         
  -9   9   7        119.20        123.92         2.22 o                         
  -8   9   7         72.71         78.04         1.97 o                         
  -7   9   7        547.47        550.56         4.92 o                         
  -6   9   7        739.89        775.21         4.78 o                         
  -5   9   7        811.17        863.93         6.57 o                         
  -4   9   7         41.25         48.13         2.46 o                         
  -3   9   7       2149.79       2084.60        16.80 o                         
  -2   9   7       1621.75       1572.09        10.17 o                         
  -1   9   7         67.76         78.51         2.29 o                         
   0   9   7        326.38        352.17         3.45 o                         
   1   9   7         45.32         51.77         2.03 o                         
   2   9   7        287.45        271.97         4.04 o                         
   3   9   7        794.93        781.12         8.48 o                         
   4   9   7        166.47        161.86         4.42 o                         
   5   9   7        105.02        106.26         2.57 o                         
   6   9   7        109.53        115.83         2.38 o                         
   7   9   7         21.55         23.00         1.85 o                         
 -12  10   7        193.60        191.25        18.10 o                         
 -11  10   7          2.61          2.52         1.37 o                         
 -10  10   7        306.80        329.50         3.01 o                         
  -9  10   7          0.80          1.74         1.50 o                         
  -8  10   7         41.13         41.29         2.08 o                         
  -7  10   7         33.27         35.37         2.05 o                         
  -6  10   7        321.57        323.32         3.76 o                         
  -5  10   7          1.24          2.42         1.81 o                         
  -4  10   7        254.15        270.65         3.64 o                         
  -3  10   7        665.44        646.94         5.83 o                         
  -2  10   7         56.85         57.36         2.29 o                         
  -1  10   7        829.38        814.35         8.69 o                         
   0  10   7        100.00        108.97         2.70 o                         
   1  10   7        156.88        162.45         3.61 o                         
   2  10   7        740.10        690.24         6.66 o                         
   3  10   7        139.15        135.66         2.81 o                         
   4  10   7        226.13        243.59        20.50 o                         
   5  10   7         23.01         24.75         1.79 o                         
   6  10   7         95.23         96.37         2.04 o                         
 -11  11   7         63.93         62.90         4.21 o                         
 -10  11   7        309.05        322.41         6.91 o                         
  -9  11   7         23.71         27.91         1.62 o                         
  -8  11   7         21.99         25.06         2.13 o                         
  -7  11   7         52.44         52.46         2.29 o                         
  -6  11   7        343.94        347.41         5.35 o                         
  -5  11   7       1820.85       1845.94        14.77 o                         
  -4  11   7       1776.21       1768.32        17.97 o                         
  -3  11   7        521.77        539.50         5.29 o                         
  -2  11   7        235.83        255.60         3.14 o                         
  -1  11   7        138.56        155.31         4.29 o                         
   0  11   7       1615.26       1573.12        14.55 o                         
   1  11   7        283.84        280.35         4.23 o                         
   2  11   7        101.39        112.38         2.12 o                         
   3  11   7         80.09         84.62         1.91 o                         
   4  11   7         43.79         43.07         1.92 o                         
   5  11   7        158.42        179.22         5.65 o                         
 -10  12   7        558.88        552.56         7.03 o                         
  -9  12   7         45.55         53.40         1.77 o                         
  -8  12   7        454.97        487.22        13.46 o                         
  -7  12   7         10.03         11.27         1.72 o                         
  -6  12   7         33.65         35.05         1.66 o                         
  -5  12   7         30.75         29.74         1.77 o                         
  -4  12   7         62.52         67.10         2.00 o                         
  -3  12   7          2.27          3.04         1.45 o                         
  -2  12   7        416.03        434.82         6.98 o                         
  -1  12   7         23.51         21.69         1.77 o                         
   0  12   7        153.98        152.57         3.15 o                         
   1  12   7        210.53        225.90         3.42 o                         
   2  12   7         39.10         36.18         1.53 o                         
   3  12   7         46.53         36.15         1.50 o                         
   4  12   7         44.36         42.12         1.85 o                         
  -8  13   7         19.17         20.08         1.00 o                         
  -7  13   7         26.64         26.78         1.25 o                         
  -6  13   7         26.53         28.39         1.59 o                         
  -5  13   7        380.44        407.62         4.67 o                         
  -4  13   7        266.21        274.96         4.41 o                         
  -3  13   7         38.92         45.25         1.51 o                         
  -2  13   7       1016.63       1066.09        18.86 o                         
  -1  13   7       2219.05       2376.92        22.26 o                         
   0  13   7        322.21        333.26         3.94 o                         
   1  13   7         25.80         27.36         1.45 o                         
   2  13   7        284.52        239.85         7.06 o                         
   3  13   7         20.20         20.32         1.62 o                         
  -6  14   7         15.36         12.03         1.28 o                         
  -5  14   7          0.55          0.51         1.12 o                         
  -4  14   7         68.31         61.76         1.81 o                         
  -3  14   7         83.46         82.07         1.78 o                         
  -2  14   7        270.94        241.66         3.77 o                         
  -1  14   7         80.90         68.78         4.58 o                         
   0  14   7        665.03        610.12         6.94 o                         
 -16   0   8        186.08        174.15         3.31 o                         
 -15   0   8        212.57        219.94         3.70 o                         
 -14   0   8         42.33         46.39         2.45 o                         
 -13   0   8        122.54        112.43         3.47 o                         
 -12   0   8       1245.81       1250.88        11.05 o                         
 -11   0   8       2984.81       2915.04        23.05 o                         
 -10   0   8       1167.49       1211.53        21.79 o                         
  -9   0   8       2676.86       2611.77        16.13 o                         
  -8   0   8        503.29        498.52         9.71 o                         
  -7   0   8       4275.55       4190.55        41.19 o                         
  -6   0   8       4636.32       4529.13        39.62 o                         
  -5   0   8       6656.02       6340.12       219.14 o                         
  -4   0   8       5315.69       5085.46        64.86 o                         
  -3   0   8       1926.67       1793.59        32.72 o                         
  -2   0   8       3085.00       2942.37        34.75 o                         
  -1   0   8        730.80        723.68        12.38 o                         
   0   0   8        102.79        107.20         2.56 o                         
   1   0   8        409.27        386.67         7.43 o                         
   2   0   8        280.65        258.75         4.22 o                         
   3   0   8        127.02        146.05         4.14 o                         
   4   0   8         27.97         32.91         2.86 o                         
   5   0   8         26.12         31.57         2.92 o                         
   6   0   8        364.84        356.70         7.29 o                         
   7   0   8       1085.68       1056.73        18.84 o                         
   8   0   8        800.85        809.53        14.76 o                         
   9   0   8         46.90         40.54         3.89 o                         
 -16   1   8          0.91          1.61         1.40 o                         
 -15   1   8        218.57        237.42         2.83 o                         
 -14   1   8         27.12         26.57         1.78 o                         
 -13   1   8         93.37         95.37         1.84 o                         
 -12   1   8         30.59         37.95         1.69 o                         
 -11   1   8         94.39        103.64         1.76 o                         
 -10   1   8        268.50        292.79         2.11 o                         
  -9   1   8         22.55         20.44         1.12 o                         
  -8   1   8        212.97        218.19         2.74 o                         
  -7   1   8        850.95        884.53         4.72 o                         
  -6   1   8          9.10         10.06         2.09 o                         
  -5   1   8          9.70          8.95         1.55 o                         
  -4   1   8        455.03        479.90         6.03 o                         
  -3   1   8        139.90        146.79         3.24 o                         
  -2   1   8        399.68        377.74         5.16 o                         
  -1   1   8        117.60        117.81         3.64 o                         
   0   1   8       2370.45       2461.70        13.45 o                         
   1   1   8        174.39        181.71         4.66 o                         
   2   1   8        380.71        400.88         3.72 o                         
   3   1   8          5.32          7.60         2.10 o                         
   4   1   8         82.26         85.07         2.48 o                         
   5   1   8        152.27        141.56         2.24 o                         
   6   1   8        353.36        349.56         3.62 o                         
   7   1   8          3.45          3.85         1.86 o                         
   8   1   8        259.78        234.89         8.45 o                         
   9   1   8        405.43        386.61         5.74 o                         
 -16   2   8         58.31         53.18         3.55 o                         
 -15   2   8         76.17         78.82         2.10 o                         
 -14   2   8         25.36         29.98         1.62 o                         
 -13   2   8        269.66        254.62         2.57 o                         
 -12   2   8        371.73        359.98         2.79 o                         
 -11   2   8        677.54        668.89         7.17 o                         
 -10   2   8        643.84        637.13         4.58 o                         
  -9   2   8         62.30         59.75         1.62 o                         
  -8   2   8        725.49        744.71         9.86 o                         
  -7   2   8       2908.20       2839.88        12.73 o                         
  -6   2   8       2127.34       2066.40        25.10 o                         
  -5   2   8       4515.99       4448.62        30.35 o                         
  -4   2   8       2930.57       2789.05        21.31 o                         
  -3   2   8       4099.81       3948.30        33.60 o                         
  -2   2   8       2231.42       2139.28        19.98 o                         
  -1   2   8        263.62        264.90         3.16 o                         
   0   2   8       2483.38       2371.52        15.99 o                         
   1   2   8         27.09         34.43         1.84 o                         
   2   2   8        337.86        332.77         3.15 o                         
   3   2   8        463.77        443.51         5.54 o                         
   4   2   8        222.28        221.12         6.49 o                         
   5   2   8         31.00         33.84         2.10 o                         
   6   2   8        216.10        238.10         2.81 o                         
   7   2   8         32.21         36.89         1.78 o                         
   8   2   8        699.53        701.87        11.34 o                         
   9   2   8        448.78        477.32         5.75 o                         
 -16   3   8         11.03         10.88         1.94 o                         
 -15   3   8         28.13         32.08         1.36 o                         
 -14   3   8         53.99         58.51         1.65 o                         
 -13   3   8        366.39        365.11         3.28 o                         
 -12   3   8          0.17          0.76         1.37 o                         
 -11   3   8        206.02        179.25         2.13 o                         
 -10   3   8          0.90          1.59         1.40 o                         
  -9   3   8       3084.16       2996.65        10.96 o                         
  -8   3   8        623.15        632.55         4.04 o                         
  -7   3   8       1456.91       1408.07         7.84 o                         
  -6   3   8        950.88        999.71         5.79 o                         
  -5   3   8         15.40         19.90         2.25 o                         
  -4   3   8         39.60         36.08         1.95 o                         
  -3   3   8         94.48         96.22         3.09 o                         
  -2   3   8       2694.19       2847.75        20.98 o                         
  -1   3   8        158.87        126.38         1.97 o                         
   0   3   8        121.55        110.30         2.21 o                         
   1   3   8          3.72          8.95         1.96 o                         
   2   3   8       2057.17       2119.50        15.23 o                         
   3   3   8        186.42        201.56         3.90 o                         
   4   3   8         31.59         22.41         2.19 o                         
   5   3   8         18.85         18.83         2.06 o                         
   6   3   8        210.32        201.25         2.55 o                         
   7   3   8         48.94         46.52         2.10 o                         
   8   3   8        122.10        106.14         2.72 o                         
   9   3   8         10.78          9.98         1.69 o                         
 -15   4   8        385.49        338.61        13.05 o                         
 -14   4   8         52.28         56.10         1.95 o                         
 -13   4   8         22.99         27.54         1.43 o                         
 -12   4   8        210.13        214.11         2.29 o                         
 -11   4   8         78.75         90.18         1.69 o                         
 -10   4   8         65.45         64.13         1.66 o                         
  -9   4   8       2183.25       2196.58        10.35 o                         
  -8   4   8        906.03        918.93         4.33 o                         
  -7   4   8        414.54        397.99         6.67 o                         
  -6   4   8        857.57        880.42        15.32 o                         
  -5   4   8       4396.18       4374.21        20.12 o                         
  -4   4   8       4994.30       5033.44        24.42 o                         
  -3   4   8       1458.56       1519.57        10.14 o                         
  -2   4   8        364.83        340.77         3.25 o                         
  -1   4   8        324.02        306.76         5.00 o                         
   0   4   8        434.88        435.37         3.64 o                         
   1   4   8       1937.94       2006.94        23.49 o                         
   2   4   8        114.99        126.93         6.83 o                         
   3   4   8        267.02        273.40         4.12 o                         
   4   4   8        296.17        336.06         5.84 o                         
   5   4   8        116.19        133.40         2.60 o                         
   6   4   8        387.79        391.77         4.60 o                         
   7   4   8        119.33        120.96         2.90 o                         
   8   4   8        719.66        711.54        26.36 o                         
   9   4   8        311.45        267.27         5.23 o                         
 -15   5   8         45.08         45.54         2.78 o                         
 -14   5   8        831.56        871.95        25.07 o                         
 -13   5   8         87.68         95.20         1.86 o                         
 -12   5   8        272.49        288.29         2.52 o                         
 -11   5   8       1407.73       1318.14         9.95 o                         
 -10   5   8        154.33        148.34         2.09 o                         
  -9   5   8       1056.37       1132.77         6.91 o                         
  -8   5   8        819.03        843.01         5.05 o                         
  -7   5   8       1746.75       1713.78        16.37 o                         
  -6   5   8        201.67        202.52         3.06 o                         
  -5   5   8        806.93        790.95         9.26 o                         
  -4   5   8        319.64        308.58         2.73 o                         
  -3   5   8        781.71        782.47        13.24 o                         
  -2   5   8         65.12         55.40         1.61 o                         
  -1   5   8        117.09        117.57         1.87 o                         
   0   5   8        104.80        101.54         2.27 o                         
   1   5   8       1368.27       1388.38         9.58 o                         
   2   5   8        754.33        759.90         6.86 o                         
   3   5   8        428.97        446.12         4.29 o                         
   4   5   8       1312.46       1323.32        10.31 o                         
   5   5   8        133.05        133.53         2.56 o                         
   6   5   8        147.74        147.55         2.85 o                         
   7   5   8          3.67          4.28         1.59 o                         
   8   5   8        441.89        420.13         5.57 o                         
 -14   6   8         88.68         92.42         4.30 o                         
 -13   6   8         34.43         39.25         1.91 o                         
 -12   6   8         65.97         63.05         1.79 o                         
 -11   6   8        961.87        904.75         6.44 o                         
 -10   6   8        895.96        942.57         9.93 o                         
  -9   6   8        316.96        289.71         2.55 o                         
  -8   6   8         89.53         94.00         3.71 o                         
  -7   6   8       5756.96       5655.34        26.49 o                         
  -6   6   8        415.23        430.92         3.70 o                         
  -5   6   8        110.18        118.48         2.71 o                         
  -4   6   8         67.99         76.98         2.17 o                         
  -3   6   8       1383.19       1379.85         8.57 o                         
  -2   6   8       1917.79       1939.54        16.44 o                         
  -1   6   8        753.15        759.30         7.16 o                         
   0   6   8        295.99        299.97         3.45 o                         
   1   6   8        172.32        198.34         2.91 o                         
   2   6   8        508.72        517.02         4.88 o                         
   3   6   8        230.66        243.50         3.41 o                         
   4   6   8        101.41         94.95         3.03 o                         
   5   6   8        696.82        687.86         5.43 o                         
   6   6   8        182.79        187.19         3.39 o                         
   7   6   8        219.41        226.19         4.50 o                         
   8   6   8        533.62        493.25         5.96 o                         
 -14   7   8        121.07        112.10        10.99 o                         
 -13   7   8         61.83         68.41         2.37 o                         
 -12   7   8         39.77         40.83         1.90 o                         
 -11   7   8       1079.92       1128.58         8.30 o                         
 -10   7   8        650.68        683.53         4.76 o                         
  -9   7   8       2330.24       2178.24        13.41 o                         
  -8   7   8        183.75        172.86         2.02 o                         
  -7   7   8         34.82         37.60         1.49 o                         
  -6   7   8        206.26        207.34         2.50 o                         
  -5   7   8        267.38        292.46         7.84 o                         
  -4   7   8         67.38         65.60         1.90 o                         
  -3   7   8         17.34         17.28         1.74 o                         
  -2   7   8        477.17        449.94         3.86 o                         
  -1   7   8        249.43        268.58         2.97 o                         
   0   7   8        464.76        489.19         6.74 o                         
   1   7   8       1397.78       1328.89        17.93 o                         
   2   7   8         17.88         20.83         2.31 o                         
   3   7   8         21.84         21.09         2.39 o                         
   4   7   8        228.60        232.93         4.33 o                         
   5   7   8        124.55        138.58         2.47 o                         
   6   7   8        913.16        950.24        20.53 o                         
   7   7   8        336.35        352.95         3.51 o                         
 -14   8   8        138.45        122.46         3.01 o                         
 -13   8   8        148.09        137.59         4.26 o                         
 -12   8   8        449.16        457.69         6.07 o                         
 -11   8   8         34.84         40.58         2.15 o                         
 -10   8   8        787.39        767.44         6.95 o                         
  -9   8   8       1124.96       1078.57         6.50 o                         
  -8   8   8        209.20        234.13         2.67 o                         
  -7   8   8        336.30        345.19         2.90 o                         
  -6   8   8        344.26        345.00         3.39 o                         
  -5   8   8        599.05        594.13         4.67 o                         
  -4   8   8        448.69        459.19         3.98 o                         
  -3   8   8         44.68         45.98         2.01 o                         
  -2   8   8       1209.33       1201.93         7.37 o                         
  -1   8   8        729.57        729.79         5.00 o                         
   0   8   8        273.62        289.98         4.53 o                         
   1   8   8        590.52        592.57        13.08 o                         
   2   8   8       1059.01       1135.93        10.06 o                         
   3   8   8        504.93        535.09         6.66 o                         
   4   8   8        111.67        121.70         2.71 o                         
   5   8   8        516.81        533.31         4.34 o                         
   6   8   8        217.33        226.16         4.26 o                         
   7   8   8         42.63         42.11         2.57 o                         
 -13   9   8         14.73         16.51         1.48 o                         
 -12   9   8         27.40         27.63         1.59 o                         
 -11   9   8          2.62          2.78         1.49 o                         
 -10   9   8        312.91        317.91         3.33 o                         
  -9   9   8        746.02        769.93         6.94 o                         
  -8   9   8        603.24        595.34         4.72 o                         
  -7   9   8        895.27        924.42         6.08 o                         
  -6   9   8        372.14        375.02         3.69 o                         
  -5   9   8        326.08        317.35         3.29 o                         
  -4   9   8        156.36        158.41         2.80 o                         
  -3   9   8        257.86        247.54         3.82 o                         
  -2   9   8        179.53        174.65         2.59 o                         
  -1   9   8        773.48        706.37         7.00 o                         
   0   9   8        227.09        244.51         3.96 o                         
   1   9   8          0.38          5.64         2.55 o                         
   2   9   8         92.03         79.90         2.66 o                         
   3   9   8          0.56          4.18         2.29 o                         
   4   9   8        271.04        293.65         5.02 o                         
   5   9   8          5.61          7.31         1.96 o                         
   6   9   8        228.02        227.77         3.39 o                         
 -12  10   8        244.91        208.38         7.10 o                         
 -11  10   8        135.66        138.84         2.42 o                         
 -10  10   8        144.06        146.68         3.41 o                         
  -9  10   8        192.73        187.47         3.21 o                         
  -8  10   8         46.08         51.56         2.46 o                         
  -7  10   8         63.51         59.15         2.06 o                         
  -6  10   8        648.76        683.47         5.62 o                         
  -5  10   8        255.54        259.00         3.20 o                         
  -4  10   8         52.49         60.62         2.30 o                         
  -3  10   8         94.37         88.92         2.75 o                         
  -2  10   8         67.95         74.73         2.54 o                         
  -1  10   8         37.15         39.67         2.39 o                         
   0  10   8        664.77        705.67         6.56 o                         
   1  10   8       1152.19       1165.24        13.90 o                         
   2  10   8        186.44        173.97         2.36 o                         
   3  10   8        626.20        663.57        10.31 o                         
   4  10   8        193.36        199.01         3.87 o                         
   5  10   8        591.23        603.92        22.42 o                         
 -11  11   8        317.49        274.21         5.41 o                         
 -10  11   8          9.55          9.03         1.06 o                         
  -9  11   8         75.81         72.02         2.02 o                         
  -8  11   8        342.48        360.16         4.12 o                         
  -7  11   8        359.58        359.02         3.43 o                         
  -6  11   8        539.06        523.65         5.68 o                         
  -5  11   8         47.29         49.47         2.50 o                         
  -4  11   8        766.71        785.13         6.61 o                         
  -3  11   8        168.14        158.20         4.49 o                         
  -2  11   8        178.03        174.37         2.68 o                         
  -1  11   8          9.91         10.50         2.37 o                         
   0  11   8         25.26         18.04         2.66 o                         
   1  11   8          0.13          2.06         2.35 o                         
   2  11   8          4.90          5.29         1.85 o                         
   3  11   8         69.37         75.55         2.97 o                         
   4  11   8         36.85         36.46         1.60 o                         
 -10  12   8       1115.40        877.57        13.56 o                         
  -9  12   8         73.33         69.08         2.15 o                         
  -8  12   8         45.92         50.67         1.58 o                         
  -7  12   8         58.19         58.88         1.88 o                         
  -6  12   8         45.84         49.85         1.68 o                         
  -5  12   8        101.38        107.51         3.09 o                         
  -4  12   8         60.21         62.73         1.62 o                         
  -3  12   8        367.09        372.04         7.50 o                         
  -2  12   8        244.22        246.07         2.61 o                         
  -1  12   8        377.02        376.83         8.30 o                         
   0  12   8        177.74        174.44         2.51 o                         
   1  12   8        496.80        531.78         7.08 o                         
   2  12   8        381.43        397.81         5.55 o                         
   3  12   8        944.48        942.23        18.91 o                         
  -8  13   8          0.27         -0.52         1.21 o                         
  -7  13   8          3.92          2.68         0.93 o                         
  -6  13   8          1.40          1.05         1.29 o                         
  -5  13   8         76.53         71.83         2.21 o                         
  -4  13   8        159.82        177.57         3.01 o                         
  -3  13   8        203.48        214.00         3.36 o                         
  -2  13   8          6.38          5.70         1.56 o                         
  -1  13   8        255.51        237.42         5.16 o                         
   0  13   8         30.09         32.13         1.26 o                         
   1  13   8        139.09        128.71         3.19 o                         
 -16   1   9        235.72        214.88         3.34 o                         
 -15   1   9        383.30        384.39         4.05 o                         
 -14   1   9        772.88        784.10         6.52 o                         
 -13   1   9       1977.63       2035.10        13.05 o                         
 -12   1   9         67.72         66.18         1.90 o                         
 -11   1   9         48.94         53.85         1.68 o                         
 -10   1   9         54.36         52.27         1.46 o                         
  -9   1   9        118.46        123.79         1.72 o                         
  -8   1   9        847.49        834.09         5.94 o                         
  -7   1   9         44.72         50.07         1.72 o                         
  -6   1   9        618.18        612.35         7.35 o                         
  -5   1   9         87.37         95.73         3.56 o                         
  -4   1   9        915.64        940.98        15.14 o                         
  -3   1   9        145.33        128.62         2.36 o                         
  -2   1   9       1265.28       1169.22        14.76 o                         
  -1   1   9       4336.54       4261.15        20.89 o                         
   0   1   9       1836.91       1765.52        11.56 o                         
   1   1   9       1685.25       1675.54        11.67 o                         
   2   1   9       1451.04       1438.48         8.52 o                         
   3   1   9        219.83        232.57         3.21 o                         
   4   1   9        883.57        932.10        11.68 o                         
   5   1   9         41.84         45.62         2.36 o                         
   6   1   9         90.68         88.55         2.58 o                         
   7   1   9        155.48        141.89         3.35 o                         
   8   1   9         93.50         86.06         2.04 o                         
 -16   2   9        170.77        141.06         8.35 o                         
 -15   2   9          1.01          3.72         1.92 o                         
 -14   2   9         13.08         15.82         1.73 o                         
 -13   2   9        111.37        109.25         2.02 o                         
 -12   2   9        114.04        117.30         1.92 o                         
 -11   2   9         88.09         80.67         1.80 o                         
 -10   2   9        347.06        332.68         3.39 o                         
  -9   2   9        113.74         94.82         1.79 o                         
  -8   2   9        104.43        101.50         1.63 o                         
  -7   2   9         80.28         73.29         1.49 o                         
  -6   2   9         84.68         82.95         1.65 o                         
  -5   2   9        133.78        128.31         1.95 o                         
  -4   2   9        537.56        521.78         3.85 o                         
  -3   2   9         25.06         22.82         1.44 o                         
  -2   2   9        210.86        219.07         2.44 o                         
  -1   2   9        238.94        220.83         3.32 o                         
   0   2   9       1857.76       1837.02        16.86 o                         
   1   2   9        391.91        383.53         6.71 o                         
   2   2   9        428.82        479.61         5.30 o                         
   3   2   9        150.27        133.17         2.82 o                         
   4   2   9       1114.56       1107.11        13.47 o                         
   5   2   9         23.05         27.04         2.05 o                         
   6   2   9         18.57         18.40         1.84 o                         
   7   2   9          2.17          0.47         1.44 o                         
   8   2   9         32.83         32.20         1.25 o                         
 -16   3   9         46.41         38.09         2.04 o                         
 -15   3   9        151.10        156.87         2.48 o                         
 -14   3   9        545.49        584.18         4.58 o                         
 -13   3   9        191.94        206.19         2.42 o                         
 -12   3   9        551.18        556.65         4.82 o                         
 -11   3   9        761.82        708.60         7.00 o                         
 -10   3   9         68.67         62.35         1.62 o                         
  -9   3   9        102.83        120.04         1.75 o                         
  -8   3   9        356.54        345.96         2.68 o                         
  -7   3   9         32.82         37.70         1.32 o                         
  -6   3   9        117.84        127.58         1.98 o                         
  -5   3   9        867.07        867.42         6.50 o                         
  -4   3   9         46.62         52.61         1.88 o                         
  -3   3   9        125.28        135.90         3.65 o                         
  -2   3   9       2883.15       2884.12        14.65 o                         
  -1   3   9       1107.54       1136.45        10.56 o                         
   0   3   9       1182.52       1177.28        10.94 o                         
   1   3   9       1245.11       1246.15        11.42 o                         
   2   3   9       3135.57       3149.04        25.36 o                         
   3   3   9       1836.94       1878.19        15.37 o                         
   4   3   9         30.23         36.57         3.08 o                         
   5   3   9        442.09        454.03         5.15 o                         
   6   3   9        117.75        122.90         3.00 o                         
   7   3   9         23.39         27.28         1.94 o                         
   8   3   9         70.01         71.33         2.57 o                         
 -15   4   9        159.60        164.84         2.52 o                         
 -14   4   9         11.40         13.07         1.38 o                         
 -13   4   9         88.63         98.14         1.92 o                         
 -12   4   9        220.03        232.62         2.42 o                         
 -11   4   9        884.40        908.58         8.08 o                         
 -10   4   9        457.97        418.70         3.41 o                         
  -9   4   9         87.49         95.57         1.72 o                         
  -8   4   9        466.31        456.45         3.12 o                         
  -7   4   9        258.26        271.21         2.68 o                         
  -6   4   9        577.67        553.70         7.26 o                         
  -5   4   9       1581.70       1557.16        10.54 o                         
  -4   4   9         22.57         24.96         1.58 o                         
  -3   4   9        229.52        212.80         2.80 o                         
  -2   4   9       2789.62       2792.15        14.06 o                         
  -1   4   9        312.74        298.01         3.25 o                         
   0   4   9        119.07        106.38         2.08 o                         
   1   4   9        288.60        291.48         3.58 o                         
   2   4   9        370.89        337.56        10.55 o                         
   3   4   9        440.22        436.63         5.31 o                         
   4   4   9        249.28        214.95         4.83 o                         
   5   4   9         92.29        101.45         3.06 o                         
   6   4   9        839.90        834.93         8.50 o                         
   7   4   9         73.99         74.09         1.63 o                         
   8   4   9         51.47         51.28         2.64 o                         
 -15   5   9        292.70        282.17         5.51 o                         
 -14   5   9         42.42         44.26         1.55 o                         
 -13   5   9        192.29        195.13         2.42 o                         
 -12   5   9       1098.42       1105.15         6.12 o                         
 -11   5   9        180.23        204.43         3.90 o                         
 -10   5   9        147.81        168.24         2.25 o                         
  -9   5   9        354.50        327.64         2.66 o                         
  -8   5   9        754.19        765.26         4.70 o                         
  -7   5   9        129.02        128.44         2.06 o                         
  -6   5   9        796.37        813.70         5.46 o                         
  -5   5   9         67.73         76.50         1.85 o                         
  -4   5   9        144.99        143.86         2.29 o                         
  -3   5   9       1574.55       1669.42        19.36 o                         
  -2   5   9       2037.91       2031.95        11.53 o                         
  -1   5   9       1211.71       1186.08        14.91 o                         
   0   5   9       1240.05       1246.36         9.37 o                         
   1   5   9        253.18        270.23         3.67 o                         
   2   5   9         54.78         57.64         2.33 o                         
   3   5   9        137.42        147.49         2.82 o                         
   4   5   9        755.90        755.49         7.32 o                         
   5   5   9        409.13        415.06         4.62 o                         
   6   5   9        377.90        402.28         7.54 o                         
   7   5   9         72.55         78.85         2.25 o                         
 -14   6   9         80.96         67.20         3.70 o                         
 -13   6   9         76.45         77.76         2.03 o                         
 -12   6   9        163.26        150.09         3.43 o                         
 -11   6   9        211.50        219.16         2.71 o                         
 -10   6   9         35.30         28.71         1.85 o                         
  -9   6   9       1063.19       1083.89         5.75 o                         
  -8   6   9        163.62        158.00         1.92 o                         
  -7   6   9        116.00        127.67         3.01 o                         
  -6   6   9        126.09        128.16         4.66 o                         
  -5   6   9        955.22        936.74         6.07 o                         
  -4   6   9       2579.57       2561.27        17.46 o                         
  -3   6   9       4979.97       4926.58        26.68 o                         
  -2   6   9       1134.78       1137.67         7.52 o                         
  -1   6   9          1.78          4.71         1.66 o                         
   0   6   9        234.32        214.58         2.99 o                         
   1   6   9        108.93        107.70         2.65 o                         
   2   6   9         87.50         82.05         2.66 o                         
   3   6   9        119.75        127.04         3.36 o                         
   4   6   9        679.95        700.75         9.11 o                         
   5   6   9          4.06          5.37         1.87 o                         
   6   6   9         24.21         27.94         1.50 o                         
   7   6   9         16.52         11.37         1.44 o                         
 -14   7   9        540.11        518.62         6.80 o                         
 -13   7   9        101.48         94.57         2.52 o                         
 -12   7   9         51.77         65.15         1.89 o                         
 -11   7   9        231.60        240.78         3.64 o                         
 -10   7   9        122.30        122.85         2.16 o                         
  -9   7   9        475.63        473.89         4.35 o                         
  -8   7   9       2432.32       2479.36        12.49 o                         
  -7   7   9        407.17        418.38         3.02 o                         
  -6   7   9         66.56         76.51         1.93 o                         
  -5   7   9         42.62         48.52         2.09 o                         
  -4   7   9       2166.60       2186.83        12.13 o                         
  -3   7   9        381.53        369.97         8.55 o                         
  -2   7   9         49.92         48.87         1.92 o                         
  -1   7   9         75.82         78.44         2.16 o                         
   0   7   9        330.74        333.25         3.37 o                         
   1   7   9       1891.69       1911.00        13.86 o                         
   2   7   9        334.56        345.68         4.09 o                         
   3   7   9        159.63        170.03         3.39 o                         
   4   7   9         34.69         38.54         2.48 o                         
   5   7   9        156.24        172.75         2.67 o                         
   6   7   9        469.30        462.84         6.12 o                         
 -13   8   9         11.99         11.58         1.52 o                         
 -12   8   9         45.80         44.37         1.70 o                         
 -11   8   9        836.04        852.79         9.51 o                         
 -10   8   9        116.71        127.00         2.99 o                         
  -9   8   9          2.36          4.11         1.81 o                         
  -8   8   9        329.96        310.82         2.88 o                         
  -7   8   9        103.78        111.71         2.23 o                         
  -6   8   9       2139.92       2131.64        14.56 o                         
  -5   8   9        724.32        733.74         7.22 o                         
  -4   8   9        852.32        872.74         7.26 o                         
  -3   8   9        177.93        183.99         3.39 o                         
  -2   8   9        855.19        880.10         6.17 o                         
  -1   8   9         74.44         68.28         2.09 o                         
   0   8   9         53.57         41.84         1.93 o                         
   1   8   9          3.78          2.67         2.06 o                         
   2   8   9        466.04        427.35         4.86 o                         
   3   8   9        169.87        165.76         3.68 o                         
   4   8   9          0.68          1.44         1.77 o                         
   5   8   9         66.74         68.68         2.60 o                         
   6   8   9         97.74         93.63        12.87 o                         
 -12   9   9        802.61        790.10         7.56 o                         
 -11   9   9        457.37        458.17         4.57 o                         
 -10   9   9        326.17        338.51         3.71 o                         
  -9   9   9        103.46        116.53         2.41 o                         
  -8   9   9        139.44        160.23         2.70 o                         
  -7   9   9       1820.59       1819.73        12.04 o                         
  -6   9   9       3133.76       3149.08        17.14 o                         
  -5   9   9         58.78         66.69         2.19 o                         
  -4   9   9        191.42        208.24         3.46 o                         
  -3   9   9        904.59        881.28         7.44 o                         
  -2   9   9        217.66        212.41         2.97 o                         
  -1   9   9        173.90        147.66         2.33 o                         
   0   9   9        176.15        181.24         2.68 o                         
   1   9   9        189.79        177.49         3.53 o                         
   2   9   9        118.00        128.24         2.42 o                         
   3   9   9        238.23        215.68         5.09 o                         
   4   9   9        442.55        480.59         4.52 o                         
   5   9   9        260.10        245.78        14.62 o                         
 -12  10   9        414.84        328.31         5.83 o                         
 -11  10   9        196.74        189.57         4.11 o                         
 -10  10   9         45.69         41.12         1.36 o                         
  -9  10   9         21.17         18.07         2.31 o                         
  -8  10   9         92.47         92.68         2.10 o                         
  -7  10   9        200.98        199.53         3.09 o                         
  -6  10   9        167.99        166.27         2.47 o                         
  -5  10   9         49.94         54.45         2.26 o                         
  -4  10   9        695.46        714.98         7.49 o                         
  -3  10   9        188.96        203.75         3.14 o                         
  -2  10   9        214.30        218.65         4.37 o                         
  -1  10   9        416.92        418.78         6.31 o                         
   0  10   9        159.25        176.01         4.13 o                         
   1  10   9        165.09        166.51         3.10 o                         
   2  10   9        169.88        162.38         3.86 o                         
   3  10   9          3.12          3.08         1.37 o                         
   4  10   9       1258.41       1301.05        15.09 o                         
 -10  11   9        277.94        256.40         2.76 o                         
  -9  11   9        613.42        610.45         6.34 o                         
  -8  11   9       1267.38       1268.95         9.11 o                         
  -7  11   9       1089.74       1110.67         8.81 o                         
  -6  11   9        727.10        752.81         9.58 o                         
  -5  11   9        654.65        657.40         5.62 o                         
  -4  11   9        548.77        545.67         4.87 o                         
  -3  11   9         40.99         41.90         1.70 o                         
  -2  11   9         94.63        109.10         1.95 o                         
  -1  11   9         38.04         36.14         1.86 o                         
   0  11   9         18.43         21.54         1.86 o                         
   1  11   9         18.87         21.00         1.71 o                         
   2  11   9         20.29         22.76         1.70 o                         
   3  11   9        280.88        263.68         5.18 o                         
  -9  12   9         88.95         77.88         2.18 o                         
  -8  12   9          2.42          1.81         1.22 o                         
  -7  12   9          0.02          0.34         1.39 o                         
  -6  12   9        196.10        196.89         3.30 o                         
  -5  12   9         69.81         69.23         2.99 o                         
  -4  12   9          4.21          3.07         1.42 o                         
  -3  12   9          5.70          8.21         1.39 o                         
  -2  12   9         98.56         93.27         2.90 o                         
  -1  12   9         50.12         49.59         4.15 o                         
   0  12   9        113.86        111.76         2.35 o                         
   1  12   9         22.53         18.96         2.87 o                         
  -6  13   9        526.28        473.35        23.58 o                         
  -5  13   9        735.16        703.77        30.85 o                         
  -4  13   9        878.56        925.51         9.93 o                         
  -3  13   9         25.75         26.60         1.59 o                         
  -2  13   9         20.88         21.82         1.16 o                         
  -1  13   9         19.28         16.78         1.17 o                         
 -16   0  10        212.13        187.39         4.26 o                         
 -15   0  10        134.27        133.63         3.36 o                         
 -14   0  10        655.83        670.43         7.20 o                         
 -13   0  10        451.21        443.59         5.05 o                         
 -12   0  10        384.59        412.26         6.54 o                         
 -11   0  10         54.65         63.59         2.09 o                         
 -10   0  10       1310.08       1293.38        10.08 o                         
  -9   0  10       3580.77       3683.69        32.21 o                         
  -8   0  10         89.30        106.40         3.08 o                         
  -7   0  10        734.06        787.35         7.65 o                         
  -6   0  10        617.47        670.41         9.60 o                         
  -5   0  10        333.15        295.43         6.76 o                         
  -4   0  10         69.28         67.39         2.07 o                         
  -3   0  10        323.85        325.21         6.89 o                         
  -2   0  10         20.96         28.11         2.37 o                         
  -1   0  10         30.87         32.81         2.96 o                         
   0   0  10       1206.74       1192.34        15.18 o                         
   1   0  10         46.55         44.85         3.29 o                         
   2   0  10       1181.14       1166.05        11.12 o                         
   3   0  10        518.14        611.66         9.40 o                         
   4   0  10        804.60        862.46        13.49 o                         
   5   0  10        972.32        950.88        34.59 o                         
   6   0  10        426.24        413.35        10.60 o                         
   7   0  10        380.57        311.15        40.82 o                         
 -16   1  10         60.55         47.39         2.27 o                         
 -15   1  10        206.13        204.49         3.78 o                         
 -14   1  10         51.30         46.18         1.86 o                         
 -13   1  10         49.94         55.44         2.34 o                         
 -12   1  10        475.44        468.85         5.03 o                         
 -11   1  10          4.57          4.32         1.51 o                         
 -10   1  10         35.44         29.05         1.59 o                         
  -9   1  10        342.70        325.20         3.22 o                         
  -8   1  10         73.19         66.04         1.87 o                         
  -7   1  10        289.91        293.55         2.85 o                         
  -6   1  10         65.94         61.33         1.73 o                         
  -5   1  10        265.82        252.41         2.91 o                         
  -4   1  10        492.09        494.17         4.02 o                         
  -3   1  10       1936.57       1935.47         9.08 o                         
  -2   1  10         34.14         34.99         1.62 o                         
  -1   1  10       4790.09       4643.09        24.33 o                         
   0   1  10       1150.97       1126.55         8.50 o                         
   1   1  10        335.35        347.61         5.08 o                         
   2   1  10          5.27          6.96         2.20 o                         
   3   1  10          4.31          8.47         2.20 o                         
   4   1  10        153.09        155.88         4.74 o                         
   5   1  10         21.96         27.48         1.84 o                         
   6   1  10          0.31          0.83         1.72 o                         
   7   1  10         15.91         11.75         1.54 o                         
 -15   2  10         59.91         60.73         1.92 o                         
 -14   2  10         26.01         28.97         1.89 o                         
 -13   2  10        142.64        149.78         2.64 o                         
 -12   2  10        104.24        116.39         2.28 o                         
 -11   2  10       2076.25       2098.60        11.19 o                         
 -10   2  10       1002.14       1051.53         5.48 o                         
  -9   2  10        888.19        938.66         5.40 o                         
  -8   2  10       1356.63       1407.95         7.87 o                         
  -7   2  10        340.90        381.03         5.21 o                         
  -6   2  10        797.01        839.91         5.47 o                         
  -5   2  10         34.71         38.42         1.79 o                         
  -4   2  10        900.47        882.47         8.91 o                         
  -3   2  10        344.40        348.27         4.11 o                         
  -2   2  10        483.62        486.47         8.14 o                         
  -1   2  10        247.89        243.11         8.19 o                         
   0   2  10        835.53        835.91        10.02 o                         
   1   2  10        489.49        486.66         6.02 o                         
   2   2  10         39.27         49.23         2.42 o                         
   3   2  10       1187.91       1155.34         9.32 o                         
   4   2  10        735.36        722.75         8.09 o                         
   5   2  10        315.73        318.16         6.77 o                         
   6   2  10        555.43        569.39         8.54 o                         
   7   2  10        261.04        239.73         8.10 o                         
 -15   3  10          0.38          1.08         1.44 o                         
 -14   3  10         13.01          8.31         1.53 o                         
 -13   3  10         53.12         48.55         1.52 o                         
 -12   3  10          5.64          4.66         1.59 o                         
 -11   3  10        368.38        341.46         2.89 o                         
 -10   3  10        168.92        178.19         2.48 o                         
  -9   3  10         23.31         25.21         1.41 o                         
  -8   3  10         17.89         16.67         1.50 o                         
  -7   3  10        104.96         94.00         1.78 o                         
  -6   3  10         96.27         90.15         2.09 o                         
  -5   3  10       3336.11       3373.69        16.42 o                         
  -4   3  10        338.03        330.15         4.50 o                         
  -3   3  10        879.45        887.79         5.20 o                         
  -2   3  10         11.10         12.69         1.76 o                         
  -1   3  10        119.88        123.36         2.79 o                         
   0   3  10        845.86        824.37         6.09 o                         
   1   3  10        792.72        852.77         7.07 o                         
   2   3  10        124.69        146.30         2.81 o                         
   3   3  10          9.93          6.88         2.16 o                         
   4   3  10          1.42          2.15         2.33 o                         
   5   3  10        108.70        110.05         3.24 o                         
   6   3  10        147.62        152.19         3.18 o                         
   7   3  10         17.70         11.51         1.39 o                         
 -15   4  10         53.53         55.09         1.95 o                         
 -14   4  10        168.05        172.50         2.58 o                         
 -13   4  10        508.66        491.29         6.92 o                         
 -12   4  10       1032.86       1055.17         8.19 o                         
 -11   4  10        776.04        817.42         6.93 o                         
 -10   4  10        111.98        120.00         2.48 o                         
  -9   4  10       1124.76       1148.17         8.25 o                         
  -8   4  10        409.43        425.13         2.88 o                         
  -7   4  10         85.46         97.80         2.09 o                         
  -6   4  10        376.81        379.01         3.39 o                         
  -5   4  10        330.39        342.25         6.72 o                         
  -4   4  10       1119.47       1135.23         7.20 o                         
  -3   4  10        284.79        311.72         6.23 o                         
  -2   4  10         44.33         43.62         1.90 o                         
  -1   4  10         30.73         36.02         2.13 o                         
   0   4  10        270.51        282.97         4.25 o                         
   1   4  10        602.78        634.42         5.58 o                         
   2   4  10        439.89        441.35         6.09 o                         
   3   4  10         93.51         92.10         2.47 o                         
   4   4  10        700.28        759.63         8.85 o                         
   5   4  10        272.99        291.04         4.33 o                         
   6   4  10        722.86        721.98         7.00 o                         
   7   4  10        217.44        176.11        17.70 o                         
 -14   5  10         34.84         32.06         1.35 o                         
 -13   5  10         30.46         29.52         1.65 o                         
 -12   5  10       1032.42       1110.16         9.33 o                         
 -11   5  10          2.80          5.30         1.78 o                         
 -10   5  10         58.46         70.63         1.84 o                         
  -9   5  10         56.97         40.32         1.52 o                         
  -8   5  10          1.10          3.43         1.42 o                         
  -7   5  10       2306.90       2329.78        21.40 o                         
  -6   5  10       2920.68       2930.68        15.76 o                         
  -5   5  10         54.46         59.34         2.84 o                         
  -4   5  10       1544.29       1515.85         9.08 o                         
  -3   5  10        849.68        890.69        11.77 o                         
  -2   5  10         37.86         36.81         2.25 o                         
  -1   5  10        429.96        478.56         4.98 o                         
   0   5  10        519.93        578.06         5.30 o                         
   1   5  10        561.44        553.23         6.56 o                         
   2   5  10          9.00          8.25         3.31 o                         
   3   5  10        773.90        767.69         8.44 o                         
   4   5  10        107.35        114.47         2.40 o                         
   5   5  10        121.65        131.06         6.64 o                         
   6   5  10         73.18         59.76         1.67 o                         
 -14   6  10         32.58         37.78         3.24 o                         
 -13   6  10        105.16        126.59         1.97 o                         
 -12   6  10        164.98        183.21         2.67 o                         
 -11   6  10       1116.84       1045.53         7.42 o                         
 -10   6  10        737.97        755.10         4.95 o                         
  -9   6  10         45.58         44.89         1.56 o                         
  -8   6  10        529.89        506.67         5.55 o                         
  -7   6  10       1220.46       1245.47        11.28 o                         
  -6   6  10         42.90         49.74         1.95 o                         
  -5   6  10         50.35         60.71         2.80 o                         
  -4   6  10        631.26        649.62         6.07 o                         
  -3   6  10         87.50         92.98         2.10 o                         
  -2   6  10        565.76        515.28         4.84 o                         
  -1   6  10        114.10        106.07         2.78 o                         
   0   6  10        229.07        255.97         3.31 o                         
   1   6  10         66.50         79.19         2.80 o                         
   2   6  10        174.50        179.66         3.61 o                         
   3   6  10        185.68        204.47         3.76 o                         
   4   6  10        688.71        717.34         7.88 o                         
   5   6  10        420.98        411.61         7.27 o                         
   6   6  10         44.08         32.70         1.04 o                         
 -14   7  10        118.65         98.44         2.82 o                         
 -13   7  10        147.93        159.49         2.74 o                         
 -12   7  10        631.74        622.12        11.39 o                         
 -11   7  10        170.21        155.64         2.55 o                         
 -10   7  10          6.44          4.08         1.55 o                         
  -9   7  10       1267.70       1294.77         7.94 o                         
  -8   7  10        554.82        562.71         3.62 o                         
  -7   7  10        632.13        638.34         3.99 o                         
  -6   7  10          3.28          4.01         1.77 o                         
  -5   7  10        973.43        957.69         7.23 o                         
  -4   7  10        131.87        122.71         2.59 o                         
  -3   7  10         65.62         72.49         2.47 o                         
  -2   7  10         31.22         19.59         1.90 o                         
  -1   7  10         73.43         52.04         2.23 o                         
   0   7  10        602.34        568.15         5.70 o                         
   1   7  10        153.36        184.81         3.35 o                         
   2   7  10        322.44        332.96         4.89 o                         
   3   7  10        727.78        727.28        15.00 o                         
   4   7  10        145.77        163.18         3.85 o                         
   5   7  10         95.45         83.04         9.95 o                         
 -13   8  10         40.20         32.28         1.85 o                         
 -12   8  10         25.96         30.69         1.98 o                         
 -11   8  10         69.06         84.44         2.20 o                         
 -10   8  10        173.62        191.47         2.96 o                         
  -9   8  10       1031.53       1015.95         9.92 o                         
  -8   8  10        330.52        343.10         4.84 o                         
  -7   8  10        124.43        132.25         2.14 o                         
  -6   8  10        514.14        511.40         5.19 o                         
  -5   8  10        571.58        591.85         6.39 o                         
  -4   8  10        852.42        847.91         7.24 o                         
  -3   8  10         73.74         72.09         2.13 o                         
  -2   8  10        588.32        639.89         7.09 o                         
  -1   8  10       1518.94       1534.54        18.08 o                         
   0   8  10        229.64        211.10         3.35 o                         
   1   8  10        345.06        359.25         4.96 o                         
   2   8  10        983.33       1039.34         8.85 o                         
   3   8  10         93.55        111.99         5.45 o                         
   4   8  10         23.14         27.24         1.61 o                         
   5   8  10        299.35        249.40         8.58 o                         
 -12   9  10         19.75         15.26         1.49 o                         
 -11   9  10         40.40         42.24         1.58 o                         
 -10   9  10        178.02        161.58         2.78 o                         
  -9   9  10        179.85        187.52         2.82 o                         
  -8   9  10         67.88         75.25         2.44 o                         
  -7   9  10        414.96        420.72         3.69 o                         
  -6   9  10        310.35        302.68         3.41 o                         
  -5   9  10        112.86        121.91         3.82 o                         
  -4   9  10        322.64        310.17         3.86 o                         
  -3   9  10         45.93         43.44         1.97 o                         
  -2   9  10        459.08        460.44         4.56 o                         
  -1   9  10         85.30         90.47         2.69 o                         
   0   9  10          1.66          3.99         2.50 o                         
   1   9  10        385.38        358.07         4.51 o                         
   2   9  10        283.15        283.25         3.66 o                         
   3   9  10        317.24        357.54        18.30 o                         
   4   9  10        100.84         83.14         1.84 o                         
 -11  10  10         21.03         20.73         0.94 o                         
 -10  10  10        105.07        104.36         3.77 o                         
  -9  10  10         49.19         55.39         2.04 o                         
  -8  10  10        257.07        250.98         4.16 o                         
  -7  10  10        162.30        171.20         2.44 o                         
  -6  10  10        482.01        499.44         5.07 o                         
  -5  10  10        416.09        436.75         3.99 o                         
  -4  10  10       1561.88       1587.86        13.00 o                         
  -3  10  10       1282.43       1291.42        13.93 o                         
  -2  10  10        669.37        666.55         6.98 o                         
  -1  10  10        444.76        492.49         6.84 o                         
   0  10  10        378.41        423.04         5.97 o                         
   1  10  10        288.06        267.19         6.29 o                         
   2  10  10         45.30         35.70         3.86 o                         
   3  10  10        463.21        432.77         7.27 o                         
 -10  11  10         33.68         28.81         1.41 o                         
  -9  11  10         27.73         29.92         1.11 o                         
  -8  11  10          7.30          6.46         1.72 o                         
  -7  11  10         66.23         60.25         1.32 o                         
  -6  11  10         12.94         15.05         1.40 o                         
  -5  11  10        508.92        505.54         6.60 o                         
  -4  11  10        522.89        499.07         5.69 o                         
  -3  11  10         19.88         19.54         2.18 o                         
  -2  11  10         39.84         35.14         1.57 o                         
  -1  11  10        172.89        153.01         2.45 o                         
   0  11  10        451.90        451.51         4.66 o                         
   1  11  10        652.14        606.29         7.04 o                         
  -8  12  10         62.22         52.15         1.85 o                         
  -7  12  10         82.10         79.99         2.09 o                         
  -6  12  10        811.84        805.77         8.51 o                         
  -5  12  10        682.25        661.83        17.61 o                         
  -4  12  10        535.14        483.98         5.09 o                         
  -3  12  10        514.36        475.31        10.27 o                         
  -2  12  10        590.97        568.46        15.16 o                         
  -1  12  10       1249.76       1188.85        12.82 o                         
 -15   1  11        153.85        156.03         1.92 o                         
 -14   1  11         73.20         76.52         1.92 o                         
 -13   1  11         20.57         25.23         1.74 o                         
 -12   1  11        195.90        203.94         3.72 o                         
 -11   1  11         67.51         82.40         2.52 o                         
 -10   1  11        160.53        150.51         2.10 o                         
  -9   1  11         31.70         36.68         1.72 o                         
  -8   1  11       2461.31       2381.45        12.90 o                         
  -7   1  11        643.11        646.21        11.72 o                         
  -6   1  11       1876.29       1885.89        14.00 o                         
  -5   1  11        948.24        953.29         7.27 o                         
  -4   1  11       2511.31       2511.06        15.84 o                         
  -3   1  11        112.91        122.23         2.48 o                         
  -2   1  11        419.76        416.17         4.50 o                         
  -1   1  11       1441.58       1377.77         9.29 o                         
   0   1  11         54.14         59.73         2.29 o                         
   1   1  11        114.29        111.93         3.01 o                         
   2   1  11        247.35        231.02         4.46 o                         
   3   1  11         70.07         79.15         2.98 o                         
   4   1  11         22.03         28.77         2.51 o                         
   5   1  11         40.33         43.67         1.98 o                         
   6   1  11        113.78        104.02        11.20 o                         
 -15   2  11        556.02        543.18         6.77 o                         
 -14   2  11        199.27        198.75         3.42 o                         
 -13   2  11         16.24         17.79         1.44 o                         
 -12   2  11         11.92         11.91         1.58 o                         
 -11   2  11        459.23        440.35         4.44 o                         
 -10   2  11         99.55        101.81         2.76 o                         
  -9   2  11       1296.17       1308.05         7.76 o                         
  -8   2  11       1080.60       1072.48         8.81 o                         
  -7   2  11         57.97         67.07         2.01 o                         
  -6   2  11        707.01        687.08         5.08 o                         
  -5   2  11       1144.13       1088.84         6.52 o                         
  -4   2  11          2.75          1.83         1.54 o                         
  -3   2  11        313.08        321.49         4.14 o                         
  -2   2  11         68.53         79.99         2.91 o                         
  -1   2  11         27.90         25.45         1.89 o                         
   0   2  11         47.31         56.25         2.19 o                         
   1   2  11         60.22         52.90         2.37 o                         
   2   2  11        184.71        205.75         3.28 o                         
   3   2  11         50.18         49.25         2.18 o                         
   4   2  11        126.58        111.25         2.38 o                         
   5   2  11          7.81          7.41         2.32 o                         
   6   2  11        215.88        195.87         8.61 o                         
 -15   3  11         83.81         83.83         5.04 o                         
 -14   3  11        212.14        226.55         2.33 o                         
 -13   3  11         20.59         24.64         1.43 o                         
 -12   3  11        193.32        177.20         2.19 o                         
 -11   3  11         22.24         26.10         1.80 o                         
 -10   3  11         40.58         39.33         1.83 o                         
  -9   3  11        149.96        156.23         2.87 o                         
  -8   3  11        585.75        585.12         4.36 o                         
  -7   3  11        263.26        270.55         7.26 o                         
  -6   3  11       2176.90       2144.43        10.76 o                         
  -5   3  11       1201.04       1231.35         6.77 o                         
  -4   3  11       2200.79       2222.90        13.78 o                         
  -3   3  11       1158.60       1130.80         6.33 o                         
  -2   3  11         57.45         70.18         1.97 o                         
  -1   3  11         43.45         46.01         1.99 o                         
   0   3  11        113.95        132.21         2.72 o                         
   1   3  11         34.25         41.25         2.16 o                         
   2   3  11         34.93         29.98         2.55 o                         
   3   3  11         20.78         25.61         1.96 o                         
   4   3  11         75.51         69.11         2.28 o                         
   5   3  11        171.48        181.05         7.34 o                         
   6   3  11         60.72         52.03         1.90 o                         
 -14   4  11        198.92        195.76         3.76 o                         
 -13   4  11        375.65        371.81         3.69 o                         
 -12   4  11         86.68         87.05         2.29 o                         
 -11   4  11         74.45         64.79         1.69 o                         
 -10   4  11         19.09         24.27         1.83 o                         
  -9   4  11         15.94         21.10         1.50 o                         
  -8   4  11        101.98        109.98         1.88 o                         
  -7   4  11        385.53        356.19         3.33 o                         
  -6   4  11        157.11        159.74         2.56 o                         
  -5   4  11       1524.16       1551.12        13.65 o                         
  -4   4  11        843.08        802.18         5.64 o                         
  -3   4  11       2146.93       2119.25        11.69 o                         
  -2   4  11        186.47        209.54         2.80 o                         
  -1   4  11        621.41        606.59         5.62 o                         
   0   4  11        479.03        446.43         4.41 o                         
   1   4  11        134.95        147.26         2.88 o                         
   2   4  11         99.19         94.89         3.11 o                         
   3   4  11          4.44          7.31         1.92 o                         
   4   4  11        366.83        366.95         4.25 o                         
   5   4  11         12.17         12.69         1.75 o                         
 -14   5  11         51.72         49.75         1.93 o                         
 -13   5  11        186.61        195.84         3.13 o                         
 -12   5  11        364.38        350.99         3.70 o                         
 -11   5  11         78.54         83.58         1.99 o                         
 -10   5  11         83.62         92.72         2.07 o                         
  -9   5  11        215.65        220.95         2.62 o                         
  -8   5  11        136.03        138.50         2.09 o                         
  -7   5  11         41.20         48.82         1.92 o                         
  -6   5  11       1288.99       1295.43        13.51 o                         
  -5   5  11       1314.42       1302.54         9.50 o                         
  -4   5  11        602.51        601.82         6.55 o                         
  -3   5  11        716.60        776.20         5.76 o                         
  -2   5  11        899.17        886.07         7.05 o                         
  -1   5  11        174.14        153.08         3.08 o                         
   0   5  11         31.60         37.60         2.16 o                         
   1   5  11         82.69         87.19         2.87 o                         
   2   5  11         31.08         31.90         2.98 o                         
   3   5  11         25.72         29.20         1.83 o                         
   4   5  11         68.61         61.59         1.61 o                         
   5   5  11         33.05         29.31         1.15 o                         
 -14   6  11        184.30        166.89         2.73 o                         
 -13   6  11        188.81        202.18         3.07 o                         
 -12   6  11         41.60         44.14         2.13 o                         
 -11   6  11          6.21         10.58         1.68 o                         
 -10   6  11        204.84        205.04         2.56 o                         
  -9   6  11         34.23         36.45         1.52 o                         
  -8   6  11         86.99         94.57         1.96 o                         
  -7   6  11         46.03         51.45         1.76 o                         
  -6   6  11         31.19         26.88         1.91 o                         
  -5   6  11        210.78        215.78         2.61 o                         
  -4   6  11        262.45        295.84         6.48 o                         
  -3   6  11         78.35         75.06         2.36 o                         
  -2   6  11        590.74        546.18         6.79 o                         
  -1   6  11        822.63        795.30        10.70 o                         
   0   6  11        947.01        999.50        12.41 o                         
   1   6  11        277.06        281.25         3.91 o                         
   2   6  11          0.73          1.56         2.11 o                         
   3   6  11         22.63         21.96         1.83 o                         
   4   6  11        373.16        370.50         5.36 o                         
   5   6  11         17.52         15.04         1.80 o                         
 -13   7  11         94.16         91.40         2.37 o                         
 -12   7  11         38.77         37.19         2.75 o                         
 -11   7  11        898.04        944.43         9.26 o                         
 -10   7  11        136.33        134.38         2.84 o                         
  -9   7  11        208.13        218.11         2.47 o                         
  -8   7  11        658.76        665.48         4.39 o                         
  -7   7  11        639.32        637.19         4.06 o                         
  -6   7  11        514.08        522.19         4.72 o                         
  -5   7  11        210.54        196.70         2.74 o                         
  -4   7  11        230.91        243.94         3.89 o                         
  -3   7  11       1374.03       1309.09        12.46 o                         
  -2   7  11         44.39         46.21         2.05 o                         
  -1   7  11        262.73        280.64         6.26 o                         
   0   7  11        117.77        133.48         2.36 o                         
   1   7  11        236.56        238.18         3.38 o                         
   2   7  11        260.68        261.33         3.35 o                         
   3   7  11        205.52        218.91         5.74 o                         
   4   7  11        537.46        510.18        26.96 o                         
 -12   8  11         18.68         15.44         1.57 o                         
 -11   8  11        180.19        170.16         2.82 o                         
 -10   8  11         10.67         13.26         2.20 o                         
  -9   8  11        100.51         99.15         2.79 o                         
  -8   8  11         11.40         12.18         1.56 o                         
  -7   8  11         48.86         51.00         1.72 o                         
  -6   8  11        212.08        208.57         6.68 o                         
  -5   8  11         76.64         82.43         2.77 o                         
  -4   8  11        144.51        130.95         2.50 o                         
  -3   8  11        816.79        772.65         7.30 o                         
  -2   8  11        861.03        871.24         7.64 o                         
  -1   8  11        607.99        636.82        10.09 o                         
   0   8  11        666.73        693.24         7.73 o                         
   1   8  11        128.20        141.44         3.89 o                         
   2   8  11          1.85          2.64         1.53 o                         
   3   8  11         99.18         91.57         1.62 o                         
 -11   9  11        658.66        640.27         8.93 o                         
 -10   9  11         39.09         41.74         2.61 o                         
  -9   9  11        449.67        462.89         5.44 o                         
  -8   9  11        179.32        186.22         2.51 o                         
  -7   9  11        106.65        115.96         1.97 o                         
  -6   9  11        148.55        138.52         3.16 o                         
  -5   9  11        189.18        192.63         2.46 o                         
  -4   9  11         61.22         63.53         2.16 o                         
  -3   9  11        126.13        127.33         3.09 o                         
  -2   9  11        249.72        258.43         3.86 o                         
  -1   9  11        303.08        312.62         8.70 o                         
   0   9  11        692.76        671.92         8.48 o                         
   1   9  11        854.94        884.72         8.05 o                         
   2   9  11        301.29        268.61        32.58 o                         
 -10  10  11         58.69         52.69         2.82 o                         
  -9  10  11        155.14        148.91         2.53 o                         
  -8  10  11         69.61         67.30         1.63 o                         
  -7  10  11        231.17        213.28         4.33 o                         
  -6  10  11         77.72         79.93         1.99 o                         
  -5  10  11        537.95        547.38         8.23 o                         
  -4  10  11        195.88        189.49         2.85 o                         
  -3  10  11          3.14          4.21         1.39 o                         
  -2  10  11        413.18        447.19        25.75 o                         
  -1  10  11         29.30         23.02         1.61 o                         
   0  10  11        104.80         89.42         2.87 o                         
   1  10  11         27.35         31.47         1.36 o                         
  -8  11  11         28.11         31.41         1.64 o                         
  -7  11  11        191.53        187.47         6.65 o                         
  -6  11  11         80.51         78.33         1.90 o                         
  -5  11  11         27.86         29.73         1.31 o                         
  -4  11  11         30.27         36.32         3.33 o                         
  -3  11  11        377.24        377.30         8.68 o                         
  -2  11  11         37.73         35.74         1.66 o                         
  -1  11  11         60.42         52.57         1.32 o                         
 -15   0  12        273.41        215.16         4.44 o                         
 -14   0  12       1802.28       1897.65        28.15 o                         
 -13   0  12       2026.89       2190.12        29.62 o                         
 -12   0  12        495.27        484.52         5.81 o                         
 -11   0  12         88.03         99.72         2.53 o                         
 -10   0  12        848.87        849.41         8.02 o                         
  -9   0  12       1605.92       1582.26        13.22 o                         
  -8   0  12        315.37        288.51         4.73 o                         
  -7   0  12        225.35        248.60         9.80 o                         
  -6   0  12         60.63         75.61         5.16 o                         
  -5   0  12         95.97         95.96         3.41 o                         
  -4   0  12         52.24         50.20         2.78 o                         
  -3   0  12       4299.24       4140.77        40.44 o                         
  -2   0  12       4177.64       4105.51        31.38 o                         
  -1   0  12        693.11        756.84        11.70 o                         
   0   0  12       1038.66       1096.33        13.83 o                         
   1   0  12       1229.29       1263.14        13.61 o                         
   2   0  12       1056.51       1045.42        13.24 o                         
   3   0  12         51.09         54.62         2.01 o                         
   4   0  12         32.09         36.17         1.90 o                         
 -15   1  12         16.72         15.17         1.18 o                         
 -14   1  12          0.34          0.57         1.44 o                         
 -13   1  12         22.45         21.73         1.65 o                         
 -12   1  12        457.48        444.05         4.46 o                         
 -11   1  12         37.62         40.14         1.55 o                         
 -10   1  12       1313.32       1279.80         8.39 o                         
  -9   1  12         39.49         41.76         1.81 o                         
  -8   1  12       1143.68       1132.39         8.98 o                         
  -7   1  12        594.21        615.94         6.67 o                         
  -6   1  12         12.62         15.84         1.86 o                         
  -5   1  12        429.90        402.89         4.20 o                         
  -4   1  12        123.42        111.68         2.24 o                         
  -3   1  12          4.93          7.64         1.43 o                         
  -2   1  12        171.37        162.44         2.28 o                         
  -1   1  12        786.22        783.99         9.42 o                         
   0   1  12        110.83        116.24         2.24 o                         
   1   1  12        123.62        129.56         2.35 o                         
   2   1  12        108.20        122.29         2.09 o                         
   3   1  12        171.57        162.59         2.88 o                         
   4   1  12          9.60          9.23         1.12 o                         
   5   1  12         14.44         14.09         1.24 o                         
 -15   2  12       1530.81       1419.81        26.75 o                         
 -14   2  12       1244.07       1253.64        24.35 o                         
 -13   2  12        970.70        991.46         6.67 o                         
 -12   2  12        540.58        563.77         4.81 o                         
 -11   2  12        577.44        600.38         4.58 o                         
 -10   2  12        637.42        598.53         4.09 o                         
  -9   2  12         34.90         39.58         2.08 o                         
  -8   2  12         23.28         28.64         1.96 o                         
  -7   2  12         20.36         25.53         1.80 o                         
  -6   2  12       1023.77        977.33         7.02 o                         
  -5   2  12        997.62        970.87         6.31 o                         
  -4   2  12         33.23         38.96         1.89 o                         
  -3   2  12         57.93         64.38         1.99 o                         
  -2   2  12        825.35        834.42         5.62 o                         
  -1   2  12       2801.20       2867.35        15.74 o                         
   0   2  12       1350.68       1368.63         8.18 o                         
   1   2  12        512.82        496.97         4.71 o                         
   2   2  12        946.05       1005.24        10.41 o                         
   3   2  12        673.80        726.25         7.58 o                         
   4   2  12         26.75         28.39         1.16 o                         
   5   2  12         21.80         20.02         1.69 o                         
 -14   3  12        142.74        142.26         2.43 o                         
 -13   3  12          0.54          0.98         1.43 o                         
 -12   3  12        184.66        192.28         2.44 o                         
 -11   3  12        374.95        367.14         4.16 o                         
 -10   3  12        775.26        808.87         7.49 o                         
  -9   3  12          9.26         10.73         1.64 o                         
  -8   3  12         10.92          9.59         1.71 o                         
  -7   3  12         16.18         17.14         1.68 o                         
  -6   3  12         61.69         55.21         2.65 o                         
  -5   3  12          4.71          6.53         1.62 o                         
  -4   3  12         48.95         49.12         2.13 o                         
  -3   3  12       1200.52       1208.73        22.91 o                         
  -2   3  12         23.68         18.82         1.88 o                         
  -1   3  12         42.79         32.10         1.94 o                         
   0   3  12          7.18          5.87         1.63 o                         
   1   3  12        183.61        194.98         4.10 o                         
   2   3  12        232.50        210.00         4.40 o                         
   3   3  12        879.16        898.91        14.03 o                         
   4   3  12        323.82        354.55         8.21 o                         
 -14   4  12        619.96        590.23         5.71 o                         
 -13   4  12       1229.15       1239.12         9.89 o                         
 -12   4  12       1167.63       1190.60         9.82 o                         
 -11   4  12       1051.48       1094.27        12.66 o                         
 -10   4  12         57.40         64.88         1.74 o                         
  -9   4  12         26.10         31.46         1.74 o                         
  -8   4  12         49.82         51.15         1.58 o                         
  -7   4  12         38.11         49.93         2.75 o                         
  -6   4  12        659.95        646.92         5.49 o                         
  -5   4  12        141.86        137.42         2.40 o                         
  -4   4  12        487.73        482.41         8.29 o                         
  -3   4  12       1978.43       2034.09        13.31 o                         
  -2   4  12        115.34        136.36         2.36 o                         
  -1   4  12        889.32        914.36        10.12 o                         
   0   4  12        874.53        868.08        13.80 o                         
   1   4  12        481.07        506.88         8.46 o                         
   2   4  12        131.43        129.56         2.86 o                         
   3   4  12        274.51        260.77         4.78 o                         
   4   4  12        514.92        524.76         6.02 o                         
 -14   5  12          0.08          0.14         1.85 o                         
 -13   5  12         25.32         27.19         1.28 o                         
 -12   5  12        293.75        285.73         2.78 o                         
 -11   5  12         75.35         78.18         2.85 o                         
 -10   5  12        542.82        574.48         4.48 o                         
  -9   5  12         86.25         76.72         1.98 o                         
  -8   5  12       1378.44       1388.34         8.77 o                         
  -7   5  12         84.27         83.75         1.87 o                         
  -6   5  12          0.89          2.83         1.98 o                         
  -5   5  12        172.16        178.87         2.38 o                         
  -4   5  12        587.77        582.38         6.32 o                         
  -3   5  12         18.63         19.73         1.90 o                         
  -2   5  12         16.31         11.10         1.91 o                         
  -1   5  12          0.34          2.84         1.75 o                         
   0   5  12         74.81         78.82         2.05 o                         
   1   5  12         67.80         65.33         2.30 o                         
   2   5  12        419.08        431.72         6.81 o                         
   3   5  12        169.14        178.29         2.68 o                         
   4   5  12        109.00         80.34        10.78 o                         
 -13   6  12        524.93        489.17         5.10 o                         
 -12   6  12        206.89        221.95         4.38 o                         
 -11   6  12        289.80        290.78         3.26 o                         
 -10   6  12        452.69        461.81         4.65 o                         
  -9   6  12         33.02         36.88         1.40 o                         
  -8   6  12        538.75        514.31         3.31 o                         
  -7   6  12        426.16        427.63         3.82 o                         
  -6   6  12        345.72        333.41         4.62 o                         
  -5   6  12        461.00        483.53         7.74 o                         
  -4   6  12        790.39        806.85         7.28 o                         
  -3   6  12        681.88        687.82         7.83 o                         
  -2   6  12        419.12        383.80         3.40 o                         
  -1   6  12        127.21        123.05         2.07 o                         
   0   6  12         40.55         47.83         2.00 o                         
   1   6  12        437.21        473.54         6.07 o                         
   2   6  12        521.15        532.99         7.02 o                         
   3   6  12         89.44         71.49         2.01 o                         
 -12   7  12        190.18        187.55         3.32 o                         
 -11   7  12        177.77        189.19         2.64 o                         
 -10   7  12       1013.47       1018.80         8.53 o                         
  -9   7  12        497.16        499.09         3.80 o                         
  -8   7  12        192.51        189.76         3.61 o                         
  -7   7  12         53.61         56.91         1.50 o                         
  -6   7  12          3.24          3.90         1.49 o                         
  -5   7  12        368.23        380.12         3.46 o                         
  -4   7  12         17.68         18.27         1.84 o                         
  -3   7  12        387.43        436.21         4.29 o                         
  -2   7  12          3.36          3.11         1.46 o                         
  -1   7  12         82.22        103.25         2.22 o                         
   0   7  12        223.45        232.65         3.66 o                         
   1   7  12        325.59        303.70         3.80 o                         
   2   7  12         25.95         24.89         1.21 o                         
 -12   8  12         24.01         22.69         1.31 o                         
 -11   8  12        171.02        167.87         3.37 o                         
 -10   8  12         51.18         49.76         1.78 o                         
  -9   8  12        146.98        150.68         2.87 o                         
  -8   8  12        769.64        816.06         5.38 o                         
  -7   8  12        863.47        866.55        11.02 o                         
  -6   8  12        153.60        145.87         2.10 o                         
  -5   8  12         79.18         85.85         2.22 o                         
  -4   8  12        119.42        119.34         2.36 o                         
  -3   8  12        141.75        147.69         2.91 o                         
  -2   8  12         56.79         54.07         1.88 o                         
  -1   8  12        439.70        429.53         8.63 o                         
   0   8  12        119.84        109.39         1.96 o                         
   1   8  12        168.08        169.82         9.42 o                         
 -10   9  12        100.22         87.11         2.78 o                         
  -9   9  12        106.37        104.22         1.90 o                         
  -8   9  12        270.61        233.78         4.43 o                         
  -7   9  12         12.08         13.77         1.79 o                         
  -6   9  12         38.92         42.39         1.64 o                         
  -5   9  12        128.75        132.55         2.31 o                         
  -4   9  12         17.44         17.48         1.22 o                         
  -3   9  12        154.36        135.88         4.84 o                         
  -2   9  12         18.30         22.83         2.61 o                         
  -1   9  12          1.93          3.15         1.42 o                         
   0   9  12         54.12         44.61         3.47 o                         
  -9  10  12        225.33        211.73         4.21 o                         
  -8  10  12        326.75        273.35         5.18 o                         
  -7  10  12         99.49         95.04         2.01 o                         
  -6  10  12        260.84        268.95         4.12 o                         
  -5  10  12        168.79        173.74         2.96 o                         
  -4  10  12         32.44         35.76         1.39 o                         
  -3  10  12        175.85        171.14         3.17 o                         
  -2  10  12         79.52         68.90         1.51 o                         
  -1  10  12         75.03         66.09         5.30 o                         
 -14   1  13         23.10         24.99         1.32 o                         
 -13   1  13        166.81        183.54         2.46 o                         
 -12   1  13         38.97         42.66         2.91 o                         
 -11   1  13       2550.98       2567.54        13.86 o                         
 -10   1  13       3218.36       3307.42        20.24 o                         
  -9   1  13       1925.16       1988.51        11.90 o                         
  -8   1  13       1585.24       1617.64        11.98 o                         
  -7   1  13       1371.16       1422.15        12.04 o                         
  -6   1  13         48.92         52.06         2.68 o                         
  -5   1  13        777.42        745.38         7.95 o                         
  -4   1  13         62.39         58.16         2.27 o                         
  -3   1  13         38.94         42.63         2.01 o                         
  -2   1  13         19.34         26.38         1.73 o                         
  -1   1  13        669.64        685.27         5.40 o                         
   0   1  13        366.17        367.86         3.59 o                         
   1   1  13        346.82        382.71         4.39 o                         
   2   1  13        437.94        462.24         9.61 o                         
   3   1  13        391.30        376.65        12.43 o                         
 -14   2  13         60.99         55.60         1.85 o                         
 -13   2  13        284.66        299.24         3.31 o                         
 -12   2  13         13.21         12.29         1.66 o                         
 -11   2  13         12.90         14.01         1.46 o                         
 -10   2  13          1.11          3.04         1.51 o                         
  -9   2  13        267.19        264.10         2.90 o                         
  -8   2  13         98.36        105.68         4.40 o                         
  -7   2  13         35.27         34.15         2.25 o                         
  -6   2  13        885.30        884.17         8.49 o                         
  -5   2  13        110.69        108.21         3.44 o                         
  -4   2  13          0.25          0.52         2.07 o                         
  -3   2  13        329.09        329.70         5.52 o                         
  -2   2  13         91.53         82.10         1.85 o                         
  -1   2  13        715.28        729.32         4.83 o                         
   0   2  13         80.04         95.30         2.04 o                         
   1   2  13         20.30         18.02         1.58 o                         
   2   2  13         53.21         55.27         2.11 o                         
   3   2  13        119.88         93.00         2.74 o                         
 -14   3  13         50.07         51.93         2.18 o                         
 -13   3  13        675.55        670.43         8.12 o                         
 -12   3  13       1228.87       1241.46        11.27 o                         
 -11   3  13        304.29        322.76         3.11 o                         
 -10   3  13        234.89        245.02         3.93 o                         
  -9   3  13       1028.05       1057.83         7.38 o                         
  -8   3  13       1274.17       1281.92         9.59 o                         
  -7   3  13       3450.24       3449.16        27.29 o                         
  -6   3  13        377.35        359.71         3.66 o                         
  -5   3  13        154.86        159.28         2.92 o                         
  -4   3  13         28.65         39.01         1.83 o                         
  -3   3  13        574.38        583.65         6.03 o                         
  -2   3  13         95.76        107.43         2.46 o                         
  -1   3  13         21.72         25.46         1.36 o                         
   0   3  13         84.11         86.44         1.97 o                         
   1   3  13        197.82        210.89         3.37 o                         
   2   3  13        964.07        930.09        24.20 o                         
   3   3  13        432.01        339.38         4.53 o                         
 -13   4  13        136.47        134.10         2.59 o                         
 -12   4  13       1013.92       1067.97         8.65 o                         
 -11   4  13        641.61        665.74         5.74 o                         
 -10   4  13          1.26          1.80         1.52 o                         
  -9   4  13         16.73         17.20         1.90 o                         
  -8   4  13        145.37        142.91         2.17 o                         
  -7   4  13       1089.76       1069.05         8.78 o                         
  -6   4  13        147.16        151.74         2.99 o                         
  -5   4  13        137.89        136.79         4.63 o                         
  -4   4  13         81.78         80.25         2.16 o                         
  -3   4  13          1.35          2.63         1.56 o                         
  -2   4  13          3.77          5.14         1.31 o                         
  -1   4  13         37.96         44.23         1.60 o                         
   0   4  13        159.99        183.39         3.19 o                         
   1   4  13        112.98        120.82        10.97 o                         
   2   4  13         51.78         53.65         2.25 o                         
 -13   5  13        351.16        322.80         4.72 o                         
 -12   5  13        521.32        524.17         5.32 o                         
 -11   5  13        958.60        965.86         7.95 o                         
 -10   5  13        894.09        931.91         7.35 o                         
  -9   5  13        191.19        195.15         2.31 o                         
  -8   5  13         63.87         68.79         1.66 o                         
  -7   5  13        107.42        110.12         2.15 o                         
  -6   5  13        660.96        657.15         6.29 o                         
  -5   5  13       1462.45       1434.52         9.16 o                         
  -4   5  13        104.31        110.24         2.41 o                         
  -3   5  13        381.23        435.54         4.28 o                         
  -2   5  13         25.54         33.19         1.53 o                         
  -1   5  13         67.36         87.27         1.89 o                         
   0   5  13        396.67        426.20         7.24 o                         
   1   5  13        366.08        363.60         4.48 o                         
   2   5  13        549.43        433.00        15.55 o                         
 -12   6  13        251.93        239.01         6.47 o                         
 -11   6  13        194.93        193.60         7.35 o                         
 -10   6  13          9.40          8.91         1.47 o                         
  -9   6  13         65.76         61.34         1.87 o                         
  -8   6  13        445.51        468.20         7.97 o                         
  -7   6  13          9.83         12.44         1.29 o                         
  -6   6  13       1265.44       1283.60        14.56 o                         
  -5   6  13        165.71        166.01         2.38 o                         
  -4   6  13         20.50         24.29         1.55 o                         
  -3   6  13          7.64          4.07         1.41 o                         
  -2   6  13         51.37         45.78         1.73 o                         
  -1   6  13          8.68         10.27         1.41 o                         
   0   6  13        151.95        143.64         2.53 o                         
   1   6  13        433.25        397.72        37.09 o                         
 -11   7  13         42.61         44.48         1.71 o                         
 -10   7  13        112.13        107.16         2.23 o                         
  -9   7  13        305.85        290.63         3.60 o                         
  -8   7  13       1003.67       1019.30         6.90 o                         
  -7   7  13         69.51         72.80         1.76 o                         
  -6   7  13         90.76        101.61         3.51 o                         
  -5   7  13        122.83        136.26         2.74 o                         
  -4   7  13        176.89        173.67         3.53 o                         
  -3   7  13        172.10        157.84         3.74 o                         
  -2   7  13        140.93        146.29         4.26 o                         
  -1   7  13        345.75        382.45         4.65 o                         
   0   7  13        120.30        119.57         1.94 o                         
 -10   8  13        127.52        117.19         2.26 o                         
  -9   8  13         72.47         76.62         2.28 o                         
  -8   8  13        955.91        944.98        11.37 o                         
  -7   8  13        187.59        182.71         4.58 o                         
  -6   8  13         51.68         54.81         1.64 o                         
  -5   8  13         94.32         83.51         2.06 o                         
  -4   8  13         14.58         12.17         1.53 o                         
  -3   8  13         82.95         75.66         2.18 o                         
  -2   8  13          0.92          1.71         1.10 o                         
  -1   8  13         93.50         89.10         3.17 o                         
  -8   9  13        245.65        208.79        12.19 o                         
  -7   9  13         28.08         28.03         2.29 o                         
  -6   9  13         26.96         31.68         1.53 o                         
  -5   9  13         38.85         39.42         1.66 o                         
  -4   9  13         70.07         73.35         1.73 o                         
  -3   9  13        329.99        313.83         4.04 o                         
  -2   9  13        424.33        403.73        22.89 o                         
 -13   0  14        578.29        582.51         7.68 o                         
 -12   0  14         24.73         22.14         2.00 o                         
 -11   0  14         28.42         31.59         2.29 o                         
 -10   0  14        176.31        183.20         4.15 o                         
  -9   0  14        682.72        668.42        30.22 o                         
  -8   0  14        852.62        870.33         9.08 o                         
  -7   0  14        140.20        152.08         6.16 o                         
  -6   0  14        262.35        265.49         5.25 o                         
  -5   0  14       1727.27       1743.92        16.05 o                         
  -4   0  14         99.33        111.02         2.98 o                         
  -3   0  14       1046.23       1010.01        32.05 o                         
  -2   0  14       1619.24       1612.98        14.77 o                         
  -1   0  14        854.05        892.94        11.80 o                         
   0   0  14        739.28        750.64         9.15 o                         
   1   0  14        129.56        107.42         3.93 o                         
   2   0  14         16.06         12.77         1.62 o                         
 -13   1  14        215.31        194.54         3.73 o                         
 -12   1  14        150.00        156.42         4.49 o                         
 -11   1  14          8.55          9.72         1.18 o                         
 -10   1  14        946.17        964.09        18.11 o                         
  -9   1  14         44.62         44.39         1.87 o                         
  -8   1  14          2.07          4.24         2.15 o                         
  -7   1  14        171.13        185.58         3.27 o                         
  -6   1  14          2.45          0.19         2.36 o                         
  -5   1  14        392.07        389.25         3.93 o                         
  -4   1  14        122.61        128.65         4.22 o                         
  -3   1  14        227.61        223.10         3.66 o                         
  -2   1  14        219.20        228.57         8.56 o                         
  -1   1  14         28.11         28.63         1.42 o                         
   0   1  14         53.03         54.87         1.81 o                         
   1   1  14          0.18         -0.84         1.18 o                         
 -13   2  14         17.03         17.89         1.24 o                         
 -12   2  14        300.86        321.30         6.21 o                         
 -11   2  14        462.84        516.26        13.05 o                         
 -10   2  14        358.50        347.95         4.14 o                         
  -9   2  14        146.01        146.63         2.04 o                         
  -8   2  14         93.53         98.83         3.96 o                         
  -7   2  14        998.06       1007.01         8.73 o                         
  -6   2  14       1122.00       1112.33         9.46 o                         
  -5   2  14       1644.69       1670.93        15.67 o                         
  -4   2  14        910.16        931.43         8.92 o                         
  -3   2  14        696.56        750.09         6.04 o                         
  -2   2  14        886.36        923.92        23.35 o                         
  -1   2  14         68.75         63.86         2.25 o                         
   0   2  14         22.51         24.49         1.57 o                         
   1   2  14         33.98         34.04         1.25 o                         
 -13   3  14        225.72        189.47         2.83 o                         
 -12   3  14        284.36        300.68         4.38 o                         
 -11   3  14         77.66         76.15         2.90 o                         
 -10   3  14        121.97        113.36         1.89 o                         
  -9   3  14        103.44        111.31         2.59 o                         
  -8   3  14        554.01        596.70         5.64 o                         
  -7   3  14         81.04         86.53         2.31 o                         
  -6   3  14        142.50        149.49         3.42 o                         
  -5   3  14          1.68          0.80         1.49 o                         
  -4   3  14         11.50         11.66         1.56 o                         
  -3   3  14          4.57          5.44         1.74 o                         
  -2   3  14         94.17         91.00         2.09 o                         
  -1   3  14          1.61          4.20         1.38 o                         
   0   3  14        167.08        159.01         2.79 o                         
   1   3  14        248.28        247.14         3.58 o                         
 -12   4  14        188.24        169.71         2.36 o                         
 -11   4  14         26.92         30.42         1.39 o                         
 -10   4  14        678.39        712.60         5.00 o                         
  -9   4  14         73.81         73.87         2.07 o                         
  -8   4  14       1064.56       1078.32         9.02 o                         
  -7   4  14        196.68        195.87         3.78 o                         
  -6   4  14        501.88        501.47         5.78 o                         
  -5   4  14       1316.73       1311.22        17.82 o                         
  -4   4  14       1181.69       1213.33         9.45 o                         
  -3   4  14        292.65        290.72         4.45 o                         
  -2   4  14         53.54         65.52         1.66 o                         
  -1   4  14        275.38        266.45         3.63 o                         
   0   4  14        583.40        538.25        10.69 o                         
   1   4  14         22.39         22.82         1.90 o                         
 -11   5  14          9.54          7.98         1.08 o                         
 -10   5  14        652.02        636.26        12.36 o                         
  -9   5  14       1180.86       1244.34         7.95 o                         
  -8   5  14         64.47         74.12         1.80 o                         
  -7   5  14         10.97         12.25         1.50 o                         
  -6   5  14       1463.53       1498.78        22.58 o                         
  -5   5  14        144.97        159.17         2.00 o                         
  -4   5  14        166.00        171.99         5.60 o                         
  -3   5  14        536.91        574.94         7.45 o                         
  -2   5  14        234.69        224.31         4.73 o                         
  -1   5  14         21.48         17.04         2.73 o                         
   0   5  14        120.79        110.50         8.77 o                         
 -11   6  14         68.04         55.35         2.27 o                         
 -10   6  14        480.60        493.32         5.78 o                         
  -9   6  14         47.00         48.56         1.69 o                         
  -8   6  14         30.15         34.31         1.65 o                         
  -7   6  14       1188.99       1181.55        31.42 o                         
  -6   6  14        175.81        189.07         3.56 o                         
  -5   6  14        326.46        326.26         6.82 o                         
  -4   6  14        297.36        295.83         7.41 o                         
  -3   6  14         87.98         88.41         1.82 o                         
  -2   6  14        525.88        514.04        16.71 o                         
  -1   6  14         32.49         27.23         1.62 o                         
  -9   7  14        373.26        367.61        12.59 o                         
  -8   7  14       1042.58       1014.66         9.27 o                         
  -7   7  14        210.03        206.28         3.44 o                         
  -6   7  14        412.23        417.70         5.64 o                         
  -5   7  14        121.41        128.34         6.39 o                         
  -4   7  14          2.12          3.24         1.16 o                         
  -3   7  14         91.95         81.82         2.08 o                         
  -2   7  14         35.74         38.64         1.80 o                         
  -8   8  14        398.78        377.37         6.71 o                         
  -7   8  14        187.89        166.15         3.61 o                         
  -6   8  14        122.74        115.21         2.29 o                         
  -5   8  14         28.30         25.69         2.08 o                         
  -4   8  14        236.12        215.94         4.26 o                         
 -12   1  15        303.08        284.57        15.87 o                         
 -11   1  15        312.99        278.39         4.72 o                         
 -10   1  15        557.34        564.57        21.96 o                         
  -9   1  15         49.67         55.47         1.59 o                         
  -8   1  15        123.42        138.61         1.96 o                         
  -7   1  15        397.11        422.16         7.36 o                         
  -6   1  15        146.27        159.23         2.89 o                         
  -5   1  15        248.92        298.30         6.41 o                         
  -4   1  15        120.68        117.99         2.12 o                         
  -3   1  15         62.71         77.92         2.63 o                         
  -2   1  15       1205.38       1159.09        17.38 o                         
  -1   1  15        568.11        511.79        26.59 o                         
 -12   2  15        451.63        436.47         5.19 o                         
 -11   2  15        125.47        115.21         6.48 o                         
 -10   2  15          1.38          1.31         1.15 o                         
  -9   2  15          0.75          1.94         1.21 o                         
  -8   2  15         22.96         25.09         1.22 o                         
  -7   2  15         67.24         69.52         1.72 o                         
  -6   2  15          1.14          2.53         1.49 o                         
  -5   2  15        182.48        190.90         3.25 o                         
  -4   2  15        600.40        575.03         5.68 o                         
  -3   2  15          0.44          1.74         1.55 o                         
  -2   2  15         17.24         18.03         2.13 o                         
  -1   2  15          3.44          3.84         1.41 o                         
 -11   3  15         69.17         68.52         2.96 o                         
 -10   3  15         45.18         48.49         1.41 o                         
  -9   3  15         90.96         95.06         2.20 o                         
  -8   3  15         95.19        110.36         2.36 o                         
  -7   3  15         83.28         73.80         1.61 o                         
  -6   3  15         32.53         33.47         1.80 o                         
  -5   3  15         41.13         45.97         2.51 o                         
  -4   3  15        100.25         99.50         1.61 o                         
  -3   3  15         49.31         48.22         2.06 o                         
  -2   3  15        325.95        283.56         4.02 o                         
  -1   3  15         87.79         71.22         3.08 o                         
 -11   4  15         96.34         88.21         2.64 o                         
 -10   4  15        579.77        522.49         7.82 o                         
  -9   4  15        188.30        186.36         4.11 o                         
  -8   4  15         39.97         40.94         1.42 o                         
  -7   4  15        114.77        115.81         2.45 o                         
  -6   4  15         12.06         11.96         1.45 o                         
  -5   4  15        286.29        280.62         5.92 o                         
  -4   4  15        151.80        138.91         7.71 o                         
  -3   4  15        129.48         95.82         8.72 o                         
  -2   4  15        806.62        654.45        10.51 o                         
  -9   5  15        102.20         89.00         1.66 o                         
  -8   5  15        158.92        172.41         4.61 o                         
  -7   5  15         50.35         51.82         1.73 o                         
  -6   5  15        432.82        428.46         4.52 o                         
  -5   5  15         25.41         29.03         1.45 o                         
  -4   5  15         32.59         30.00         1.56 o                         
  -3   5  15        160.09        124.94         4.91 o                         
  -8   6  15          5.51          3.66         1.99 o                         
  -7   6  15        363.58        340.14        14.21 o                         
  -6   6  15        271.64        261.84         5.25 o                         
  -5   6  15          2.51          2.73         1.71 o                         
 -10   0  16       1364.36       1214.81        18.23 o                         
  -9   0  16       1128.87        962.91        14.81 o                         
  -8   0  16        465.77        404.07         7.22 o                         
  -7   0  16        111.91        105.57         3.24 o                         
  -6   0  16         97.10         87.05         2.92 o                         
  -5   0  16         33.83         32.67         2.18 o                         
 -10   1  16          9.37          7.13         1.53 o                         
  -9   1  16          6.27          5.52         0.94 o                         
  -8   1  16         12.25         11.54         1.22 o                         
  -7   1  16          6.28          3.91         0.97 o                         
  -6   1  16          1.35          2.03         1.23 o                         
  -5   1  16          1.09          1.70         1.32 o                         
  -4   1  16         32.76         29.90         1.85 o                         
  -9   2  16        917.05        875.73        12.45 o                         
  -8   2  16        449.91        454.45         5.90 o                         
  -7   2  16        129.24        125.92         2.14 o                         
  -6   2  16        188.11        170.58         2.28 o                         
  -5   2  16         25.49         26.43         1.16 o                         
  -4   2  16         37.51         34.06         1.90 o                         
  -8   3  16        196.59        177.18         3.52 o                         
  -7   3  16         31.10         27.36         1.47 o                         
  -6   3  16        406.57        347.07        25.66 o                         
  -5   3  16         76.13         68.58         6.59 o                         
                                                                                
